# Supplementary material for: Massive Solubility Changes in Neuronal Proteins upon Simulated Traumatic Brain Injury Reveal the Role of Shockwaves in Irreversible Damage
Source: Molecules. 2023 Sep 22;28(19):6768. doi: 10.3390/molecules28196768 (PMC10574794; doi:10.3390/molecules28196768)
Supplement: Supplementary file 1 [file molecules-28-06768-s001.zip]

Archive with 1 entries (1 files):
- molecules-2602073-supplementary.xlsx
