# Supplementary material for: Massive Solubility Changes in Neuronal Proteins upon Simulated Traumatic Brain Injury Reveal the Role of Shockwaves in Irreversible Damage
Source: Molecules. 2023 Sep 22;28(19):6768. doi: 10.3390/molecules28196768 (PMC10574794; doi:10.3390/molecules28196768)
Supplement: Supplementary file 1 [file molecules-28-06768-s001.zip › molecules-2602073-supplementary.xlsx]

## Sheet: Table S1
Table S1. Proteomics data of the cells exposed to dynamic impact from 55 cm on the hard and soft floor.
					Log2 normalized intensities
Majority protein IDs	Protein names	Gene names	Peptides	Sequence coverage [%]	Control_Rep1	Control_Rep2	Control_Rep3	Control_Rep4	Control_Rep5	Hard impact_55_Rep1	Hard impact_55_Rep2	Hard impact_55_Rep3	Hard impact_55_Rep4	Hard impact_55_Rep5	Soft impact_55_Rep1	Soft impact_55_Rep2	Soft impact_55_Rep3	Soft impact_55_Rep4	Soft impact_55_Rep5	Control_Median	Hard impact_55 cm_Median	Soft impact_55 cm_Median	Hard impact_55 cm_ratio vs. control	Soft impact_55 cm_ratio vs. control	Hard impact_55 cm_P value vs. control	Soft impact_55 cm_P value vs. control	Section assignment in Figure 4a
A0A024QZP7;P06493;P06493-2;A0A087WZZ9;E5RIU6	Cyclin-dependent kinase 1	CDC2;CDK1	14	56.2	-12.0569	-12.3202	-12.1995	-12.2839	-12.1223	-11.692	-11.8081	-12.0271	-11.7459	-11.7817	-12.1439	-12.1589	-12.2696	-12.2218	-12.1649	-12.1995	-11.7817	-12.1649	0.417736	0.0345567	0.000991285	0.93342	NA
A0A024QZX5;A0A087X1N8;P35237	Serpin B6	SERPINB6	23	72.9	-10.6429	-10.5696	-10.581	-10.62	-10.6483	-10.7279	-10.7332	-10.821	-10.7181	-10.7241	-10.6061	-10.6047	-10.6737	-10.6672	-10.6426	-10.62	-10.7279	-10.6426	-0.107885	-0.022646	0.00080079	0.255968	NA
A0A024R216;Q9Y3E1;H3BPM9	Hepatoma-derived growth factor-related protein 3	HDGFRP3	7	38.4	-12.2821	-12.1184	-12.2177	-12.2391	-12.2159	-12.5326	-12.6639	-12.506	-12.5914	-12.6467	-12.3813	-12.4959	-12.3697	-12.4044	-12.3758	-12.2177	-12.5914	-12.3813	-0.37374	-0.163663	1.87577e-05	0.000720156	NA
Q6P589	Tumor necrosis factor alpha-induced protein 8-like protein 2	TNFAIP8L2	2	4.9	-15.2334	-15.2017	-15.1873	-15.4778	-15.1176	-12.0157	-11.5528	-12.5147	-11.7453	-11.483	-14.1856	-13.5199	-15.0807	-14.2187	-14.1679	-15.2017	-11.7453	-14.1856	3.45644	1.0161	1.5771e-05	0.0135109	Green
A0A024R4E5;Q00341;Q00341-2;H0Y394	Vigilin	HDLBP	13	15.8	-14.2663	-14.3671	-14.2272	-14.194	-14.3986	-13.8203	-13.9878	-13.9334	-14.0169	-14.0775	-14.3524	-14.4085	-14.2904	-14.5008	-14.2808	-14.2663	-13.9878	-14.3524	0.278453	-0.0861264	0.000592541	0.21835	NA
A0A024R4M0;P46781;B5MCT8;C9JM19	40S ribosomal protein S9	RPS9	16	52.6	-11.7756	-12.0106	-11.8252	-11.6943	-11.8961	-11.1878	-11.4058	-11.2675	-11.4839	-11.4719	-11.8989	-11.9044	-12.195	-12.0521	-11.8792	-11.8252	-11.4058	-11.9044	0.419308	-0.0792212	0.00032817	0.111023	NA
A0A1B0GWI2;A0A0A0MRU5;A0A024R644;O75503;A0A1B0GTI0;A0A087WZY0;A0A1B0GWJ7;A0A1C7CYZ2;A0A1B0GTR6;A0A1B0GTV7;A0A1B0GUE8;A0A1B0GV94	Ceroid-lipofuscinosis neuronal protein 5	CLN5	5	20.7	-13.9441	-14.0089	-13.9463	-13.9175	-13.9335	-13.7055	-13.6911	-14.0239	-13.77	-13.7629	-13.8628	-13.8686	-13.8735	-13.8951	-13.9409	-13.9441	-13.7629	-13.8735	0.181203	0.0705178	0.0556965	0.019128	NA
A0A0G2JRN3;A0A024R6I7;P01009-2;P01009	Alpha-1-antitrypsin;Short peptide from AAT	SERPINA1	3	10.3	-16.6715	-16.7061	-16.4278	-16.7099	-16.9053	-15.6919	-15.5583	-15.1324	-15.6393	-15.4697	-16.6124	-16.3557	-16.5579	-16.5114	-16.5939	-16.7061	-15.5583	-16.5579	1.14779	0.148233	1.90062e-05	0.121948	NA
A0A024R7W5;A0A087X0Q1;A0A087WY31;Q7Z739	YTH domain-containing family protein 3	YTHDF3	13	31.5	-11.8563	-12.0873	-12.0554	-12.0419	-11.891	-11.8613	-11.9372	-12.2216	-12.0626	-11.9962	-11.9753	-12.0017	-11.8015	-11.9323	-12.0062	-12.0419	-11.9962	-11.9753	0.0456909	0.0665969	0.713403	0.497167	NA
A0A024RA52;P25787;C9JCK5	Proteasome subunit alpha type;Proteasome subunit alpha type-2	PSMA2	12	60.3	-10.9736	-11.0206	-10.9911	-10.9661	-10.9628	-11.371	-11.4447	-11.3908	-11.4705	-11.5155	-11.2598	-11.2601	-11.0234	-11.1331	-11.2206	-10.9736	-11.4447	-11.2206	-0.471125	-0.246995	1.10563e-05	0.010789	NA
A0A024RAC6;Q14241	Transcription elongation factor B polypeptide 3	TCEB3	3	6.1	-18.2076	-18.5594	-18.4303	-18.3352	-18.2591	-18.6947	-18.7259	-19.5781	-18.7633	-18.766	-18.1216	-18.9626	-18.1713	-17.9468	-18.311	-18.3352	-18.7633	-18.1713	-0.428039	0.163896	0.0280767	0.776682	NA
A0A024RCQ8;Q9UMR5;Q9UMR5-3;G8JLL2;A0A0G2JK02;A0A0G2JHB6;A0A0G2JLL3;A0A0G2JH76;A0A140T8X7;Q9UMR5-2;A0A0G2JIU6;A0A0G2JKR3;A0A140T9Y1;A0A0G2JLA3	Lysosomal thioesterase PPT2	hCG_1999928;PPT2	5	26.8	-13.691	-13.6057	-13.5825	-13.5379	-13.7205	-13.6971	-13.7342	-13.4088	-13.8418	-13.7028	-13.7019	-13.6595	-13.6715	-13.6356	-13.7182	-13.6057	-13.7028	-13.6715	-0.0971321	-0.0657841	0.558389	0.232922	NA
A0A024RCR6;A0A0G2JK23;P46379-2;P46379;P46379-3;A0A0G2JL47;P46379-5;P46379-4;X6REW1;A0A0G2JJM1;F6S6P2	Large proline-rich protein BAG6	BAT3;BAG6	25	32.1	-12.2954	-12.3086	-12.2545	-12.2433	-12.3089	-12.0627	-11.9022	-11.9648	-11.9789	-11.8571	-12.1677	-12.0939	-12.2002	-12.2056	-12.146	-12.2954	-11.9648	-12.1677	0.330624	0.127758	0.00026299	0.00181205	NA
A0A067XG54;Q8NB49-2;Q8NB49-3;Q8NB49-4;Q8NB49	Phospholipid-transporting ATPase;Phospholipid-transporting ATPase IG	ATP11C	17	21.3	-12.6097	-12.4991	-12.5335	-12.4529	-12.554	-12.45	-12.2108	-12.385	-12.3334	-12.2768	-12.4327	-12.3494	-12.451	-12.383	-12.4534	-12.5335	-12.3334	-12.4327	0.20007	0.100768	0.00528367	0.00914952	NA
A0A075B6E5	NA	ENAH	15	62	-17.949	-17.7657	-18.0095	-18.0168	-17.9278	-18.4654	-18.9118	-18.7431	-18.4264	-18.8467	-18.0475	-18.1398	-17.9745	-17.865	-17.9361	-17.949	-18.7431	-17.9745	-0.794047	-0.0254402	0.000636772	0.395165	NA
Q9NW08-2;Q9NW08	DNA-directed RNA polymerase III subunit RPC2	POLR3B	2	2	-16.9795	-17.0582	-16.8545	-17.1383	-16.9849	-14.3018	-13.4401	-14.4269	-13.7522	-13.6424	-15.9984	-15.3181	-17.0656	-16.1038	-16.0585	-16.9849	-13.7522	-16.0585	3.23263	0.926415	4.45535e-05	0.0315979	Green
Q93088;E5RJH0;Q9H2M3-2;Q9H2M3	Betaine--homocysteine S-methyltransferase 1;S-methylmethionine--homocysteine S-methyltransferase BHMT2	BHMT;BHMT2	2	7.9	-17.1746	-17.3772	-17.108	-17.3768	-17.1372	-14.4524	-13.8399	-14.8745	-14.0321	-13.8223	-16.1624	-15.4824	-17.0097	-16.2037	-16.2298	-17.1746	-14.0321	-16.2037	3.1425	0.970904	4.76385e-05	0.0119767	Green
A0A075B6T4;Q9NVX7;Q9NVX7-2	Kelch repeat and BTB domain-containing protein 4	KBTBD4	8	17.3	-14.122	-14.0626	-14.0084	-14.0795	-14.0909	-13.8026	-13.628	-14.0412	-13.7129	-13.678	-14.0216	-13.956	-14.0261	-14.0165	-14.0569	-14.0795	-13.7129	-14.0216	0.366649	0.0579536	0.0128052	0.0514119	NA
A0A075B7B1;O15061-2;O15061;H0YL34	Synemin	SYNM	4	5.3	-17.7936	-17.7767	-17.595	-17.5428	-17.6309	-17.6233	-17.8314	-17.3545	-17.4461	-17.5397	-17.6102	-17.4269	-17.5648	-17.4856	-17.6389	-17.6309	-17.5397	-17.5648	0.0911787	0.0660596	0.295049	0.0923019	NA
E9PN20;A0A075B7G4;Q7Z3I0;Q8IYB9	Zinc finger protein 595	ZNF595;DKFZp313E1411	2	22.4	-19.919	-19.8834	-19.9245	-20.3184	-19.8726	-19.5697	-19.5008	-20.4899	-19.5755	-19.3722	-19.613	-19.5107	-19.8671	-19.5902	-19.5843	-19.919	-19.5697	-19.5902	0.349291	0.328732	0.247661	0.0112435	NA
V9HW75;A0A087WSV8;P80303-2;P80303;Q2L696;E9PKG6;E9PLR0;E9PLE9	Nucleobindin-2;Nesfatin-1	HEL-S-109;NUCB2;Nucb2	12	37.6	-12.8977	-12.7916	-12.8823	-12.7972	-12.7835	-12.984	-12.8301	-12.8747	-12.8603	-12.9197	-12.7718	-12.8601	-12.7086	-12.8474	-12.783	-12.7972	-12.8747	-12.783	-0.0774547	0.014203	0.119922	0.353848	NA
A0A087WSW9;A0A087WSY9;Q16881-4;Q16881-3;Q16881;F8W809;A0A182DWI3;Q16881-5;Q16881-2;Q16881-6;E9PIR7;E2QRB9;Q16881-7	Thioredoxin reductase 1, cytoplasmic	TXNRD1	27	63.3	-10.4887	-10.4523	-10.4428	-10.4424	-10.5479	-10.3797	-10.3515	-10.5284	-10.4088	-10.3523	-10.4891	-10.4106	-10.4422	-10.4886	-10.4602	-10.4523	-10.3797	-10.4602	0.0726022	-0.00796473	0.111234	0.526232	NA
A0A087X2I2;A0A087WT12;P36969-2;P36969;K7ERP4;K7EJ20;K7EKX7;K7ENB4;R4GNE4;A0A0A0MTT1	Glutathione peroxidase;Phospholipid hydroperoxide glutathione peroxidase, mitochondrial	GPX4	9	48.5	-11.8865	-11.7764	-11.794	-11.8378	-11.8382	-12.2627	-12.3167	-12.4437	-12.3996	-12.2522	-11.8471	-11.8855	-11.9247	-11.8877	-11.893	-11.8378	-12.3167	-11.8877	-0.47888	-0.0498234	2.12325e-05	0.0331775	NA
A0A087WT20;Q9NV06	DDB1- and CUL4-associated factor 13	DCAF13	7	15.6	-15.48	-15.2135	-15.2327	-15.1995	-15.4279	-14.5433	-14.1256	-14.2662	-14.2744	-14.2128	-15.0568	-14.7991	-15.3616	-15.137	-15.072	-15.2327	-14.2662	-15.072	0.966505	0.16066	4.47646e-06	0.0751955	NA
A0A087WT82;Q9Y625	Glypican-6;Secreted glypican-6	GPC6	3	23.6	-16.6216	-16.6344	-16.4809	-16.1344	-16.6192	-17.3319	-17.9631	-17.3765	-17.5786	-17.3914	-16.598	-16.8209	-16.8281	-16.793	-16.6893	-16.6192	-17.3914	-16.793	-0.772244	-0.173824	0.000158115	0.0588451	NA
A0A087X0W7;A0A087WT95;P49753;Q86TX2;G3V4F2;P49753-2	Acyl-coenzyme A thioesterase 2, mitochondrial;Acyl-coenzyme A thioesterase 1	ACOT2;ACOT1	10	27.1	-13.549	-13.5391	-13.4608	-13.5242	-13.5542	-13.3132	-13.3174	-13.2936	-13.2334	-13.2413	-13.4625	-13.3819	-13.5575	-13.5106	-13.4664	-13.5391	-13.2936	-13.4664	0.245575	0.0726981	8.72017e-06	0.187679	NA
Q29RF7;H0Y9L9;Q29RF7-3	Sister chromatid cohesion protein PDS5 homolog A	PDS5A	4	4	-17.3001	-17.3151	-17.1651	-17.1978	-17.0275	-14.3946	-14.0678	-15.3712	-14.0807	-13.7967	-16.6023	-15.7712	-17.3423	-16.4706	-16.5512	-17.1978	-14.0807	-16.5512	3.11719	0.646665	0.000355883	0.0573966	Green
A0A087WTB8;P15374;Q5TBK7	Ubiquitin carboxyl-terminal hydrolase;Ubiquitin carboxyl-terminal hydrolase isozyme L3	UCHL3	8	59.8	-12.9128	-12.848	-12.8235	-12.8757	-12.9207	-12.8039	-12.8494	-13.1109	-12.8605	-12.8786	-12.8489	-12.9428	-12.8565	-12.8578	-12.7995	-12.8757	-12.8605	-12.8565	0.0152114	0.0192467	0.685721	0.62536	NA
Q5RIB5;Q5JTY2;A0A087WTC0;Q6NVZ8;F8WEG4;A0A0B4J2E3;A0A087WZQ3;F8WEU0;E7EUZ7;A0A087WYD2;F2Z2T4;A0A087X140;A0A087WWG3;A0A0A6YYH9;Q5RIB0;H0Y5V3;C9J3G2;A0A0A0MRU4;Q9BRT8-4;Q5RIA9-3;Q5JTY5-2;Q9BRT8-3;Q9BRT8;Q8IUF1;Q5RIA9;Q5JTY5;Q4V339;A0A0B4J1T6;A0A087X1C0;A0A0B4J2F1;Q9BRT8-2	COBW domain-containing protein 1;COBW domain-containing protein 5;COBW domain-containing protein 3;COBW domain-containing protein 2;COBW domain-containing protein 6	CBWD5;CBWD3;CBWD1;CBWD2;CBWD7;CBWD6	2	28.3	-21.3111	-21.2955	-20.7891	-20.6266	-20.6244	-20.2371	-20.2292	-19.8065	-20.0427	-20.2945	-21.0016	-20.7686	-20.7203	-20.3705	-20.5111	-20.7891	-20.2292	-20.7203	0.559866	0.0687805	0.00352556	0.220474	NA
A0A087WTM1;Q9Y6N7-5;Q9Y6N7-4;Q9Y6N7-3;Q9Y6N7;Q9Y6N7-2;Q9Y6N7-6;A0A087WZ85;A0A0A0MSX4	Roundabout homolog 1	ROBO1	12	10.4	-14.0576	-14.0003	-14.077	-14.0058	-14.0517	-13.6553	-13.4295	-13.2332	-13.4517	-13.4289	-13.8919	-13.6928	-13.9191	-13.824	-13.9138	-14.0517	-13.4295	-13.8919	0.62222	0.159807	0.000606304	0.00831352	NA
E7EQ49;A0A087WTQ2;Q9Y2I8-3;Q9Y2I8;Q9Y2I8-2;C9JGR9	WD repeat-containing protein 37	WDR37	2	10.4	-16.9376	-16.9689	-16.803	-16.8793	-16.9286	-16.3811	-16.3672	-16.315	-16.3596	-16.4098	-16.8335	-16.726	-16.9231	-17.0136	-16.847	-16.9286	-16.3672	-16.847	0.561426	0.0815695	2.80664e-06	0.554954	NA
F8W6X9;A0A087WTQ6;Q7Z5N4-3;Q7Z5N4	Protein sidekick-1	SDK1	2	1	-16.9992	-16.9989	-16.9763	-16.8995	-16.9857	-16.8707	-16.6891	-16.9312	-16.8389	-16.8684	-16.8455	-16.7015	-17.0019	-16.8294	-16.8358	-16.9857	-16.8684	-16.8358	0.117218	0.149875	0.0271778	0.0513479	NA
Q5T0Y3;A0A087WTR9;A0A087WZ58;O15151-5;O15151	Protein Mdm4	MDM4	2	11.7	-19.0332	-19.2712	-18.9301	-19.0367	-19.0939	-19.1742	-19.0781	-19.2089	-19.3711	-19.6114	-18.8396	-18.8747	-18.7889	-19.083	-19.0383	-19.0367	-19.2089	-18.8747	-0.172148	0.162057	0.0912564	0.102602	NA
A0A087WV20;A0A087WTU9;A0A087WZY3;Q8TCU4-3;Q8TCU4-2;Q8TCU4	Alstrom syndrome protein 1	ALMS1	4	2.4	-19.0681	-18.9554	-19.1341	-19.0602	-18.947	-18.9398	-18.5028	-19.3273	-18.3631	-18.5588	-18.5286	-18.7585	-18.7403	-18.5096	-18.8458	-19.0602	-18.5588	-18.7403	0.501447	0.319928	0.169836	0.00313783	NA
A0A087WU02;Q96RQ1;F8W0R1;F8VR88;F8VUZ2;F8VPA6	Endoplasmic reticulum-Golgi intermediate compartment protein 2	ERGIC2	3	9.1	-15.7385	-15.7782	-15.8252	-15.6487	-15.8782	-15.7538	-15.6874	-15.707	-15.9128	-15.9491	-15.4703	-15.5733	-15.6489	-15.3721	-15.5042	-15.7782	-15.7538	-15.5042	0.0243227	0.273977	0.6835	0.00295335	NA
A0A087WU07;Q5TGZ0;Q5TGZ0-2	MICOS complex subunit MIC10	MINOS1	3	64.5	-15.128	-15.0511	-15.1801	-15.0787	-15.0193	-15.7504	-15.7422	-16.0409	-15.765	-16.0279	-15.2748	-15.5015	-15.0688	-14.9357	-15.1178	-15.0787	-15.765	-15.1178	-0.686273	-0.0390813	0.000101105	0.425163	NA
A0A087WU31;A0A0A0MTB7;P51790-4;P51790-5;P51790;P51790-2;E9PE15	Chloride channel protein;H(+)/Cl(-) exchange transporter 3	CLCN3	7	11.5	-16.1485	-16.0672	-16.0189	-15.8812	-16.0011	-15.8951	-15.9754	-15.8754	-15.9816	-15.8255	-15.8919	-16.0001	-15.9514	-15.8702	-15.907	-16.0189	-15.8951	-15.907	0.123851	0.111936	0.0706232	0.0913487	NA
A0A087WU53;Q9H0U3;Q9H0U3-2	Magnesium transporter protein 1	MAGT1	4	11.7	-14.7151	-14.7255	-14.7027	-14.448	-14.601	-14.1951	-14.0029	-13.6028	-13.9099	-13.9462	-14.5501	-14.396	-14.4374	-14.4079	-14.4129	-14.7027	-13.9462	-14.4129	0.756504	0.289767	0.000561375	0.0156514	NA
A0A0G2JMS5;A0A087WU62;A0A087X2D5;Q9BRJ2	39S ribosomal protein L45, mitochondrial	MRPL45	3	11.3	-15.1678	-15.5419	-15.156	-15.308	-15.0628	-15.1942	-15.0437	-14.9573	-15.1453	-15.1304	-15.2602	-15.407	-14.9841	-15.0194	-15.2752	-15.1678	-15.1304	-15.2602	0.037341	-0.0924392	0.152952	0.630257	NA
A0A087WU65;Q9NRW7-2;Q9NRW7;A0A1B0GXI6	Vacuolar protein sorting-associated protein 45	VPS45	2	7.6	-17.0158	-17.3815	-17.0358	-16.9845	-17.24	-16.864	-16.7176	-16.7646	-16.9174	-16.9473	-17.197	-17.1602	-17.6892	-17.2391	-17.1343	-17.0358	-16.864	-17.197	0.171745	-0.16126	0.015775	0.271929	NA
A0A087WU78;A0A087WWC4;Q6T4R5-4;Q6T4R5-3;Q6T4R5-2;Q6T4R5	Nance-Horan syndrome protein	NHS	2	2.2	-19.3103	-19.6868	-19.4967	-19.4052	-19.2706	-19.4846	-20.0864	-18.415	-19.9834	-19.5814	-19.6914	-19.1871	-18.9474	-19.5149	-19.5093	-19.4052	-19.5814	-19.5093	-0.17615	-0.104106	0.814185	0.689592	NA
A0A087WUB9;Q8WYA6;Q8WYA6-3;Q8WYA6-2;Q8WYA6-4	Beta-catenin-like protein 1	CTNNBL1	5	8.5	-17.077	-17.199	-17.0295	-17.0807	-17.341	-16.3919	-16.738	-16.8967	-16.4297	-16.6536	-17.3168	-17.1386	-17.1817	-17.2454	-17.1938	-17.0807	-16.6536	-17.1938	0.427049	-0.113176	0.00254913	0.31652	NA
A0A087WUC6;E9PI68;Q15005;E9PL01	Signal peptidase complex subunit 2	SPCS2	10	52.4	-12.8216	-12.7819	-12.6706	-12.561	-12.728	-13.0906	-13.3103	-13.5034	-13.4182	-13.4053	-12.5419	-12.9641	-12.6224	-12.4257	-12.5874	-12.728	-13.4053	-12.5874	-0.677212	0.14068	0.000151428	0.436867	NA
A0A087WUD1;Q6DD87	Zinc finger protein 787	ZNF787	7	23.6	-14.4761	-14.4416	-14.4832	-14.5268	-14.3791	-14.8428	-15.0357	-15.1444	-15.1012	-14.9759	-14.6743	-14.6695	-14.525	-14.6056	-14.7319	-14.4761	-15.0357	-14.6695	-0.559532	-0.193364	0.000103045	0.00393972	NA
A0A087WUD3;Q9NRP0;Q9NRP0-2	Oligosaccharyltransferase complex subunit OSTC	OSTC	2	21.7	-17.2425	-16.9546	-17.2804	-17.0633	-16.9581	-17.7007	-17.4389	-17.2867	-17.3751	-17.3939	-17.1492	-17.1755	-16.9493	-16.8511	-17.1818	-17.0633	-17.3939	-17.1492	-0.330565	-0.0858431	0.00868121	0.701714	NA
F5GYK0;Q5VT61;A0A0A0MS35;A0A087WUH1;Q7Z4K8-5;Q7Z4K8;Q7Z4K8-2	Tripartite motif-containing protein 46	TRIM46	3	6.6	-17.3713	-17.1797	-17.3233	-17.2486	-17.2773	-16.9895	-16.7549	-16.7813	-16.7672	-16.9622	-17.3965	-17.0913	-17.4476	-17.2236	-17.199	-17.2773	-16.7813	-17.2236	0.496025	0.0537071	0.000233542	0.912381	NA
A0A087WUK2;O14979	Heterogeneous nuclear ribonucleoprotein D-like	HNRNPDL	18	41.6	-10.4945	-10.6565	-10.7434	-10.7459	-10.5144	-10.385	-10.7189	-10.7447	-10.627	-10.6942	-10.7095	-10.8907	-10.6	-10.749	-10.8633	-10.6565	-10.6942	-10.749	-0.0376909	-0.0924761	0.972745	0.120585	NA
A0A087WUK4;P13056-2;P13056-3;P13056	Nuclear receptor subfamily 2 group C member 1	NR2C1	2	10.4	-16.025	-16.1078	-15.9527	-16.0536	-16.1453	-14.4061	-13.7089	-16.159	-14.092	-13.6728	-15.8598	-16.3188	-16.3408	-16.0914	-15.7705	-16.0536	-14.092	-16.0914	1.96163	-0.037724	0.0225283	0.879398	NA
A0A087WZG9;B4DSP0;A0A087WUL4;A0A087WX23;A0A087WXK2;Q86TG7-2;Q86TG7	Retrotransposon-derived protein PEG10	PEG10	4	16.2	-16.2071	-16.3368	-16.2137	-16.163	-16.3109	-16.0004	-15.938	-15.7567	-15.9251	-15.9708	-16.2671	-16.1018	-16.1296	-16.3668	-16.1962	-16.2137	-15.938	-16.1962	0.275719	0.01751	0.000366488	0.577781	NA
A0A087X1F5;A0A087WYV9;A0A087WUM0;P57105	Synaptojanin-2-binding protein	SYNJ2BP-COX16;SYNJ2BP	3	23.7	-16.9668	-16.8764	-16.8458	-16.8059	-16.8291	-16.3111	-16.1479	-16.5832	-16.3146	-16.3166	-16.6609	-16.7318	-16.7579	-16.6409	-16.8356	-16.8458	-16.3146	-16.7318	0.531202	0.114059	0.000734191	0.0153592	NA
A0A087WUQ6;P07203	Glutathione peroxidase;Glutathione peroxidase 1	GPX1	10	70.3	-11.725	-11.6084	-11.6735	-11.6839	-11.672	-12.2408	-12.3372	-12.038	-12.3528	-12.3289	-11.801	-11.7971	-11.7649	-11.8053	-11.8439	-11.6735	-12.3289	-11.801	-0.655311	-0.127429	0.000267554	0.000690679	NA
A0A087WUR6;Q8IU85-2;Q8IU85	Calcium/calmodulin-dependent protein kinase type 1D	CAMK1D	2	13.4	-17.5861	-17.6416	-17.6258	-17.6612	-17.6725	-17.16	-17.3014	-16.9801	-17.2738	-17.0359	-17.5682	-17.4628	-17.536	-17.4694	-17.5531	-17.6416	-17.16	-17.536	0.481649	0.105628	0.00110167	0.00264598	NA
E7ETK0;A0A087WUS0;P62847-2;P62847-3;P62847;P62847-4	40S ribosomal protein S24	RPS24	3	26.7	-15.854	-15.9494	-15.8698	-15.8604	-15.7837	-15.5693	-15.7773	-15.5601	-15.9453	-15.882	-15.7782	-15.8792	-16.001	-15.9209	-15.8984	-15.8604	-15.7773	-15.8984	0.0831029	-0.0379365	0.221855	0.494004	NA
A0A087WUT6;O60841	Eukaryotic translation initiation factor 5B	EIF5B	39	33.9	-10.8858	-10.9204	-10.8329	-10.8282	-10.8797	-10.9255	-10.8852	-10.8799	-10.9203	-10.8607	-10.8005	-10.8224	-10.9664	-10.8887	-10.8177	-10.8797	-10.8852	-10.8224	-0.00542818	0.0573255	0.279561	0.779811	NA
A0A087X0G7;A0A087WUW6;A0A087X1B1;Q9Y6K9;Q9Y6K9-2;C9JN51;A0A087WV30	NF-kappa-B essential modulator	IKBKG	10	28	-13.6629	-13.6536	-13.6171	-13.5841	-13.6791	-13.5749	-13.2252	-12.5936	-13.4373	-13.6293	-13.5846	-13.618	-13.4564	-13.6866	-13.5633	-13.6536	-13.4373	-13.5846	0.216356	0.0690254	0.138492	0.216934	NA
A0A087WV24;P20711;P20711-3;H7BZF7;A0A087WU57;P20711-4	Aromatic-L-amino-acid decarboxylase	DDC	22	52.5	-10.9819	-10.9387	-10.9229	-10.9726	-11.0179	-11.1736	-11.1131	-11.1357	-11.0755	-11.1032	-11.0246	-10.9781	-11.0256	-11.0015	-11.0119	-10.9726	-11.1131	-11.0119	-0.14058	-0.0393468	0.000180961	0.0696294	NA
A0A087WVB5;Q75MD7;Q8WXX7-5;Q8WXX7-2;Q8WXX7	Autism susceptibility gene 2 protein	AUTS2	3	3.2	-16.849	-17.3623	-17.2412	-17.531	-16.8112	-16.9953	-17.1732	-17.037	-17.2452	-17.3277	-17.5474	-17.4096	-16.4926	-17.14	-17.2659	-17.2412	-17.1732	-17.2659	0.0679803	-0.0246958	0.983961	0.959504	NA
Q9NZJ4-2;Q9NZJ4	Sacsin	SACS	3	0.9	-15.578	-15.593	-15.2997	-15.6335	-15.6689	-12.8922	-12.3255	-13.1881	-12.5131	-12.4079	-14.6693	-14.1844	-15.4614	-14.9767	-14.6867	-15.593	-12.5131	-14.6867	3.07989	0.906315	9.83326e-06	0.0194566	Green
A0A087WVM4;B7ZM99	NA	MTHFD1L	27	30.8	-11.8958	-11.8413	-11.7386	-11.7603	-11.8536	-11.9556	-11.8504	-12.0377	-11.9762	-11.8762	-11.7408	-11.7341	-11.851	-11.7421	-11.7424	-11.8413	-11.9556	-11.7421	-0.114289	0.0991619	0.0279937	0.173004	NA
A0A087WVQ6;Q00610-2;Q00610	Clathrin heavy chain;Clathrin heavy chain 1	CLTC	85	61.6	-8.56859	-8.66199	-8.71602	-8.62738	-8.66786	-8.63577	-8.66773	-8.69588	-8.66077	-8.65127	-8.70289	-8.69709	-8.87165	-8.71602	-8.65567	-8.66199	-8.66077	-8.70289	0.00122016	-0.0409009	0.619347	0.114412	NA
A0A087WVS8;Q70IA6-2;Q70IA6;Q70IA6-3	MOB kinase activator 2	MOB2	2	8.5	-17.1598	-17.2104	-17.2259	-17.1679	-17.3138	-17.0804	-17.5884	-16.3406	-16.9691	-17.1517	-17.1208	-17.0879	-17.1848	-17.2159	-17.0799	-17.2104	-17.0804	-17.1208	0.129961	0.0895654	0.401389	0.07817	NA
A0A087WVZ9;P19388;A0A0A0MQR7	DNA-directed RNA polymerases I, II, and III subunit RPABC1	POLR2E	7	50.5	-13.0577	-13.0023	-12.9994	-13.0611	-13.0389	-12.9191	-12.9824	-12.8517	-12.971	-13.0548	-13.004	-12.9949	-12.9575	-12.998	-13.1194	-13.0389	-12.971	-12.998	0.0678502	0.0408918	0.0885269	0.594566	NA
A0A087WW30;Q6ZVK8	8-oxo-dGDP phosphatase NUDT18	NUDT18	2	36.8	-21.4437	-20.8768	-21.264	-21.4201	-20.9983	-20.8801	-21.0345	-21.0232	-20.9365	-20.9843	-20.8367	-20.9983	-21.095	-21.237	-21.2389	-21.264	-20.9843	-21.095	0.279656	0.16899	0.113926	0.411057	NA
A0A087WW40;Q9Y371;Q9Y371-2	Endophilin-B1	SH3GLB1	5	11.4	-14.6648	-14.8076	-14.6546	-14.61	-14.7804	-14.4491	-14.2937	-14.524	-14.4999	-14.2796	-14.6293	-14.536	-14.6137	-14.6439	-14.5807	-14.6648	-14.4491	-14.6137	0.215697	0.0511564	0.00220997	0.05431	NA
A0A087WW59;Q7Z7L8	Uncharacterized protein C11orf96	C11orf96	7	68.9	-13.0134	-14.0345	-13.8537	-14.0875	-13.2947	-13.9624	-13.9999	-13.8287	-13.827	-14.0711	-13.8708	-13.8445	-13.2616	-13.8448	-13.9452	-13.8537	-13.9624	-13.8448	-0.108679	0.00889759	0.262495	0.70841	NA
A0A087WW97	NA	CSNK1G2	2	20	-15.4147	-15.4153	-15.4373	-15.5509	-15.3705	-16.1247	-16.2839	-16.3001	-16.021	-16.0713	-15.4565	-15.5086	-15.3981	-15.4917	-15.5039	-15.4153	-16.1247	-15.4917	-0.709306	-0.0763633	2.46228e-05	0.383573	NA
A0A087WWA3;Q4R9M9;O60333-2;O60333;O60333-4;O60333-3	Kinesin-like protein;Kinesin-like protein KIF1B	KIF1B;KIF1Bbeta	6	3.4	-16.9976	-16.8582	-16.9556	-16.7257	-16.863	-16.8688	-16.6041	-16.403	-16.6223	-16.5495	-16.745	-16.5964	-16.7163	-16.6884	-16.6547	-16.863	-16.6041	-16.6884	0.258914	0.174674	0.0197446	0.00914605	NA
Q9UBR2	Cathepsin Z	CTSZ	2	5.6	-16.2632	-16.3769	-16.2419	-16.5454	-16.4915	-13.8279	-13.2008	-14.0131	-13.3478	-13.2496	-15.4359	-14.9658	-16.2361	-15.819	-15.6125	-16.3769	-13.3478	-15.6125	3.02908	0.764319	1.46891e-05	0.0189331	Green
A0A087WWC8;A0A0A0MQW0;A0A0A0MR39;Q9P2K5-4;Q9P2K5-2;Q9P2K5	Myelin expression factor 2	MYEF2	3	24.6	-16.5847	-16.6329	-16.4593	-16.5307	-16.6379	-17.055	-17.3781	-16.968	-17.0441	-17.3808	-16.6756	-16.8341	-16.5883	-16.7186	-16.68	-16.5847	-17.055	-16.68	-0.47031	-0.0952596	0.00137339	0.0378839	NA
F8W8R3;A0A087WWF6;P49005;C9IZD2;C9J8Z7;C9JLE1	DNA polymerase delta subunit 2	POLD2	8	23.7	-15.2058	-15.3571	-15.2366	-15.2811	-15.2907	-14.7561	-14.4816	-14.7084	-14.7008	-14.5269	-15.0241	-15	-15.1696	-15.1575	-15.0516	-15.2811	-14.7008	-15.0516	0.58034	0.229532	5.79487e-05	0.00257676	NA
A0A087WWM4;Q9P2T1;H0YMB3;F8WAN9;H0YNJ6;Q9P2T1-3;Q9P2T1-2;H0YLV5	GMP reductase;GMP reductase 2	GMPR2	18	61.5	-11.6129	-11.5676	-11.5751	-11.5737	-11.6583	-11.6371	-11.6031	-11.6058	-11.6347	-11.5589	-11.6999	-11.6925	-11.7889	-11.7594	-11.7269	-11.5751	-11.6058	-11.7269	-0.030687	-0.15179	0.653357	0.000622392	NA
A0A087WWP8;Q5VWQ0;A0A0C4DGT8	Round spermatid basic protein 1	RSBN1	10	17.9	-14.6383	-14.5362	-14.3912	-14.3457	-14.3271	-14.5514	-14.3769	-14.5978	-14.6705	-14.4132	-14.5271	-14.1032	-14.4516	-14.2373	-14.616	-14.3912	-14.5514	-14.4516	-0.160219	-0.0604443	0.390675	0.60575	NA
A0A087WWS1;Q96FV9;R4GMN4	THO complex subunit 1	THOC1	5	9.7	-14.9101	-15.0885	-15.0612	-15.0366	-15.1351	-14.6049	-14.741	-14.8707	-14.6187	-14.6661	-15.0128	-14.997	-15.1083	-15.1223	-15.1152	-15.0612	-14.6661	-15.1083	0.395112	-0.0471467	0.00062677	0.609893	NA
A0A087WWT6;A0A0A0MSU1;Q06455-4;Q06455-2;Q06455;Q06455-3	Protein CBFA2T1	RUNX1T1	2	3.9	-20.4814	-20.2387	-20.2266	-20.2808	-20.3562	-20.2223	-19.8396	-19.372	-19.8518	-19.8219	-19.6699	-19.7116	-19.6827	-19.706	-19.7562	-20.2808	-19.8396	-19.706	0.441209	0.574768	0.0181626	8.01435e-05	NA
A0A087WX10;P54803-5;P54803-4;P54803;G3V5E8;G3V4M2;P54803-3	Galactocerebrosidase	GALC	4	13.6	-14.789	-14.8339	-14.7961	-14.7845	-14.8484	-14.8444	-15.0023	-14.9798	-15.0127	-15.0958	-14.8971	-14.8722	-14.8441	-14.8668	-14.9267	-14.7961	-15.0023	-14.8722	-0.206274	-0.0761747	0.00985769	0.00605421	NA
A0A087WX35;Q8N5Z5-2;Q8N5Z5;H0Y731	BTB/POZ domain-containing protein KCTD17	KCTD17	5	43.2	-14.5997	-14.5215	-14.5361	-14.4452	-14.6007	-14.6644	-14.6536	-15.0145	-14.5849	-14.5741	-14.5603	-14.4595	-14.5962	-14.5154	-14.5853	-14.5361	-14.6536	-14.5603	-0.117481	-0.0241933	0.126392	0.945171	NA
A0A087WXC5;E7ESZ7;O95299;O95299-2	NADH dehydrogenase [ubiquinone] 1 alpha subcomplex subunit 10, mitochondrial	NDUFA10	5	17.5	-14.9772	-15.3491	-15.0054	-14.9501	-14.9888	-14.6778	-14.7902	-14.7738	-14.774	-14.7859	-14.7261	-14.9237	-14.8266	-14.6067	-14.8295	-14.9888	-14.774	-14.8266	0.214825	0.162281	0.0144939	0.0201611	NA
A0A087WXF7;A0A0C4DFW2;Q9UK53-4;Q9UK53-5;Q9UK53-2;Q9UK53;Q9UK53-3	Inhibitor of growth protein;Inhibitor of growth protein 1	ING1	3	36	-17.3056	-17.2963	-17.2731	-17.0867	-17.2483	-16.6699	-16.7624	-17.5203	-16.6732	-16.8301	-17.2318	-17.3645	-17.0336	-17.4228	-17.325	-17.2731	-16.7624	-17.325	0.510757	-0.0518188	0.0930145	0.684856	NA
A0A087WXL6;Q9H270;A0A0G2JS92;B7Z879	Vacuolar protein sorting-associated protein 11 homolog	VPS11	5	6.8	-14.8302	-15.1343	-14.8383	-14.8013	-14.8072	-14.7254	-14.4523	-14.3306	-14.4075	-14.2517	-14.7073	-14.6453	-14.91	-14.8793	-14.7694	-14.8302	-14.4075	-14.7694	0.422717	0.0607793	0.00268549	0.252878	NA
A0A087WXM6;J3QQT2;J3KRX5;A0A0A6YYL6;P18621;P18621-3;J3KRB3;A0A087WWH0;J3QS96;J3QLC8;A0A0A0MRF8;P18621-2;A0A087WY81	60S ribosomal protein L17	RPL17;RPL17-C18orf32	8	50.3	-12.4494	-12.7665	-12.5404	-12.4614	-12.5459	-11.8624	-12.0131	-12.0971	-12.0761	-12.0537	-12.5695	-12.5255	-12.7306	-12.6805	-12.5691	-12.5404	-12.0537	-12.5695	0.486778	-0.0291096	0.000105051	0.39524	NA
A0A087WXN9;Q765P7	MTSS1-like protein	MTSS1L	6	14.3	-15.2875	-15.2015	-15.2036	-15.2761	-15.2603	-15.3794	-15.3882	-15.3468	-15.3757	-15.311	-15.2963	-15.2559	-15.2445	-15.2296	-15.2789	-15.2603	-15.3757	-15.2559	-0.11546	0.00436532	0.00130239	0.505872	NA
A0A087WXR7;Q5TBB1;Q5TBB1-2	Ribonuclease H2 subunit B	RNASEH2B	6	23.4	-14.2927	-14.5929	-14.3749	-14.3954	-14.5298	-14.514	-14.3468	-14.2584	-14.3448	-14.3858	-14.3917	-14.5059	-14.594	-14.6057	-14.455	-14.3954	-14.3468	-14.5059	0.0485542	-0.110462	0.357511	0.314945	NA
A0A087WXS7;O43681	ATPase ASNA1	ASNA1	15	62.2	-11.1695	-11.0718	-11.0666	-11.0553	-11.0978	-11.2615	-11.3041	-11.3117	-11.4146	-11.3202	-11.1029	-11.151	-11.1351	-11.0735	-11.1349	-11.0718	-11.3117	-11.1349	-0.239898	-0.0631164	0.000125127	0.307138	NA
C9JV77	NA	AHSG	2	5.7	-17.0896	-16.5623	-16.5373	-16.9941	-16.9397	-14.1711	-13.9268	-14.8896	-13.9937	-13.9931	-15.2408	-15.9095	-16.7254	-16.5636	-15.777	-16.9397	-13.9937	-15.9095	2.946	1.03029	6.22542e-06	0.041917	Green
H7BXI1;A0A087WXU3;A0FGR8-2;A0FGR8;A0FGR8-6;A0FGR8-4	Extended synaptotagmin-2	ESYT2	6	9.3	-16.2427	-16.1002	-15.975	-15.9527	-16.0495	-15.7232	-15.3637	-15.5667	-15.529	-15.3766	-15.6935	-15.7008	-15.9244	-15.7091	-15.8205	-16.0495	-15.529	-15.7091	0.520518	0.340435	0.000228557	0.00280067	NA
H7BZQ3;A0A087WXV6;Q96G74-4;Q96G74-2;Q96G74-3;Q96G74-5;Q96G74	OTU domain-containing protein 5	OTUD5	4	14.4	-16.4355	-16.4845	-16.4448	-16.422	-16.3991	-15.6383	-15.7164	-15.6349	-15.778	-15.2706	-16.2388	-16.2979	-16.1877	-16.2046	-16.2842	-16.4355	-15.6383	-16.2388	0.797291	0.196742	0.000592818	0.000139922	NA
A0A087WXX9;P54646	5-AMP-activated protein kinase catalytic subunit alpha-2	PRKAA2	5	14.9	-17.6404	-17.6505	-17.4302	-17.4944	-17.6158	-16.8338	-16.5989	-18.2735	-16.9685	-16.4571	-17.3196	-17.1178	-17.3918	-17.3766	-17.3619	-17.6158	-16.8338	-17.3619	0.782003	0.253878	0.171747	0.00558756	NA
A0A087WY00;G3V394;F8WE88;F8W6H6;Q9Y4I1-2;Q9Y4I1;Q9Y4I1-3	Unconventional myosin-Va	MYO5A	2	1.1	-18.0668	-18.1846	-18.089	-18.0532	-18.1669	-18.2037	-17.8304	-17.8208	-18.095	-18.0088	-17.9993	-17.9997	-18.0739	-18.0859	-18.2861	-18.089	-18.0088	-18.0739	0.0801989	0.0150405	0.188942	0.708383	NA
A0A087WY08;Q9UPZ6	Thrombospondin type-1 domain-containing protein 7A	THSD7A	12	8.6	-14.323	-14.1931	-14.2388	-14.0201	-14.2152	-14.0446	-14.1149	-14.1665	-14.2052	-14.0772	-14.1151	-14.2899	-14.2751	-14.2316	-14.2298	-14.2152	-14.1149	-14.2316	0.100254	-0.0164017	0.229495	0.620666	NA
A0A087WY55;Q9NP79;Q5TGM0;Q9NP79-2	Vacuolar protein sorting-associated protein VTA1 homolog	VTA1	9	39.3	-12.1357	-12.2155	-12.1707	-12.1501	-12.2596	-12.0467	-11.9969	-12.2984	-12.1082	-11.9382	-12.1908	-12.1169	-12.1987	-12.149	-12.1149	-12.1707	-12.0467	-12.149	0.123974	0.0217193	0.159625	0.297513	NA
A0A087X030;A0A087WY58;P51956;P51956-2	Serine/threonine-protein kinase Nek3	NEK3	2	20.4	-18.6107	-18.6462	-18.4414	-18.6197	-18.5484	-17.9299	-18.3067	-19.0996	-18.4777	-18.7048	-18.365	-18.5915	-18.7562	-18.5912	-18.5267	-18.6107	-18.4777	-18.5912	0.132958	0.0194657	0.743234	0.924957	NA
Q6ICJ4;A0A087WY67;P0CG30;P0CG29	Glutathione S-transferase theta-2B;Glutathione S-transferase theta-2	Em:AP000351.3;GSTT2;GSTT2B	9	50	-12.9435	-12.8694	-12.8746	-12.9404	-12.9889	-13.2583	-13.2327	-13.221	-13.3219	-13.292	-12.9518	-13.0408	-13.032	-13.0395	-12.9908	-12.9404	-13.2583	-13.032	-0.317927	-0.0915952	3.63775e-06	0.0167033	NA
A0A087WY71;E9PFW3;Q96CW1-2;Q96CW1;C9JJ47	AP-2 complex subunit mu	AP2M1	12	33.4	-13.3183	-13.3171	-13.3169	-13.2092	-13.2812	-12.8986	-12.9069	-12.9416	-12.8989	-12.8949	-13.1862	-13.1792	-13.3885	-13.2467	-13.1683	-13.3169	-12.8989	-13.1862	0.418032	0.130759	8.70112e-06	0.279977	NA
A0A087WYF7;Q6UXV4;A0A087WUX8	MICOS complex subunit MIC27	APOOL	7	35.1	-14.0223	-13.9525	-14.0392	-13.9097	-13.9238	-13.7503	-13.6828	-13.9774	-13.6397	-13.5224	-13.8394	-13.7975	-13.9222	-13.8039	-13.836	-13.9525	-13.6828	-13.836	0.269728	0.116452	0.0245737	0.00559903	NA
E9PFH7;A0A087WYG2;Q9UPT6	C-Jun-amino-terminal kinase-interacting protein 3	MAPK8IP3	10	8.1	-15.1114	-15.152	-15.1123	-15.0358	-15.142	-15.1756	-15.0047	-15.014	-15.1078	-15.2199	-15.0572	-14.9727	-15.1284	-15.0151	-15.0173	-15.1123	-15.1078	-15.0173	0.00447475	0.0950022	0.89847	0.0622739	NA
A0A087WYH0;J3KRC8;Q96N06;Q96N06-2	Spermatogenesis-associated protein 33	SPATA33	2	25.7	-20.1606	-19.8498	-20.0024	-19.7979	-19.2086	-19.5277	-20.1004	-19.511	-19.8193	-20.3567	-19.5363	-19.5783	-19.0902	-19.1529	-19.2856	-19.8498	-19.8193	-19.2856	0.0305753	0.564267	0.803866	0.0424202	NA
A0A087WYK2;Q9BYP7-3;Q9BYP7-4;Q9BYP7-2;Q9BYP7;A6PVV2;Q9Y3S1-3	Serine/threonine-protein kinase WNK3;Serine/threonine-protein kinase WNK2	WNK3;WNK2	9	7.8	-15.7417	-15.7632	-15.7244	-15.7066	-15.7736	-15.8492	-15.8923	-15.8009	-14.7888	-15.9242	-15.5673	-15.5177	-15.5467	-15.6175	-15.5714	-15.7417	-15.8492	-15.5673	-0.107572	0.174323	0.696803	3.83141e-05	NA
A0A087WYL5;Q6UXD5-3;Q6UXD5-5;Q6UXD5-6;H3BN26;Q6UXD5-4	Seizure 6-like protein 2	SEZ6L2	10	16.7	-14.2534	-14.0812	-14.1933	-14.0642	-14.1438	-14.2857	-14.196	-13.9976	-14.3111	-14.2175	-13.9978	-14.0366	-14.0234	-13.9206	-14.0204	-14.1438	-14.2175	-14.0204	-0.0737584	0.123425	0.43389	0.00975235	NA
P00488	Coagulation factor XIII A chain	F13A1	4	6.6	-16.7908	-17.0468	-16.6509	-16.9255	-16.7792	-14.3096	-13.8116	-14.5076	-13.8837	-13.6512	-15.9087	-15.3724	-16.789	-16.4154	-16.228	-16.7908	-13.8837	-16.228	2.90711	0.562829	9.52708e-06	0.0415152	Green
A0A087WYP2;Q8IZQ5;H0YE28	Selenoprotein H	C11orf31;SELH	4	34.7	-13.9026	-14.4947	-14.2975	-14.5658	-13.9408	-13.6735	-13.5474	-13.7088	-13.669	-13.6655	-14.1439	-14.189	-13.9476	-14.1573	-14.3651	-14.2975	-13.669	-14.1573	0.628462	0.140208	0.0117206	0.621026	NA
K7EJM5;K7EN94;B1AKP7;G3V162;A0A087X260;A0A087WYY0;Q13148;A0A087WX29;A0A087WXQ5;A0A087WV68	TAR DNA-binding protein 43	TARDBP	8	44.8	-15.1695	-15.2503	-15.1961	-15.2233	-15.2503	-14.0255	-14.2416	-14.087	-14.0166	-14.2119	-14.9313	-15.0296	-14.8832	-15.0771	-14.9424	-15.2233	-14.087	-14.9424	1.13624	0.280927	4.16297e-06	0.0009692	NA
B7Z385;A0A087X0J3;A0A087WZ15;E9PDI2;P40123-2;P40123;P40123-3	Adenylyl cyclase-associated protein;Adenylyl cyclase-associated protein 2	CAP2	6	23.3	-16.6986	-16.608	-16.6615	-16.5006	-16.6283	-16.5913	-16.4436	-16.9914	-16.4015	-16.3204	-16.538	-16.4419	-16.6677	-16.5791	-16.6166	-16.6283	-16.4436	-16.5791	0.184698	0.0491775	0.598539	0.347623	NA
A0A087WZ40;Q14244-5;Q14244-3;Q14244-2;Q14244-6;Q14244-4;Q14244;Q14244-7	Ensconsin	MAP7	3	4	-16.736	-16.5525	-16.5485	-16.6684	-16.738	-17.19	-16.8616	-16.8699	-17.0609	-16.9457	-16.6312	-16.5779	-16.7098	-16.7292	-16.6609	-16.6684	-16.9457	-16.6609	-0.27731	0.00749181	0.00285125	0.800818	NA
A0A087WZ62;Q9H6U8;Q9H6U8-3;H0YCW6;Q9H6U8-2;Q9H6U8-4	Alpha-1,2-mannosyltransferase ALG9	ALG9	3	4.4	-17.5317	-17.5665	-17.5629	-17.3	-17.4077	-17.3751	-17.462	-17.1921	-17.5027	-17.3188	-17.2994	-17.3492	-17.4028	-17.3323	-17.4396	-17.5317	-17.3751	-17.3492	0.156638	0.182559	0.20873	0.110554	NA
A0A087WZE9;Q15651	High mobility group nucleosome-binding domain-containing protein 3	HMGN3	6	42.3	-13.9297	-13.6059	-13.6355	-13.6989	-13.7782	-13.8726	-14.3268	-13.7767	-14.1239	-14.3198	-14.1498	-14.2193	-13.9409	-14.1603	-14.0028	-13.6989	-14.1239	-14.1498	-0.425068	-0.450926	0.0317562	0.00166093	NA
A0A087WZK9;B3KS98;O15372;E5RJT0;E5RGU4	Eukaryotic translation initiation factor 3 subunit H	EIF3H	10	41.3	-12.6456	-12.7628	-12.6101	-12.5619	-12.677	-12.2962	-12.2416	-12.4074	-12.241	-12.2657	-12.4023	-12.4521	-12.4945	-12.458	-12.4505	-12.6456	-12.2657	-12.4521	0.379928	0.193507	5.05413e-05	0.00217735	NA
A0A087WZN1;O43837;A0A087X2E5;O43837-2	Isocitrate dehydrogenase [NAD] subunit, mitochondrial;Isocitrate dehydrogenase [NAD] subunit beta, mitochondrial	IDH3B	13	46.5	-12.4331	-12.4848	-12.3537	-12.3989	-12.3903	-12.399	-12.2428	-12.2575	-12.3321	-12.3749	-12.3413	-12.3031	-12.4048	-12.2837	-12.3565	-12.3989	-12.3321	-12.3413	0.0668004	0.057588	0.0474379	0.041601	NA
A0A087WZQ7;Q9H115-2;Q9H115;Q9H115-3	Beta-soluble NSF attachment protein	NAPB	5	20.5	-17.6304	-17.7411	-17.4898	-17.5511	-17.662	-17.7927	-17.6049	-17.3329	-17.946	-17.5136	-17.4754	-17.6371	-17.3593	-17.5172	-17.5171	-17.6304	-17.6049	-17.5171	0.0254991	0.113307	0.848523	0.106055	NA
A0A087X105;A0A087WZW4;A0A087X1W8;A0A0A0MTJ8;A0A087WZR6;X5DQS5;Q9BY67-5;Q9BY67;Q9BY67-4;Q9BY67-3;A0A087X0T8;Q9BY67-2	Cell adhesion molecule 1	CADM1	9	34.6	-12.5188	-12.464	-12.4666	-12.4836	-12.554	-12.2485	-12.0561	-12.4598	-12.1206	-12.1349	-12.3565	-12.3706	-12.3691	-12.3594	-12.3991	-12.4836	-12.1349	-12.3691	0.348773	0.11454	0.0128043	0.000756537	NA
A0A087WZT0;M0QZ22;Q5PRF9	Protein Smaug homolog 2	SAMD4B	3	6.6	-17.0578	-16.6864	-16.812	-16.933	-16.93	-16.5053	-16.3692	-16.972	-17.1795	-16.2909	-16.4206	-16.6577	-16.9855	-17.0053	-16.4602	-16.93	-16.5053	-16.6577	0.424683	0.272288	0.288643	0.25078	NA
A0A087WZV0;O43314-2;O43314	Inositol hexakisphosphate and diphosphoinositol-pentakisphosphate kinase 2	PPIP5K2	28	28.6	-11.8627	-11.8594	-11.7578	-11.8272	-11.8843	-11.8474	-11.6211	-12.0087	-11.799	-11.734	-11.7512	-11.7128	-11.9004	-11.8483	-11.7639	-11.8594	-11.799	-11.7639	0.0604475	0.0955046	0.616186	0.328893	NA
A0A087WZX0;Q86UU0-3;Q86UU0-4;Q86UU0-2;Q86UU0	B-cell CLL/lymphoma 9-like protein	BCL9L	2	3.4	-18.3531	-18.9545	-19.0072	-19.0625	-18.4191	-18.6125	-18.5233	-18.4905	-18.5002	-18.7769	-18.4195	-19.0447	-18.3716	-19.0429	-18.7774	-18.9545	-18.5233	-18.7774	0.431147	0.177082	0.322877	0.897864	NA
A0A087WZX2;O95139;O95139-2	NADH dehydrogenase [ubiquinone] 1 beta subcomplex subunit 6	NDUFB6	3	33	-15.5952	-15.5015	-15.6975	-15.5454	-15.2662	-16.0336	-15.454	-15.2163	-15.5832	-15.4995	-15.6681	-15.7798	-15.2822	-15.2999	-15.4071	-15.5454	-15.4995	-15.4071	0.0459458	0.138312	0.81963	0.792047	NA
J3KPF9;A0A087X011;E9PES4;Q9Y496	Kinesin-like protein;Kinesin-like protein KIF3A	KIF3A	8	15.8	-15.7964	-15.8804	-15.7583	-15.6276	-15.8117	-15.7264	-15.4878	-15.3965	-15.727	-15.5874	-15.6416	-15.5254	-15.888	-15.7755	-15.6392	-15.7964	-15.5874	-15.6416	0.209007	0.154789	0.0450309	0.318121	NA
A0A087X020;Q9Y3A5	Ribosome maturation protein SBDS	SBDS	9	40	-12.6567	-12.712	-12.6478	-12.7055	-12.746	-12.8256	-12.8851	-12.7411	-12.8464	-12.8908	-12.7133	-12.7143	-12.6212	-12.7476	-12.6861	-12.7055	-12.8464	-12.7133	-0.140866	-0.00775094	0.00306346	0.92016	NA
A0A087X0H9;Q5T8P6-3;Q5T8P6-2;Q5T8P6;Q5T8P6-5;Q5T8P6-4	RNA-binding protein 26	RBM26	7	7.8	-14.8706	-15.1015	-14.9077	-15.0004	-14.9817	-14.7245	-14.6744	-14.7671	-14.7215	-14.7281	-14.9071	-14.9394	-14.7662	-14.9008	-14.9655	-14.9817	-14.7245	-14.9071	0.257204	0.0745749	0.00199668	0.186001	NA
B4DIB3;A0A087X0I6;Q9P0L2;Q9P0L2-2;Q9P0L2-3	Serine/threonine-protein kinase MARK1	MARK1	3	5.3	-18.027	-18.2284	-18.0622	-17.9502	-18.2277	-18.5567	-18.1851	-18.0726	-18.4276	-18.3267	-18.0826	-18.1303	-18.2509	-18.2179	-18.0596	-18.0622	-18.3267	-18.1303	-0.264442	-0.0680836	0.0745645	0.48704	NA
A0A087X0M4;Q9BWU0	Kanadaptin	SLC4A1AP	22	47.8	-12.761	-12.7892	-12.7283	-12.7432	-12.7809	-12.588	-12.5623	-12.6038	-12.6489	-12.6425	-12.6013	-12.5509	-12.534	-12.6498	-12.5896	-12.761	-12.6038	-12.5896	0.157209	0.171402	0.000115344	0.000228794	NA
A0A087X0N3;Q96MY1;A0A087WTU5;Q96MY1-2	Nucleolar protein 4-like	NOL4L	7	16	-14.7356	-14.806	-14.6986	-14.7712	-14.7655	-14.6373	-14.7482	-14.521	-14.5412	-14.7848	-14.5985	-14.6599	-14.3967	-14.5762	-14.6015	-14.7655	-14.6373	-14.5985	0.128186	0.166968	0.110855	0.0100645	NA
A0A087X0P9;Q96CW6	Probable RNA polymerase II nuclear localization protein SLC7A6OS	SLC7A6OS	4	25.8	-15.2141	-15.0981	-15.0559	-15.0806	-15.1359	-14.8323	-14.7399	-15.1065	-14.7527	-14.6895	-14.989	-14.8446	-15.0536	-15.059	-15.0265	-15.0981	-14.7527	-15.0265	0.345387	0.0715988	0.0136081	0.0378793	NA
A0A087X0R6;Q9UMY4-2;Q9UMY4;Q9UMY4-3	Sorting nexin-12	SNX12	8	47.1	-12.7725	-12.8953	-12.9977	-13.0642	-12.9653	-13.1164	-13.1661	-13.0442	-13.1544	-13.117	-12.9546	-13.0374	-12.7494	-13.0308	-12.9535	-12.9653	-13.117	-12.9546	-0.151687	0.0107134	0.0182168	0.934165	NA
A0A087X0V8;Q59EK9-4;Q59EK9-2;Q59EK9-3;Q59EK9	RUN domain-containing protein 3A	RUNDC3A	2	5.2	-18.6557	-18.6251	-18.6885	-18.3512	-18.6883	-18.6963	-18.137	-17.4572	-18.3039	-18.1082	-18.2235	-18.3552	-18.4736	-17.9832	-18.3573	-18.6557	-18.137	-18.3552	0.518736	0.300515	0.0820553	0.0166892	NA
Q2TAM5;A0A087X0W8;Q04206-2;Q04206-3;Q04206;E9PKH5;Q04206-4;E9PKV4;A0A087WVP0;E9PI38;E9PQS6	Transcription factor p65	RELA	9	30.2	-14.4738	-14.564	-14.5035	-14.4868	-14.5254	-13.9356	-13.9189	-14.3071	-13.9101	-13.9178	-14.2485	-14.2918	-14.2863	-14.3173	-14.256	-14.5035	-13.9189	-14.2863	0.584541	0.2172	0.00219038	4.78064e-06	NA
A0A087X0X2;Q6KF10	Growth/differentiation factor 6	GDF6	2	7.9	-17.3473	-16.6096	-16.7982	-16.878	-17.5252	-16.1946	-15.8699	-16.1471	-16.0196	-15.8987	-16.6771	-16.7976	-17.4443	-16.9762	-16.8255	-16.878	-16.0196	-16.8255	0.858466	0.0525352	0.00268382	0.700255	NA
A0A087X0X3;P52272-2;P52272	Heterogeneous nuclear ribonucleoprotein M	HNRNPM	14	22.6	-13.0202	-13.5234	-13.342	-13.1099	-13.2123	-12.2411	-12.3464	-12.2016	-12.1717	-12.3353	-13.297	-13.2553	-13.1581	-13.3582	-13.2732	-13.2123	-12.2411	-13.2732	0.971219	-0.0608919	0.000113269	0.787412	NA
A0A0G2JN29;A0A087X117;Q15155;A0A0G2JP90;A0A087WW46	Nodal modulator 1	NOMO1	33	38.4	-16.2796	-16.4111	-16.2748	-16.1805	-16.189	-16.2156	-16.3576	-16.4241	-16.4117	-16.4321	-16.1403	-16.3216	-16.1645	-16.1418	-16.226	-16.2748	-16.4117	-16.1645	-0.136842	0.110316	0.118655	0.243108	NA
A0A087X152;O95185;E0CX15;O95185-2	Netrin receptor UNC5C	UNC5C	4	6	-16.4117	-16.247	-16.1891	-16.0759	-16.3252	-15.9948	-15.8546	-16.0753	-15.9286	-15.8526	-16.062	-16.2031	-16.167	-16.1652	-16.1386	-16.247	-15.9286	-16.1652	0.318315	0.0817986	0.00308234	0.155612	NA
A0A087X159;P81877-2;P81877-4;P81877-5;P81877-3;P81877;D6RAC5	Single-stranded DNA-binding protein 2	SSBP2	4	14.1	-18.3147	-18.4953	-18.3185	-18.5443	-18.0963	-18.544	-19.225	-19.6447	-18.8736	-18.9	-18.6386	-18.6232	-18.2225	-18.7311	-18.5719	-18.3185	-18.9	-18.6232	-0.581451	-0.304646	0.0174806	0.123301	NA
A0A087X1A5;Q5JW30;O95793-2;O95793-3;O95793	Double-stranded RNA-binding protein Staufen homolog 1	STAU1	9	21.3	-13.796	-13.8879	-13.9461	-13.8781	-13.8598	-13.6041	-13.6331	-13.6101	-13.6565	-13.6731	-13.8695	-13.8955	-13.9475	-13.9675	-13.933	-13.8781	-13.6331	-13.933	0.244967	-0.0549562	0.000110961	0.143971	NA
G3V4U9;D3VVH9;A0A0A0MS38;A0A087X1A8;G3V3R7;F5H211;P54252-4;P54252-2;P54252;G3V2G2;G3V526;E9PJN5;G3V2G1;G3V3T6;G3V328;A0A087WXY4;C9JQV6;P54252-5;P54252-3;S4R399	Ataxin-3	ATXN3	5	27.7	-15.6321	-15.7316	-15.5987	-15.5931	-15.7586	-15.5781	-15.511	-15.5162	-15.549	-15.4312	-15.7515	-15.5766	-15.5823	-15.5427	-15.5614	-15.6321	-15.5162	-15.5766	0.115842	0.0554989	0.0103449	0.275354	NA
C9JBF1;A0A087X1C3;A8MZ97	Uncharacterized protein C2orf74	C2orf74	2	29.6	-17.6571	-17.5539	-17.5515	-17.5624	-17.5262	-17.461	-17.5554	-17.4651	-17.8311	-17.7252	-17.4628	-17.5165	-17.6653	-17.3516	-17.6417	-17.5539	-17.5554	-17.5165	-0.00146684	0.0374746	0.649167	0.522484	NA
A0A087X1E4;P53365-2;P53365-3;P53365	Arfaptin-2	ARFIP2	3	11.2	-15.2091	-15.1877	-15.1601	-15.1847	-15.3191	-15.0666	-15.1043	-15.0258	-15.0883	-15.1069	-15.1763	-15.171	-15.1387	-15.0874	-15.0365	-15.1877	-15.0883	-15.1387	0.0993555	0.0489767	0.00523047	0.0473183	NA
A0A087X1G1;H7BYD0;Q16718-2;Q16718;F8WAS3;C9IZN5	NADH dehydrogenase [ubiquinone] 1 alpha subcomplex subunit 5	NDUFA5	3	33.7	-14.5871	-14.8242	-15.0129	-15.1141	-14.7321	-15.5974	-15.2015	-15.032	-15.5784	-15.3894	-14.972	-15.0665	-14.6478	-14.9629	-14.7489	-14.8242	-15.3894	-14.9629	-0.565175	-0.13867	0.00832382	0.840528	NA
A0A087X1G7;A0A0B4J1S4;O60613;A0A0J9YX89	15 kDa selenoprotein	2022-09-15	4	29.3	-14.7659	-14.9524	-14.8385	-14.7076	-14.6443	-15.1023	-15.4609	-15.0904	-15.2795	-15.3871	-14.754	-14.8661	-14.5403	-14.5365	-14.7216	-14.7659	-15.2795	-14.7216	-0.513612	0.0442535	0.00103161	0.274329	NA
A0A0U1RQT1;A0A087X1H5;Q15057	Arf-GAP with coiled-coil, ANK repeat and PH domain-containing protein 2	ACAP2	5	11.3	-14.8444	-14.9544	-14.8202	-14.7743	-14.8719	-14.6636	-14.6269	-14.3702	-14.676	-14.6737	-14.739	-14.6119	-14.903	-14.7802	-14.6892	-14.8444	-14.6636	-14.739	0.180877	0.10544	0.00896608	0.101153	NA
H7BZW2;Q6P2H3-4;Q6P2H3-2;Q6P2H3	Centrosomal protein of 85 kDa	CEP85	2	5.3	-17.04	-16.9759	-16.8705	-17.1697	-17.2004	-14.6745	-14.1681	-15.168	-14.1367	-14.1432	-16.3557	-15.8724	-16.9016	-16.4529	-16.4005	-17.04	-14.1681	-16.4005	2.87197	0.639549	9.85475e-05	0.0128217	Green
A0A087X1U1;F5GXM9;E7EUN2;Q9UPQ3-2;Q9UPQ3	Arf-GAP with GTPase, ANK repeat and PH domain-containing protein 1	AGAP1	3	5.1	-15.9844	-15.994	-15.9974	-16.081	-16.2518	-15.1172	-15.0238	-15.436	-15.0548	-14.8554	-16.1173	-15.9549	-16.1038	-15.915	-16.1145	-15.9974	-15.0548	-16.1038	0.942584	-0.106371	9.9075e-05	0.765848	NA
A0A087X1U5;F5H7T0;F6RJM5;Q96S38-2;Q96S38	Ribosomal protein S6 kinase delta-1	RPS6KC1	3	8	-18.1506	-17.6997	-18.0981	-18.1547	-18.1266	-17.8596	-17.8373	-17.6625	-17.9107	-17.7954	-18.0241	-17.9149	-17.9155	-18.0001	-17.9762	-18.1266	-17.8373	-17.9762	0.28923	0.150387	0.0545147	0.419762	NA
A0A0G2JQX1;A0A0G2JPW5;A0A0G2JSA7;A0A087X1Z1;Q96RT8-2;Q96RT8;A0A0G2JR45;A0A0G2JRG1	Gamma-tubulin complex component 5	TUBGCP5	2	2.5	-18.8482	-18.9701	-19.107	-18.8299	-18.7258	-18.1055	-18.6532	-18.5932	-18.2452	-18.1934	-18.855	-18.787	-18.9243	-18.7596	-18.6084	-18.8482	-18.2452	-18.787	0.602979	0.0611682	0.00490865	0.231787	NA
A0A087X1Z3;Q9UL46;H0YM70	Proteasome activator complex subunit 2	PSME2	12	52.4	-11.4308	-11.3161	-11.3795	-11.4712	-11.3853	-11.7009	-11.5401	-11.6571	-11.5791	-11.5679	-11.4744	-11.4739	-11.3891	-11.4196	-11.3814	-11.3853	-11.5791	-11.4196	-0.193744	-0.0342523	0.000744839	0.374018	NA
A0A087X211;Q8TCG1-2;Q8TCG1	Protein CIP2A	KIAA1524	4	6.2	-17.3528	-17.457	-17.1742	-17.1291	-17.2034	-16.541	-16.3094	-16.044	-16.4841	-16.4298	-17.1639	-16.9971	-17.2524	-17.1946	-17.0564	-17.2034	-16.4298	-17.1639	0.773587	0.0395212	5.9911e-05	0.131245	NA
A0A087X240;P52803	Ephrin-A5	EFNA5	2	13.3	-15.9972	-15.7664	-15.8475	-15.8753	-15.941	-15.245	-15.2466	-15.8744	-15.0999	-14.785	-15.8037	-15.5092	-15.7243	-15.7867	-15.7704	-15.8753	-15.245	-15.7704	0.630341	0.104901	0.0213865	0.0402796	NA
A0A1B0GUA8;Q9H1H9-3;Q9H1H9-4;Q9H1H9-2;Q9H1H9	Kinesin-like protein KIF13A	KIF13A	3	3.1	-16.4517	-16.4705	-16.5417	-16.488	-16.8423	-13.646	-13.6539	-14.2447	-13.6032	-13.9262	-15.5247	-15.5585	-16.3777	-16.0349	-16.0436	-16.488	-13.6539	-16.0349	2.83413	0.453129	5.26132e-07	0.0120366	Green
A0A087X256;Q2M389;Q2M389-2	WASH complex subunit 7	KIAA1033	7	9.2	-16.1045	-16.2735	-16.1914	-16.1254	-16.2139	-15.8743	-15.8068	-16.0456	-16.0347	-15.911	-16.0837	-16.0936	-16.3708	-16.2644	-16.1081	-16.1914	-15.911	-16.1081	0.280393	0.0833176	0.00302056	0.971853	NA
A0A087X259;J3KT13;P35227	Polycomb group RING finger protein 2	PCGF2	4	30.5	-17.1297	-17.073	-17.1617	-17.1181	-17.0767	-16.4259	-15.9442	-16.6139	-16.2378	-16.1468	-16.4568	-16.9974	-16.8274	-16.9095	-16.8381	-17.1181	-16.2378	-16.8381	0.880299	0.28004	0.00167444	0.0283562	NA
A0A087X294;O75914-2;O75914;O75914-4;O75914-3	Non-specific serine/threonine protein kinase;Serine/threonine-protein kinase PAK 3	PAK3	18	39	-15.0472	-14.9763	-14.9787	-14.9755	-15.0229	-14.8301	-14.9774	-15.3119	-14.9998	-14.9215	-15.0232	-14.871	-15.1018	-14.9626	-15.1227	-14.9787	-14.9774	-15.0232	0.00136473	-0.0444327	0.92723	0.753629	NA
H0YDY3;A0A087X2B2;E9PMH5;Q13490-2;Q13490;E9PQZ9;E9PNM6	Baculoviral IAP repeat-containing protein 2	BIRC2	2	15.6	-19.5558	-20.4803	-19.8704	-20.1762	-19.959	-19.5526	-19.3251	-20.4655	-19.5688	-18.911	-19.5768	-19.4971	-19.6858	-19.3386	-19.8436	-19.959	-19.5526	-19.5768	0.406477	0.382223	0.182355	0.0532017	NA
A0A087X2D8;O60271-4;O60271-2;O60271;O60271-9;O60271-5;O60271-3	C-Jun-amino-terminal kinase-interacting protein 4	SPAG9	41	38	-11.4157	-11.5428	-11.4316	-11.3808	-11.4671	-11.3081	-11.256	-11.2064	-11.2526	-11.2254	-11.2982	-11.2794	-11.3481	-11.3372	-11.3023	-11.4316	-11.2526	-11.3023	0.178969	0.129306	0.000582519	0.00510358	NA
A0A087X2H1;Q9ULT8;H0YJP0;G3V4V5	E3 ubiquitin-protein ligase HECTD1	HECTD1	13	6.7	-15.3061	-15.3626	-15.3506	-15.2441	-15.2952	-15.2973	-15.3249	-15.0886	-15.3657	-15.3907	-15.3407	-15.2234	-15.4019	-15.3316	-15.2457	-15.3061	-15.3249	-15.3316	-0.0187639	-0.0255117	0.763839	0.939501	NA
A0A087X2I1;P62333;H0YJC0	26S protease regulatory subunit 10B	PSMC6	26	68.7	-10.5206	-10.587	-10.5031	-10.5065	-10.5129	-10.8168	-10.865	-10.8356	-10.8509	-10.8429	-10.6138	-10.5902	-10.6253	-10.5971	-10.5765	-10.5129	-10.8429	-10.5971	-0.330053	-0.0842512	1.85251e-06	0.00519961	NA
A0A088AWN2;Q8TBZ3-4;Q8TBZ3-5;Q8TBZ3-6;Q8TBZ3;Q8TBZ3-2;Q8TBZ3-7	WD repeat-containing protein 20	WDR20	5	11.8	-14.8193	-14.7331	-14.7597	-14.7642	-14.8393	-14.4356	-14.1781	-14.5765	-14.191	-14.153	-14.7058	-14.6224	-14.7551	-14.6486	-14.7236	-14.7642	-14.191	-14.7058	0.573229	0.0584888	0.0039565	0.0199054	NA
A0A088AWN8;Q9UHQ1;Q9UHQ1-2;E7EP87;Q9UHQ1-4;Q9UHQ1-3;J3KTG5;J3KT43;E9PH27	Nuclear prelamin A recognition factor	NARF	8	21.7	-14.7718	-14.8434	-14.7427	-14.7052	-14.8209	-14.555	-14.504	-14.5252	-14.4465	-14.483	-14.5696	-14.5367	-14.7087	-14.5753	-14.5109	-14.7718	-14.504	-14.5696	0.267779	0.202188	3.82677e-05	0.00210703	NA
A0A096LNX8;Q96GP6-2;Q96GP6	Scavenger receptor class F member 2	SCARF2	12	21.7	-14.4319	-14.5241	-14.4947	-14.4689	-14.3835	-14.3219	-14.2933	-14.0835	-14.3141	-14.3199	-14.3954	-14.3803	-14.2931	-14.364	-14.4787	-14.4689	-14.3141	-14.3803	0.154791	0.088601	0.0095487	0.0783508	NA
P04275	von Willebrand factor;von Willebrand antigen 2	VWF	2	0.7	-17.5831	-17.606	-17.5175	-17.6685	-17.6116	-15.2246	-14.549	-16.1463	-14.7823	-14.5889	-16.7447	-16.167	-17.6573	-17.0371	-16.8496	-17.606	-14.7823	-16.8496	2.82368	0.756456	0.000984064	0.0420702	Green
A0A096LP69;P14209-3;P14209;A8MQT7;P14209-2	CD99 antigen	CD99	2	22.3	-15.7715	-15.6144	-15.7311	-15.6903	-15.7474	-15.5298	-16.0082	-15.7554	-15.5964	-15.9961	-15.7083	-15.9263	-15.5512	-15.8909	-15.7298	-15.7311	-15.7554	-15.7298	-0.0243733	0.00129951	0.549407	0.520115	NA
A0A0A0MR88;A0A096LPC5;Q9Y4E1-4;Q9Y4E1-2;Q9Y4E1;Q9Y4E1-6;J3KP36;Q9Y4E1-3;Q9Y4E1-5	WASH complex subunit FAM21C	FAM21C	34	39.2	-15.4004	-15.454	-15.4674	-15.4625	-15.4335	-15.6738	-15.9836	-16.0529	-15.8381	-15.9772	-15.3942	-15.5485	-15.3467	-15.5839	-15.4164	-15.454	-15.9772	-15.4164	-0.523201	0.03756	0.00202058	0.775637	NA
A0A096LPI6;A0A096LNH5;H7C2G3	NA	C21orf33	13	58.4	-20.5204	-20.2479	-20.4537	-20.4588	-20.5878	-19.8369	-20.4046	-20.0159	-19.8274	-20.5689	-19.9637	-20.2692	-20.5404	-20.2491	-20.3303	-20.4588	-20.0159	-20.2692	0.442899	0.189552	0.101159	0.137696	NA
A0A0A0MQR1;Q9Y4K4	Mitogen-activated protein kinase kinase kinase kinase;Mitogen-activated protein kinase kinase kinase kinase 5	MAP4K5	17	29.3	-12.7508	-12.7658	-12.654	-12.6205	-12.7242	-12.6614	-12.4704	-12.5167	-12.5962	-12.5673	-12.5576	-12.5257	-12.7087	-12.6101	-12.5637	-12.7242	-12.5673	-12.5637	0.156894	0.16059	0.0120236	0.0328702	NA
A0A0A0MQR2;Q9BY42;A2A2L5;A2A2L6	Protein RTF2 homolog	RTFDC1	11	38.7	-13.6301	-13.6212	-13.6004	-13.5727	-13.5569	-13.5635	-13.5177	-13.5565	-13.5985	-13.594	-13.2607	-13.348	-13.2739	-13.3418	-13.2483	-13.6004	-13.5635	-13.2739	0.0368608	0.326507	0.17268	6.76541e-06	NA
A0A0A0MQR8;A0A0A0MSZ1;A0A0A0MT23;J3KNR0;P27448-6;P27448-3;P27448-4;P27448-2;P27448;P27448-7;A0A0A0MST9;P27448-8;H0YIY6	MAP/microtubule affinity-regulating kinase 3	MARK3	7	13.2	-16.2341	-16.3547	-16.3558	-16.1262	-16.1737	-16.4733	-16.5563	-15.755	-16.2333	-16.1962	-16.1879	-16.1633	-16.3894	-16.177	-16.0957	-16.2341	-16.2333	-16.177	0.000822169	0.0570888	0.968755	0.515391	NA
A0A0A0MQS1;Q53H96;Q53H96-2;B5MD87	Pyrroline-5-carboxylate reductase;Pyrroline-5-carboxylate reductase 3	PYCRL	9	42	-13.4699	-13.4732	-13.3849	-13.4306	-13.4068	-13.657	-13.8541	-13.7606	-13.8441	-13.796	-13.4739	-13.4474	-13.4492	-13.449	-13.5035	-13.4306	-13.796	-13.4492	-0.365386	-0.0186228	0.000143083	0.168843	NA
F5H0Q6;A0A0A0MQS2;K7EM61;Q8N2M8-3;Q8N2M8-4;Q8N2M8	CLK4-associating serine/arginine rich protein	CLASRP	2	4.6	-15.8747	-15.9864	-15.7194	-15.7657	-15.9606	-15.3493	-14.9112	-15.7875	-15.437	-15.3225	-15.6656	-15.6434	-15.7577	-15.6277	-15.7075	-15.8747	-15.3493	-15.6656	0.525316	0.209024	0.0198257	0.0220667	NA
A0A0A0MQT4;Q5QP82;Q5QP82-2	DDB1- and CUL4-associated factor 10	DCAF10	6	21.8	-15.7246	-15.6086	-15.5941	-15.4868	-15.666	-15.5766	-15.4582	-15.509	-15.488	-15.3562	-15.5949	-15.5906	-15.7513	-15.6651	-15.626	-15.6086	-15.488	-15.626	0.120685	-0.0173937	0.0327744	0.568831	NA
A0A0A0MQU3;P62837	Ubiquitin-conjugating enzyme E2 D2	UBE2D2	4	40.8	-13.2073	-13.0853	-13.0135	-13.0436	-13.0398	-13.2414	-13.3024	-13.5459	-13.1973	-13.2935	-13.0578	-13.1427	-13.0223	-13.0381	-13.044	-13.0436	-13.2935	-13.044	-0.249964	-0.000447741	0.012918	0.688478	NA
Q9Y6Z7	Collectin-10	COLEC10	2	7.6	-17.5827	-17.3978	-17.3674	-17.5106	-17.427	-14.9277	-14.6341	-15.2505	-14.6136	-14.4562	-16.7839	-16.1774	-17.4326	-16.9823	-16.7291	-17.427	-14.6341	-16.7839	2.79289	0.643106	1.70746e-05	0.0336745	Green
A0A0A0MQY7;Q5VU97-2;Q5VU97	VWFA and cache domain-containing protein 1	CACHD1	3	3.2	-15.6145	-15.7087	-15.5804	-15.554	-15.7371	-14.8762	-14.3964	-14.5742	-14.4549	-14.4357	-15.3162	-15.1028	-15.5781	-15.3374	-15.3913	-15.6145	-14.4549	-15.3374	1.15962	0.27708	5.77002e-05	0.0141476	NA
A0A0A0MR03;Q9Y5B0	RNA polymerase II subunit A C-terminal domain phosphatase	CTDP1	3	3.9	-17.0559	-17.3739	-17.249	-17.1814	-17.338	-16.6497	-16.7525	-16.4441	-16.7039	-16.6491	-17.1296	-16.9862	-17.1522	-17.2014	-16.9892	-17.249	-16.6497	-17.1296	0.599354	0.119425	5.75274e-05	0.0762508	NA
Q5T092;A0A0A0MR06;Q5T091;O15258;Q5T093	Protein RER1	RER1	5	36.7	-13.2481	-13.0815	-13.2383	-13.0787	-13.0111	-13.1456	-13.1321	-13.4216	-13.1273	-13.0852	-12.997	-13.1216	-13.114	-12.8336	-13.0462	-13.0815	-13.1321	-13.0462	-0.0505791	0.0352996	0.528476	0.161744	NA
A0A0A0MR33;G3V5T0;A0A0C4DFM0;G3V4T6;O43708-3;O43708;G3V3B9;G3V267;O43708-2	Maleylacetoacetate isomerase	GSTZ1	4	23.6	-13.182	-13.1785	-13.1485	-13.1968	-13.2406	-12.7051	-12.5552	-12.8466	-12.5716	-12.443	-13.1176	-12.9778	-13.3083	-13.1275	-13.1278	-13.182	-12.5716	-13.1275	0.610389	0.0544991	0.00092391	0.344014	NA
A0A0A0MR35;E9PDG9;A0A0B4J1T3;A0A0A0MSE7;Q86UA6-3;Q86UA6-4;Q86UA6-9;Q86UA6-2;Q86UA6;Q86UA6-8;F5H3Q7;B3KTT3;Q86UA6-6;Q86UA6-5;Q86UA6-7	RPA-interacting protein	RPAIN	2	10.1	-14.0621	-13.9874	-13.9726	-13.9889	-14.0762	-13.7636	-13.8302	-13.8555	-13.7569	-13.8169	-13.7928	-13.7296	-13.738	-13.7702	-13.6516	-13.9889	-13.8169	-13.738	0.171958	0.250856	8.08831e-05	2.51991e-05	NA
A0A0A0MR51;O60427;O60427-2;F5H3P6;H0YB97;F5H3U5;H7C2V0	Fatty acid desaturase 1	FADS1	4	7.2	-16.1774	-16.1414	-15.9813	-15.9762	-16.12	-15.8814	-15.7005	-15.7901	-15.8213	-15.6876	-15.8749	-15.8557	-16.0537	-15.9178	-15.8809	-16.12	-15.7901	-15.8809	0.329899	0.239117	0.000661834	0.0190377	NA
Q8IVF2-3;Q8IVF2	Protein AHNAK2	AHNAK2	7	4.6	-15.3227	-15.3355	-15.0846	-15.3221	-15.2981	-12.9623	-12.3116	-13.1825	-12.5345	-12.2628	-14.4615	-13.8444	-15.1056	-14.6142	-14.5643	-15.3221	-12.5345	-14.5643	2.78763	0.757827	6.60494e-05	0.0182957	Green
A0A0A0MR66;P98175-2;P98175;P98175-4;P98175-3	RNA-binding protein 10	RBM10	8	13.1	-14.1059	-14.842	-14.6194	-14.7363	-14.2211	-13.8866	-14.1603	-13.9487	-14.0617	-14.1452	-14.3885	-14.5513	-13.8396	-14.2036	-14.5729	-14.6194	-14.0617	-14.3885	0.557731	0.230987	0.0293378	0.357141	NA
A0A0A0MRE1;B4DJ07;A0A0A0MSB8;Q9UPT5-2;Q9UPT5-5;Q9UPT5-1;Q9UPT5-6;Q9UPT5	Exocyst complex component 7	EXOC7	5	8.8	-15.9536	-16.204	-16.0626	-15.9175	-16.0917	-15.1829	-15.0183	-15.0412	-15.252	-15.0663	-15.7489	-15.7532	-16.1547	-16.0291	-15.8284	-16.0626	-15.0663	-15.8284	0.99632	0.234205	9.02041e-07	0.180386	NA
A0A0A0MRE5;Q9ULH1;Q9ULH1-2;E5RHD7;H0YBM4;H0YBF7	Arf-GAP with SH3 domain, ANK repeat and PH domain-containing protein 1	ASAP1	4	5.5	-16.6387	-16.7124	-16.489	-16.5031	-16.6427	-15.9065	-15.4123	-15.9236	-15.7336	-15.5086	-16.3375	-16.0722	-16.6039	-16.56	-16.298	-16.6387	-15.7336	-16.3375	0.905067	0.301209	0.000342984	0.0831621	NA
A0A0A0MRF4;P49406;S4R3W9	39S ribosomal protein L19, mitochondrial	MRPL19	2	13.3	-15.8838	-16.3511	-15.912	-16.0465	-15.7794	-15.8326	-15.8625	-16.0961	-15.8184	-16.0034	-15.9987	-16.1728	-15.6343	-15.7983	-16.0462	-15.912	-15.8625	-15.9987	0.0494998	-0.0867735	0.546067	0.650994	NA
A0A0A0MRI1;Q8IXQ4;Q8IXQ4-2;Q8IXQ4-3	GPALPP motifs-containing protein 1	GPALPP1	13	40.5	-12.7469	-13.1897	-12.942	-13.1792	-12.8715	-13.164	-13.3588	-13.3443	-13.1964	-13.3602	-13.1362	-13.2248	-12.76	-12.9791	-13.206	-12.942	-13.3443	-13.1362	-0.402285	-0.194226	0.0223138	0.556607	NA
A0A0A0MRI7;H7C484;Q9H2C2	Protein ARV1	ARV1	2	11.7	-16.366	-16.1997	-16.2047	-16.061	-16.1622	-16.2075	-16.1444	-16.0602	-16.4125	-16.4571	-16.0391	-16.167	-15.9498	-15.9746	-16.1082	-16.1997	-16.2075	-16.0391	-0.00787849	0.160519	0.548209	0.0463923	NA
A0A0A0MRJ6;H7BY58;P22061;P22061-2;F6S8N6	Protein-L-isoaspartate O-methyltransferase;Protein-L-isoaspartate(D-aspartate) O-methyltransferase	PCMT1	13	53.3	-11.1754	-11.143	-11.1709	-11.1974	-11.2142	-11.4906	-11.4958	-10.9898	-11.6325	-11.5081	-11.336	-11.2084	-11.2308	-11.2394	-11.2669	-11.1754	-11.4958	-11.2394	-0.320353	-0.0639583	0.0944393	0.0221701	NA
A0A0A0MRK1;E9PAV9;Q5T3I0;Q5T3I0-3;F8W895	G patch domain-containing protein 4	GPATCH4	2	7.8	-18.3232	-18.2977	-17.8937	-18.2759	-18.2717	-18.0062	-18.1223	-17.9208	-17.5429	-18.1692	-17.8199	-17.8992	-18.0298	-18.1151	-18.1439	-18.2759	-18.0062	-18.0298	0.269767	0.246112	0.0980654	0.0736052	NA
A0A0A0MRK6;Q13505-3;Q13505;A0A0C4DFQ1;Q13505-2	Metaxin-1	MTX1	8	23.4	-13.906	-13.8063	-13.6862	-13.6369	-13.7917	-13.9706	-14.0139	-14.1811	-14.0286	-14.0154	-13.6865	-13.9591	-13.8057	-13.7222	-13.7786	-13.7917	-14.0154	-13.7786	-0.223727	0.0130653	0.00199607	0.718072	NA
F8W8M4;A0A0A0MRL6;O14639-2;O14639-6;O14639;J3QSX6;O14639-4;O14639-3;O14639-5;H0Y7N6;F6XFR5	Actin-binding LIM protein 1	ABLIM1	4	5.8	-14.7578	-15.0262	-15.3136	-15.0415	-14.557	-15.0163	-14.6197	-12.4675	-13.533	-14.175	-15.4387	-15.1482	-14.0046	-14.8818	-14.6322	-15.0262	-14.175	-14.8818	0.851216	0.144403	0.09416	0.684163	NA
A0A0A0MRM8;Q9UM54-6;E7EW20;Q9UM54-5;Q9UM54-2;Q9UM54-4;Q9UM54-1;Q9UM54;A0A0D9SGC1	Unconventional myosin-VI	MYO6	21	24.8	-12.5329	-12.5324	-12.4632	-12.4858	-12.5549	-11.8555	-11.4994	-12.1212	-11.636	-11.4627	-12.301	-12.146	-12.6114	-12.3935	-12.3272	-12.5324	-11.636	-12.3272	0.896452	0.205206	0.0026121	0.10488	NA
A0A0A0MRN4;Q5BKZ1-3;Q5BKZ1	DBIRD complex subunit ZNF326	ZNF326	2	5.7	-18.5622	-19.0067	-18.7079	-18.9554	-19.0229	-18.2196	-19.0401	-18.2295	-18.4475	-19.2242	-19.0026	-18.8429	-18.9307	-19.0691	-18.9529	-18.9554	-18.4475	-18.9529	0.50791	0.0024789	0.380159	0.320742	NA
A0A0A0MRP2;O14772;O14772-2	Fucose-1-phosphate guanylyltransferase	FPGT	5	10	-15.1189	-15.0797	-15.1512	-15.1296	-15.1295	-14.9091	-14.6952	-14.5111	-14.7518	-14.6579	-14.9835	-14.8664	-15.2695	-15.0532	-15.0644	-15.1295	-14.6952	-15.0532	0.434295	0.0763166	0.00255156	0.324559	NA
A0A0A0MRP6;B7ZLQ5;P28370-2;P28370	Probable global transcription activator SNF2L1	SMARCA1	10	10.2	-14.9593	-15.0599	-14.9715	-14.8854	-14.831	-14.5207	-14.5449	-14.6321	-14.5174	-14.5668	-14.8372	-14.8295	-14.8384	-14.8681	-14.8997	-14.9593	-14.5449	-14.8384	0.414361	0.120919	0.000116243	0.0904574	NA
A0A0A0MRR7;P09234	U1 small nuclear ribonucleoprotein C	SNRPC	4	22.2	-12.4277	-13.8952	-13.7761	-14.097	-12.5099	-13.6968	-13.5314	-13.05	-13.5638	-13.54	-13.8684	-13.8102	-12.6803	-13.6243	-13.9852	-13.7761	-13.54	-13.8102	0.236122	-0.0341196	0.735018	0.57601	NA
B6VEX4;A0A0A0MRT6;Q8IZP0-10;Q8IZP0-8;Q8IZP0-7;Q8IZP0-2;Q8IZP0-4;Q8IZP0-3;Q8IZP0-5;Q8IZP0-6;Q8IZP0-9;Q8IZP0;Q8IZP0-12;Q8IZP0-11	Abl interactor 1	ABI1	9	29.3	-14.9792	-15.0566	-14.9381	-14.9671	-14.9102	-14.7557	-14.413	-14.5853	-14.638	-14.5391	-14.9192	-14.8277	-14.8973	-14.91	-14.9	-14.9671	-14.5853	-14.9	0.381818	0.0671084	0.00110964	0.0316499	NA
A0A0A0MRV0;Q9P2E9-2;Q9P2E9;A0A087WVV2;Q9P2E9-3;F8W7S5	Ribosome-binding protein 1	RRBP1	39	44.3	-11.8927	-11.7953	-11.821	-11.7406	-11.6871	-11.5786	-11.5801	-11.5244	-11.5232	-11.4903	-11.5407	-11.5105	-11.585	-11.4611	-11.5438	-11.7953	-11.5244	-11.5407	0.270858	0.254555	0.000784163	0.000517637	NA
A0A0A0MRV3;Q9P2S5;Q5T0D5	WD repeat-containing protein WRAP73	WRAP73	5	13.6	-15.1464	-15.1797	-15.1741	-15.091	-15.195	-15.2934	-15.1766	-15.2241	-15.293	-15.1868	-15.1783	-15.1194	-15.2374	-15.0506	-15.0647	-15.1741	-15.2241	-15.1194	-0.0499654	0.0547304	0.0399984	0.517643	NA
A0A0A0MRW1;A0A0A0MRW2;Q5T593;A0A0A0MRW0;A0A0A0MRW3;Q8IW50-3;Q8IW50-2;Q8IW50-5;Q8IW50-6;Q8IW50-4;Q8IW50;A0A0A0MRV9;Q5T586;Q8IW50-7	Protein FAM219A	FAM219A	2	20.5	-17.9997	-17.935	-17.7774	-17.8896	-17.6985	-18.2154	-18.4488	-17.9128	-18.3494	-18.2714	-17.8432	-17.9279	-17.5111	-17.7711	-17.6603	-17.8896	-18.2714	-17.7711	-0.381761	0.118569	0.00988541	0.234677	NA
A0A0A0MRY0;Q8WUA7-4;Q8WUA7;Q8WUA7-3;B0QYI1;Q8WUA7-2	TBC1 domain family member 22A	TBC1D22A	9	28.7	-14.3705	-14.3298	-14.2643	-14.418	-14.3468	-14.2291	-14.0852	-14.0559	-14.1427	-13.9996	-14.2198	-14.1701	-14.333	-14.2595	-14.3041	-14.3468	-14.0852	-14.2595	0.261526	0.0872513	0.00132226	0.0510935	NA
A0A0A0MS07;A0A0A0MS08;P01857	Ig gamma-1 chain C region	IGHG1	3	14.2	-14.2092	-14.1329	-14.0625	-14.0882	-14.0781	-13.3477	-13.1469	-12.0593	-13.1402	-13.094	-13.8624	-13.2852	-13.156	-14.0511	-13.9012	-14.0882	-13.1402	-13.8624	0.947986	0.225794	0.00687969	0.0608784	NA
E1CKY7;A0A0A0MS24;O60237-4;O60237;O60237-3	Protein phosphatase 1 regulatory subunit 12B	sm-M20;PPP1R12B	2	10.8	-19.0047	-18.9288	-18.9312	-19.022	-19.1808	-19.3645	-19.305	-19.2793	-18.8388	-19.4014	-18.9603	-19.0556	-19.0138	-18.8337	-18.856	-19.0047	-19.305	-18.9603	-0.300276	0.0443871	0.0956217	0.302205	NA
A0A0A0MS41;Q9BWM7;S4R3N9	Sideroflexin;Sideroflexin-3	SFXN3	12	42.4	-12.9099	-12.9105	-12.8754	-12.8361	-12.8223	-12.5146	-12.3748	-12.5433	-12.3726	-12.3173	-12.6911	-12.6994	-12.5955	-12.5799	-12.7252	-12.8754	-12.3748	-12.6911	0.500646	0.184334	0.000165438	0.000568333	NA
A0A0A0MS45;J3KNI1;Q9H9E3-3;Q9H9E3	Conserved oligomeric Golgi complex subunit 4	COG4	3	5.3	-19.9954	-19.6678	-19.4548	-19.1651	-19.4339	-19.5536	-19.1768	-18.3107	-18.7111	-18.6865	-19.4608	-19.3591	-19.5968	-19.356	-19.3134	-19.4548	-18.7111	-19.3591	0.743754	0.095757	0.0385494	0.430651	NA
Q5SWX3;A0A0A0MS52;A0A0A0MT11;Q13555-10;Q13555-3;Q13555-5;Q13555-4;Q13555-7;Q13555-9;Q13555-2;Q13555-8;Q13555;Q13555-6;H7BXS4;H0Y6G2;Q8WU40	Calcium/calmodulin-dependent protein kinase type II subunit gamma	CAMK2G;CAMK2B	8	15.9	-15.6862	-15.6625	-15.6733	-15.6415	-15.647	-16.1451	-16.4574	-16.5571	-16.4975	-16.355	-15.5504	-15.6299	-15.7365	-15.6419	-15.4937	-15.6625	-16.4574	-15.6299	-0.794905	0.0325549	0.000460495	0.284976	NA
A0A0A0MSA7;A0A0U1RQK7;O43432;O43432-3;O43432-4	Eukaryotic translation initiation factor 4 gamma 3	EIF4G3	7	5.7	-17.6407	-17.5739	-17.6203	-17.4784	-17.5514	-17.3582	-17.0758	-17.4066	-17.2741	-17.1982	-17.2006	-17.2803	-17.4655	-17.5007	-17.3776	-17.5739	-17.2741	-17.3776	0.299779	0.196288	0.00347899	0.0165229	NA
A0A0A0MSC8;O75094;O75094-4;O75094-2;O75094-3	Slit homolog 3 protein	SLIT3	4	6	-14.7672	-14.7799	-14.8145	-14.7947	-14.7229	-15.3123	-15.937	-15.5942	-15.8596	-15.9385	-15.0504	-15.1206	-14.8889	-14.8304	-14.839	-14.7799	-15.8596	-14.8889	-1.07969	-0.108977	0.00130003	0.0426671	Red
E9PF18;A0A0A0MSE2;Q16836;Q16836-3;Q16836-2	Hydroxyacyl-coenzyme A dehydrogenase, mitochondrial	HADH	14	49.4	-11.4229	-11.3817	-11.3696	-11.3798	-11.4109	-11.4376	-11.4143	-11.6475	-11.4122	-11.4621	-11.3435	-11.4056	-11.3366	-11.3643	-11.3505	-11.3817	-11.4376	-11.3505	-0.0559064	0.0312674	0.138371	0.0742475	NA
B3KPJ4;A0A0A0MSI2;Q8IXK0-3;Q8IXK0-2;Q8IXK0-4;Q8IXK0;Q8IXK0-5	Polyhomeotic-like protein 2	PHC2	2	3.9	-16.3936	-16.5441	-16.6104	-16.6528	-16.1729	-16.1632	-16.1136	-15.9846	-15.7691	-16.1501	-16.4281	-16.2236	-16.0358	-16.1499	-16.4687	-16.5441	-16.1136	-16.2236	0.430553	0.320555	0.00524752	0.113243	NA
A0A0A0MSI8;O00471;F8W9B8	Exocyst complex component 5	EXOC5	5	7.6	-16.047	-16.3881	-16.1922	-16.0263	-16.2642	-15.8841	-15.9267	-15.5902	-15.8819	-15.7242	-16.1605	-16.058	-16.2661	-16.4213	-16.1547	-16.1922	-15.8819	-16.1605	0.310274	0.0316449	0.00334331	0.7635	NA
A0A0A0MSK2;P0DJ07	Protein PET100 homolog, mitochondrial	PET100	2	38.6	-16.0947	-15.7681	-15.8545	-15.7544	-15.6138	-16.1027	-15.5547	-15.8686	-15.7473	-15.7116	-15.7154	-15.737	-15.5853	-15.5271	-15.697	-15.7681	-15.7473	-15.697	0.0208047	0.0710768	0.872234	0.114828	NA
A0A0A0MSK5;Q5JTV8;H0Y4R4	Torsin-1A-interacting protein 1	TOR1AIP1	19	56.1	-12.1526	-12.1606	-12.1835	-12.0457	-12.0167	-12.0269	-12.2069	-12.3309	-12.1838	-12.1073	-11.9168	-12.0092	-11.8519	-11.8209	-11.9811	-12.1526	-12.1838	-11.9168	-0.0311496	0.235823	0.363474	0.00416013	NA
A0A0A0MSN9;A0A0G2JI50;E9PD43;A0A0A0MT02	NA	NELFE	9	40.8	-19.8033	-20.0133	-19.8196	-20.05	-20.0123	-20.0196	-19.2399	-20.2202	-19.4936	-19.0712	-19.9763	-19.7074	-19.6796	-19.6865	-19.895	-20.0123	-19.4936	-19.7074	0.518665	0.304868	0.212879	0.100655	NA
H7C1X5;E7EUA2;A6NHU9;A0A0A0MSQ6;Q9UPX8-4;Q9UPX8;Q9UPX8-3	SH3 and multiple ankyrin repeat domains protein 2	SHANK2	3	5.9	-18.4404	-18.5176	-18.2979	-18.5478	-18.565	-17.9035	-17.2634	-18.0157	-17.3484	-17.7601	-17.9862	-18.2108	-18.2796	-18.4032	-18.2303	-18.5176	-17.7601	-18.2303	0.757476	0.287274	0.0039093	0.0187491	NA
A0A0U1RRD6;A0A0U1RRF8;A0A0A0MSS5;F6UH26;A0A0U1RQU0;A0A0U1RR09;F6XE55;A0A0U1RQW7;A0A0U1RRN2;B1ALG1;A0A0U1RR83;A0A0U1RQX3;F6T8Q0;B1ALG2;A0A0U1RR26;A0A0U1RRG6;B4DNT1;B1ALF6;F6VDE0;P51531-2;P51531	Probable global transcription activator SNF2L2	SMARCA2	3	20.1	-16.3152	-16.2408	-16.028	-16.1735	-16.1942	-16.1457	-15.7002	-15.7875	-15.9747	-15.8779	-16.1687	-15.8962	-16.0671	-16.173	-16.2004	-16.1942	-15.8779	-16.1687	0.31636	0.0255576	0.0153458	0.259043	NA
C9JRP1;A0A0A0MST8;E9PFN4;Q9Y6M7-11;Q9Y6M7-14;Q9Y6M7-10;Q9Y6M7-2;Q9Y6M7-9;Q9Y6M7-6;Q9Y6M7-13;Q9Y6M7-12;Q9Y6M7;Q9Y6M7-8;Q9Y6M7-7;Q9Y6M7-4;Q9Y6M7-3	Anion exchange protein;Sodium bicarbonate cotransporter 3	SLC4A7	5	5.4	-16.8755	-16.8741	-16.8873	-16.8028	-16.8166	-16.9448	-16.8668	-17.2804	-17.0327	-16.9198	-16.6737	-16.6833	-16.6827	-16.758	-16.7628	-16.8741	-16.9448	-16.6833	-0.0707778	0.190728	0.0964165	0.000775278	NA
A0A0A0MSU3;Q9H9A7	RecQ-mediated genome instability protein 1	RMI1	2	11.3	-19.176	-19.1327	-19.0811	-19.173	-19.046	-19.0583	-19.0772	-19.3232	-19.5193	-19.6605	-19.1595	-19.2822	-18.9506	-18.9037	-19.1608	-19.1327	-19.3232	-19.1595	-0.190575	-0.0268306	0.15957	0.703762	NA
J3QQX3;A0A0A0MTR6;A0A0C4DFN8;A0A0C4DGN7;A0A0A0MSZ4;A0A0A0MT64;P22570-6;P22570-5;P22570;P22570-2;P22570-7;P22570-3;A0A0A0MTN9;P22570-4	NADPH:adrenodoxin oxidoreductase, mitochondrial	FDXR	4	12.1	-14.2426	-14.3888	-14.33	-14.2968	-14.2104	-14.3365	-14.192	-14.0222	-14.1999	-14.1176	-14.3888	-14.32	-14.4998	-14.3265	-14.3847	-14.2968	-14.192	-14.3847	0.104828	-0.0879042	0.0905026	0.080716	NA
A0A0A0MT32;Q5T073;P38571-2;P38571;Q5T770	Lysosomal acid lipase/cholesteryl ester hydrolase	LIPA	2	12.4	-16.2782	-16.1929	-16.111	-16.0871	-16.188	-15.8906	-15.8431	-15.9881	-15.7986	-15.7053	-16.1118	-16.0037	-16.1568	-16.1102	-16.1797	-16.188	-15.8431	-16.1118	0.344944	0.0762624	0.000692829	0.230534	NA
A0A0A0MT49;P51532-5;P51532-2;P51532-3;P51532-4;Q9HBD4;P51532	Transcription activator BRG1	SMARCA4	5	5.1	-17.0182	-16.9545	-16.8233	-16.7472	-17.0394	-16.7478	-16.6945	-16.4978	-16.8366	-16.6354	-17.0395	-16.9507	-17.1184	-17.0116	-16.9547	-16.9545	-16.6945	-17.0116	0.260039	-0.0571118	0.0193473	0.176459	NA
A0A0A0MT60;Q5T1M5;Q5T1M5-2	Peptidyl-prolyl cis-trans isomerase;FK506-binding protein 15	FKBP15	5	4.6	-15.9629	-16.2127	-16.0357	-15.8144	-16.0131	-15.8607	-16.0028	-15.1426	-15.9126	-15.7983	-15.8333	-15.8457	-15.9311	-16.0144	-15.8502	-16.0131	-15.8607	-15.8502	0.152438	0.162962	0.169856	0.171096	NA
A0A0A0MT66	NA	CHGB	17	68.9	-19.1014	-19.0725	-19.0011	-19.0474	-19.0428	-19.1446	-18.622	-18.4869	-19.0795	-19.0645	-18.5863	-18.9921	-19.0179	-18.8365	-18.9933	-19.0474	-19.0645	-18.9921	-0.0171242	0.0552707	0.269431	0.108007	NA
A0A0A0MT72;Q9BSQ5-4;Q9BSQ5;Q9BSQ5-2;C9JUH3;Q9BSQ5-3	Cerebral cavernous malformations 2 protein	CCM2	4	16.7	-18.1557	-18.2738	-18.123	-17.8477	-18.0742	-17.8276	-18.0988	-18.0351	-17.7374	-17.9557	-17.8693	-17.6833	-17.8866	-17.9624	-17.7853	-18.123	-17.9557	-17.8693	0.167288	0.253696	0.127453	0.018674	NA
A0A0A0MT83;P26440;P26440-2;H7C4G6;H0YLC3	Isovaleryl-CoA dehydrogenase, mitochondrial	IVD	17	45.8	-11.5097	-11.4758	-11.442	-11.3816	-11.4957	-11.4471	-11.3856	-11.4308	-11.3784	-11.3512	-11.583	-11.48	-11.5843	-11.5887	-11.5865	-11.4758	-11.3856	-11.5843	0.0901749	-0.108498	0.0651994	0.0105591	NA
A0A0A0MTB8;Q8NI36	WD repeat-containing protein 36	WDR36	4	6.1	-15.9195	-16.0715	-16.0624	-15.9391	-16.0686	-15.997	-15.9926	-16.325	-16.2263	-16.2324	-15.9457	-16.2035	-16.2359	-16.0674	-16.0104	-16.0624	-16.2263	-16.0674	-0.163964	-0.0049989	0.109517	0.259528	NA
A0A0A0MTR7;A0A0A0MTC1;Q63HN8;Q63HN8-4;Q63HN8-5	E3 ubiquitin-protein ligase RNF213	RNF213	2	0.5	-21.4016	-20.6977	-20.7252	-21.0159	-20.9168	-21.0291	-21.8557	-19.441	-20.2077	-20.5651	-21.4791	-20.8095	-21.8168	-21.4241	-20.8805	-20.9168	-20.5651	-21.4241	0.351696	-0.507301	0.470041	0.193137	NA
B7ZL25;A0A140TA45;A0A140TA40;A0A0A0MTG1;B4E0K6;A0A140T8Y0;A0A0G2JIA5;A0A140TA36;A0A140TA35;A0A0G2JL52;Q5ST30-3;Q5ST30;Q5ST30-4;Q5ST30-2	Valine--tRNA ligase, mitochondrial	VARS2	2	2.2	-18.3296	-18.3707	-18.1412	-18.197	-18.0845	-17.6624	-17.6845	-17.5843	-17.7154	-17.6691	-17.9168	-17.87	-18.1899	-18.2311	-18.1403	-18.197	-17.6691	-18.1403	0.527888	0.0566051	0.000165924	0.132962	NA
A0A0A0MTH0;Q8N0W4;Q8N0W4-2;A6NMU8;Q8NFZ3-2;Q8NFZ3	Neuroligin-4, X-linked;Neuroligin-4, Y-linked	NLGN4X;NLGN4Y	2	3.7	-18.6291	-18.5797	-18.644	-18.5642	-18.648	-18.8587	-18.4326	-18.587	-19.3984	-18.4779	-18.5103	-18.5282	-18.4137	-18.4374	-18.6984	-18.6291	-18.587	-18.5103	0.0421172	0.118837	0.482876	0.132053	NA
A0A0A0MTH3;Q13418;Q13418-2;Q13418-3	Integrin-linked protein kinase	ILK	9	22.6	-14.5432	-14.5998	-14.4925	-14.4372	-14.5138	-13.5575	-13.4544	-13.798	-13.5179	-13.4481	-14.4238	-14.1914	-14.8164	-14.5462	-14.4458	-14.5138	-13.5179	-14.4458	0.995882	0.0679947	2.0745e-05	0.76953	NA
A0A0A0MTH9;O14981	TATA-binding protein-associated factor 172	BTAF1	13	10.1	-15.1972	-15.1449	-15.1186	-15.0295	-15.1411	-15.11	-15.008	-15.0235	-15.1263	-15.1775	-15.0834	-15.0492	-15.1726	-15.0398	-15.0189	-15.1411	-15.11	-15.0492	0.0311614	0.0919607	0.40364	0.202292	NA
A0A0A0MTI6;Q9NYP7;Q9NYP7-2	Elongation of very long chain fatty acids protein;Elongation of very long chain fatty acids protein 5	ELOVL5	3	11.5	-15.758	-15.7803	-15.7463	-15.6471	-15.6486	-15.9588	-16.0178	-15.8361	-16.0247	-16.0639	-15.4957	-15.6938	-15.6854	-15.1807	-15.5104	-15.7463	-16.0178	-15.5104	-0.271513	0.235854	0.000897064	0.0944831	NA
A0A0A0MTN0;Q13617;Q13617-2;Q5T2B5	Cullin-2	CUL2	33	49.1	-10.7524	-10.7189	-10.7166	-10.768	-10.7891	-10.7488	-10.76	-10.8833	-10.6942	-10.7296	-10.7184	-10.6721	-10.8425	-10.7562	-10.7287	-10.7524	-10.7488	-10.7287	0.00364984	0.0237059	0.700459	0.869266	NA
F5GZK2;Q96P44-3;Q96P44;A6PVD9	Collagen alpha-1(XXI) chain	COL21A1	2	2.3	-19.1444	-18.9459	-18.7943	-18.9529	-18.7971	-16.4949	-15.8437	-17.3202	-16.198	-15.8179	-18.2049	-17.6085	-19.1062	-18.2995	-18.3475	-18.9459	-16.198	-18.2995	2.74793	0.646449	0.000483492	0.0601464	Green
A0A0A6YYA0;Q86XR7-2;Q9Y3B3-2;Q9Y3B3	Transmembrane emp24 domain-containing protein 7	TMED7-TICAM2;TMED7	8	50	-13.2821	-13.1984	-13.3172	-13.1772	-13.159	-13.2525	-13.2511	-13.6177	-13.4355	-13.445	-13.1229	-13.1896	-13.2366	-12.9821	-13.0572	-13.1984	-13.4355	-13.1229	-0.23711	0.0754684	0.0644357	0.0873988	NA
A0A0A6YYG7;Q6IBW4-2;Q6IBW4;Q6IBW4-4;H0YC55;E5RJN3;Q6IBW4-5	Condensin-2 complex subunit H2	NCAPH2	2	3.2	-17.4699	-17.9525	-17.5195	-17.4909	-17.7118	-17.828	-17.8826	-17.4346	-17.7792	-17.5721	-17.6505	-17.6834	-17.425	-17.6511	-17.5822	-17.5195	-17.7792	-17.6505	-0.259763	-0.13099	0.587685	0.776768	NA
A0A0A6YYH1;Q7Z6K5-2;Q7Z6K5	Arpin	C15orf38-AP3S2;ARPIN	7	20.8	-13.9046	-13.882	-13.9	-13.8947	-13.9146	-13.9531	-14.0902	-14.1387	-14.1546	-14.1121	-13.7345	-13.843	-13.7384	-13.8342	-13.7871	-13.9	-14.1121	-13.7871	-0.212122	0.112867	0.00557228	0.00687958	NA
A0A0A6YYJ5;O94854-2;O94854	Uncharacterized protein KIAA0754	MACF1;KIAA0754	4	6	-18.3237	-18.2774	-18.3038	-18.265	-18.2271	-17.5183	-17.0609	-17.7339	-17.2744	-17.1812	-18.1358	-17.7912	-18.2997	-18.1148	-18.096	-18.2774	-17.2744	-18.1148	1.00292	0.162521	0.0014058	0.0796713	NA
I3L0X9;I3L3T0;P57737-3;A0A0A6YYL4;Q9Y3D7;I3L1U7	Coronin;Mitochondrial import inner membrane translocase subunit TIM16	PAM16;CORO7-PAM16	5	43.1	-13.8424	-13.8503	-14.4327	-14.2315	-13.8062	-14.9973	-14.6341	-14.1551	-14.7761	-14.6875	-14.4847	-14.5495	-13.9849	-14.1089	-14.1675	-13.8503	-14.6875	-14.1675	-0.837168	-0.317217	0.0111076	0.214251	NA
A0A0B4J1R7;Q96B45	UPF0693 protein C10orf32	C10orf32-ASMT;C10orf32	3	37.7	-14.951	-15.248	-15.3177	-15.3692	-15.2468	-15.1847	-14.7092	-14.9596	-14.8117	-14.8056	-15.2754	-15.2067	-15.2923	-15.3074	-15.19	-15.248	-14.8117	-15.2754	0.436296	-0.0274234	0.0170006	0.731089	NA
A0A0B4J1Z1;C9JAB2;Q16629-3;Q16629-2;Q16629-4;Q16629	Serine/arginine-rich splicing factor 7	SRSF7	10	59.9	-12.2505	-12.4395	-12.3401	-12.4939	-12.4792	-11.9229	-12.0038	-11.7669	-11.963	-11.9439	-12.5478	-12.525	-12.5479	-12.6539	-12.6094	-12.4395	-11.9439	-12.5479	0.495675	-0.108344	5.62127e-05	0.0146883	NA
A0A0B4J203	NA	FIP1L1	9	17.6	-14.1493	-14.6672	-14.5411	-14.6222	-14.2202	-14.0759	-14.1674	-14.2282	-14.0908	-14.1653	-14.487	-14.5082	-14.0025	-14.3325	-14.492	-14.5411	-14.1653	-14.487	0.375791	0.0541008	0.0489331	0.612871	NA
A0A0B4J220	NA	C11orf98	3	25.2	-15.7287	-15.5703	-15.6646	-15.9661	-15.9023	-16.1765	-16.0351	-15.1453	-16.1271	-16.4056	-15.9626	-15.9287	-15.7153	-16.134	-15.9055	-15.7287	-16.1271	-15.9287	-0.398461	-0.200042	0.398926	0.140758	NA
P12111;E7ENL6;P12111-4;P12111-2;P12111-3;P12111-5	Collagen alpha-3(VI) chain	COL6A3	6	1.7	-14.8695	-14.9023	-14.8431	-14.9749	-14.8958	-12.5641	-12.0171	-12.7551	-12.1534	-11.9788	-14.1721	-13.6869	-14.8571	-14.3409	-14.3089	-14.8958	-12.1534	-14.3089	2.74235	0.586948	5.81115e-05	0.028454	Green
A0A0B4J294;H3BP13;Q9UL33-2;Q9UL33;H3BPN3;H3BUK6;A0A0B4J286;H3BQQ8	Trafficking protein particle complex subunit 2-like protein	TRAPPC2L	2	18.5	-15.8893	-15.946	-15.7984	-16.0047	-15.8571	-15.3866	-15.146	-15.2794	-15.3735	-15.3588	-15.591	-15.4858	-15.7584	-15.7036	-15.7342	-15.8893	-15.3588	-15.7036	0.530528	0.185712	9.66141e-06	0.00544372	NA
A0A0B4J2A0;Q9UHJ6	Sedoheptulokinase	TRPV1;SHPK	4	14.2	-15.609	-15.576	-15.4775	-15.4647	-15.6054	-14.8998	-14.9026	-14.6802	-14.8765	-14.8627	-15.4644	-15.2522	-15.5997	-15.4702	-15.4134	-15.576	-14.8765	-15.4644	0.699477	0.111563	1.74572e-06	0.146426	NA
Q5W0H4;A0A0B4J2C3;P13693;J3KPG2;E9PJF7;P13693-2	Translationally-controlled tumor protein	TPT1	11	44.1	-11.3094	-11.3023	-11.3205	-11.3414	-11.3953	-11.512	-11.7708	-11.6133	-11.6515	-11.7537	-11.4127	-11.4714	-11.3088	-11.436	-11.4096	-11.3205	-11.6515	-11.4127	-0.33101	-0.0922041	0.00132932	0.0551091	NA
A0A0B4J2D5;P30042;H7C1F6;A0A0B4J2H4;P30042-2	ES1 protein homolog, mitochondrial	C21orf33	13	66.4	-11.2582	-11.2105	-11.187	-11.2618	-11.2246	-11.4746	-11.5133	-11.2729	-11.4871	-11.5237	-11.282	-11.3233	-11.2098	-11.261	-11.3103	-11.2246	-11.4871	-11.282	-0.262433	-0.0573476	0.00622251	0.0862231	NA
A0A0B4J2E5;Q15269	Periodic tryptophan protein 2 homolog	PWP2	7	12.7	-16.3278	-16.6278	-16.5312	-16.5767	-16.5498	-16.1191	-16.2477	-15.5491	-16.3224	-16.1924	-16.37	-16.4298	-16.4893	-16.4296	-16.4248	-16.5498	-16.1924	-16.4296	0.357367	0.120168	0.030954	0.145783	NA
A0A0C4DFL7;Q16850;Q16850-2;H7C0D0	Lanosterol 14-alpha demethylase	CYP51A1	10	27.3	-13.9083	-13.8111	-13.8062	-13.6	-13.7875	-13.1065	-12.9116	-13.4424	-13.0246	-12.9205	-13.6062	-13.4334	-13.7441	-13.5907	-13.6565	-13.8062	-13.0246	-13.6062	0.781526	0.199961	0.000680657	0.0388035	NA
A0A0C4DFM1;Q92544	Transmembrane 9 superfamily member 4	TM9SF4	4	8.6	-15.9859	-16.2048	-16.0038	-15.8635	-15.999	-16.2002	-15.8762	-15.8532	-16.2441	-15.8456	-15.9213	-15.964	-15.9405	-15.8453	-15.8499	-15.999	-15.8762	-15.9213	0.122888	0.0777572	0.944734	0.128256	NA
A0A0C4DFN1;Q8IWA4;Q8IWA4-3;H7C5H5;Q8IWA4-2	Mitofusin-1	MFN1	12	18.2	-14.7538	-14.8075	-14.5724	-14.5001	-14.6595	-14.0719	-13.7981	-13.9784	-13.8171	-13.7859	-14.2748	-14.3013	-14.4624	-14.1898	-14.3198	-14.6595	-13.8171	-14.3013	0.842377	0.358211	1.1915e-05	0.00146226	NA
A0A0C4DFR8;Q9UBK9;S4R2Z4	Protein UXT	UXT	2	12.4	-15.1533	-15.061	-15.1806	-15.1232	-15.1082	-15.2245	-14.9965	-15.1387	-15.0627	-15.0847	-15.1792	-15.2474	-15.1091	-15.1421	-15.1707	-15.1232	-15.0847	-15.1707	0.0384585	-0.0475096	0.602117	0.185951	NA
A0A0C4DFS6;Q9C004;Q9C004-2	Protein sprouty homolog 4	SPRY4	4	15.5	-15.6415	-15.5575	-15.6229	-15.5879	-15.5703	-15.6331	-15.5183	-15.5891	-15.5464	-15.4763	-15.4833	-15.5193	-15.4371	-15.5375	-15.5872	-15.5879	-15.5464	-15.5193	0.041477	0.0685927	0.214429	0.02816	NA
A0A0C4DFU2;P04179;P04179-4;A0A0C4DG56;F5H4R2;A0A0C4DFU1;F5GYZ5;P04179-3;P04179-2;F5H3C5	Superoxide dismutase;Superoxide dismutase [Mn], mitochondrial	SOD2	9	62.6	-11.941	-11.8386	-11.9074	-11.8777	-11.9324	-12.387	-12.5158	-12.2945	-12.4051	-12.4264	-12.0894	-12.1144	-11.9533	-12.0957	-12.0451	-11.9074	-12.4051	-12.0894	-0.49766	-0.181998	1.40192e-05	0.00247297	NA
A0A0C4DFU6;Q96L92-2;Q96L92-3;Q96L92	Sorting nexin-27	SNX27	4	10.3	-16.7395	-14.5086	-15.8724	-15.9507	-16.6895	-16.0282	-16.0188	-16.1088	-16.0138	-15.7839	-15.7751	-15.8057	-16.9062	-16.4554	-15.959	-15.9507	-16.0188	-15.959	-0.068091	-0.00833947	0.928932	0.636217	NA
A0A0C4DFX3;Q9Y6C2	EMILIN-1	EMILIN1	25	29.6	-12.4165	-12.7199	-12.3764	-12.2369	-12.209	-11.4965	-11.5808	-11.7846	-11.9954	-11.5536	-12.8533	-12.7768	-12.9761	-12.9856	-12.7929	-12.3764	-11.5808	-12.8533	0.795583	-0.476879	0.000590228	0.00333157	NA
A0A0C4DFX9;Q9H3P2;H0Y3X6;Q9H3P2-7	Negative elongation factor A	NELFA	5	12.1	-16.7392	-16.9705	-16.7644	-16.9159	-16.8568	-16.493	-16.2307	-16.4956	-16.4857	-16.31	-16.7307	-16.8546	-16.6361	-16.8298	-16.8487	-16.8568	-16.4857	-16.8298	0.371172	0.0270184	0.000289664	0.288089	NA
A0A0C4DFZ1;A8MZ54;Q16623-3;Q16623-2;Q16623	Syntaxin-1A	STX1A	8	29.2	-14.3302	-14.2313	-14.3453	-14.2629	-14.3331	-13.9961	-13.9141	-14.1823	-13.9813	-13.871	-14.0666	-14.1294	-14.1348	-14.1537	-14.1982	-14.3302	-13.9813	-14.1348	0.348942	0.195394	0.002393	0.000741865	NA
A0A0C4DFZ2;P15289;P15289-2	Arylsulfatase A;Arylsulfatase A component B;Arylsulfatase A component C	ARSA	8	20.4	-13.7037	-13.6424	-13.5847	-13.5512	-13.697	-13.4781	-13.2362	-13.4305	-13.3165	-13.2646	-13.5875	-13.5141	-13.6653	-13.6116	-13.685	-13.6424	-13.3165	-13.6116	0.32584	0.030742	0.0013508	0.603311	NA
Q16853;K7EQZ5;K7EL47;Q16853-3;Q16853-2;O75106-2;O75106	Membrane primary amine oxidase;Retina-specific copper amine oxidase	AOC3;AOC2	2	2.2	-15.5349	-15.6021	-15.3089	-15.5636	-15.6258	-13.4686	-12.8569	-13.735	-12.8303	-12.8634	-14.938	-14.2614	-15.4417	-14.8768	-14.9977	-15.5636	-12.8634	-14.938	2.70024	0.625656	0.000101364	0.0270421	Green
C9J9K3;A0A0C4DG17;P08865	40S ribosomal protein SA	RPSA	16	71.1	-9.98751	-9.9259	-10.0215	-9.92147	-9.99744	-10.2087	-10.4135	-10.347	-10.3118	-10.374	-10.0061	-10.0502	-10.0252	-10.0207	-10.0575	-9.98751	-10.347	-10.0252	-0.359539	-0.0377377	7.53772e-05	0.034446	NA
A0A0C4DG49;P15151-3;P15151-2;P15151;A0A0A0MSA9;P15151-4	Poliovirus receptor	PVR	7	19.7	-14.8947	-14.8221	-14.8175	-14.7345	-14.7774	-14.4626	-14.496	-14.468	-14.3848	-14.5189	-14.6944	-14.7709	-14.6887	-14.7006	-14.7149	-14.8175	-14.468	-14.7006	0.349487	0.116897	1.15565e-05	0.0191656	NA
A0A0C4DG51;Q9NP80-3;Q9NP80;Q9NP80-2	Calcium-independent phospholipase A2-gamma	PNPLA8	2	3.3	-16.6295	-16.5885	-16.6081	-16.4657	-16.6079	-16.6629	-17.1371	-17.1064	-16.835	-16.7248	-16.4278	-16.5751	-16.4963	-16.3018	-16.4046	-16.6079	-16.835	-16.4278	-0.227071	0.180065	0.0296555	0.0387828	NA
A0A0C4DG83;A2VCS9;E7ETZ8;Q49MG5-2;Q49MG5	Microtubule-associated protein 9	MAP9	5	20.2	-16.5006	-16.8274	-16.6826	-16.7707	-16.6281	-17.0158	-17.1075	-17.3393	-16.869	-16.9629	-16.6104	-16.7029	-16.4156	-16.6266	-16.7695	-16.6826	-17.0158	-16.6266	-0.333142	0.0560258	0.00601536	0.509662	NA
A0A0C4DG89;Q7L014	Probable ATP-dependent RNA helicase DDX46	DDX46	31	35.4	-11.649	-11.8556	-11.7185	-11.6999	-11.7713	-11.6587	-11.6904	-11.5805	-11.701	-11.7202	-11.5626	-11.6222	-11.7231	-11.6764	-11.5555	-11.7185	-11.6904	-11.6222	0.0281202	0.0963178	0.152109	0.0490526	NA
C9JQB1;A0A0C4DG91;O75414;C9J9V6;O75414-2	Nucleoside diphosphate kinase;Nucleoside diphosphate kinase 6	NME6	5	43.3	-16.5133	-16.5597	-16.4487	-16.5743	-16.5595	-16.8005	-16.6464	-17.1783	-16.8013	-16.6497	-16.4884	-16.5131	-16.4794	-16.5956	-16.5022	-16.5595	-16.8005	-16.5022	-0.240983	0.0573634	0.040944	0.633696	NA
A0A0C4DG98;Q8NI27	THO complex subunit 2	THOC2	10	6.8	-15.3985	-15.4934	-15.4185	-15.3956	-15.5292	-15.5933	-15.5637	-15.2154	-15.3499	-15.5579	-15.37	-15.3786	-15.5825	-15.4925	-15.3839	-15.4185	-15.5579	-15.3839	-0.139393	0.0345418	0.913572	0.915239	NA
A0A0C4DG99;Q9P2N7-2;Q9P2J3;Q9P2N7-3;Q9P2N7-4;Q9P2N7;Q9P2N7-5	Kelch-like protein 13;Kelch-like protein 9	KLHL13;KLHL9	4	7.1	-16.2085	-16.3484	-16.3531	-16.1274	-16.4095	-16.0162	-16.0377	-15.7494	-16.2259	-16.1136	-16.2361	-16.1444	-16.392	-16.2974	-16.2075	-16.3484	-16.0377	-16.2361	0.310689	0.112258	0.0284522	0.628018	NA
A0A0C4DGA2;O75521-2;O75521;F1LLU7;F8WAW4;C9JB63	Enoyl-CoA delta isomerase 2, mitochondrial	ECI2	10	45.3	-14.114	-14.0735	-14.0154	-13.9919	-13.9718	-13.9385	-13.8606	-13.9542	-13.9367	-14.0462	-13.9283	-13.9264	-13.8755	-13.9069	-13.9202	-14.0154	-13.9385	-13.9202	0.0768927	0.0951575	0.0622784	0.00729278	NA
A0A0C4DGA6;Q14527;Q14527-2	Helicase-like transcription factor	HLTF	2	2.2	-16.614	-16.6175	-16.5193	-16.4635	-16.5666	-16.0076	-15.8833	-15.9176	-15.9347	-15.7918	-16.4928	-16.3765	-16.6158	-16.5325	-16.4495	-16.5666	-15.9176	-16.4928	0.649037	0.0737733	8.22227e-07	0.244734	NA
A0A0C4DGB9	NA	PPA2	4	54	-16.3448	-16.3365	-16.229	-16.3281	-16.2589	-16.6795	-16.842	-16.5764	-16.7271	-16.8953	-16.3609	-16.3282	-16.4061	-16.4156	-16.4478	-16.3281	-16.7271	-16.4061	-0.39908	-0.0780509	0.000621082	0.0190725	NA
A0A0C4DGE4;A0A0J9YW33;Q13277-2;Q13277-3;Q13277	Syntaxin-3	STX3	2	18.6	-18.378	-18.2055	-18.1798	-18.2467	-18.3428	-17.5751	-17.7014	-17.3359	-17.8623	-17.5846	-18.0298	-17.9431	-18.0355	-18.1443	-18.1189	-18.2467	-17.5846	-18.0355	0.662169	0.21125	0.000612484	0.00343918	NA
F5GWX5;A0A0C4DGG9;Q14839;Q14839-2	Chromodomain-helicase-DNA-binding protein 4	CHD4	11	8	-15.0925	-15.1665	-15.0926	-15.0367	-15.2414	-14.6785	-14.6007	-14.2547	-14.6507	-14.6421	-15.1155	-15.0968	-15.2578	-15.214	-14.9162	-15.0926	-14.6421	-15.1155	0.450535	-0.0228978	0.000854286	0.934279	NA
A0A0C4DGH0;Q5ZPR3;Q5ZPR3-4;H0YL10;Q5ZPR3-2;Q5ZPR3-3;H0YN29	CD276 antigen	CD276	8	30.9	-12.9251	-12.8406	-12.932	-12.8363	-12.8388	-12.6179	-12.6718	-13.0571	-12.7906	-12.7692	-12.8591	-12.9134	-12.7563	-12.8516	-12.906	-12.8406	-12.7692	-12.8591	0.0714117	-0.0184851	0.294148	0.641613	NA
A0A0C4DGH3;Q9Y6R0;M0R0Q4;M0QZV7;M0QXQ4;M0QYC2	Numb-like protein	NUMBL	3	6.9	-16.6149	-16.6894	-16.54	-16.667	-16.5389	-16.8436	-16.7091	-16.6529	-16.721	-16.5951	-16.6358	-16.6003	-16.5742	-16.5502	-16.5614	-16.6149	-16.7091	-16.5742	-0.0942533	0.0406998	0.109271	0.489341	NA
H0YLB9;A0A0C4DGL1;H0YNG5;P49641-2;P49641-1;P49641;H0YKH9	Alpha-mannosidase;Alpha-mannosidase 2x	MAN2A2	2	3	-19.3583	-19.5714	-19.3112	-19.0927	-19.1738	-18.5996	-18.2707	-18.3846	-18.4182	-18.2459	-18.9828	-18.8012	-19.4376	-19.3593	-19.0968	-19.3112	-18.3846	-19.0968	0.926595	0.214383	3.20118e-05	0.285807	NA
A0A0C4DGN6;Q9Y2X7;Q9Y2X7-3;J3QRU8	ARF GTPase-activating protein GIT1	GIT1	7	11.8	-15.2079	-15.408	-15.228	-15.0491	-15.2453	-14.9248	-14.7389	-13.5532	-14.9545	-14.8368	-15.0769	-14.9035	-15.2349	-15.1848	-15.0778	-15.228	-14.8368	-15.0778	0.391237	0.150209	0.0763509	0.140005	NA
E7EU35;A0A0C4DGP0;Q9UKF7-2	Cytoplasmic phosphatidylinositol transfer protein 1	PITPNC1	4	22.6	-15.768	-15.7893	-15.7164	-15.8329	-15.8144	-15.9253	-16.3972	-15.9355	-16.3781	-16.5013	-15.576	-15.3296	-15.723	-15.7026	-15.666	-15.7893	-16.3781	-15.666	-0.588842	0.123294	0.0217388	0.0604862	NA
A0A0C4DGQ5;P04632;K7ELJ7;A0A075B7C0;K7EKD8;U3KQE2;K7EM73;K7EIV0	Calpain small subunit 1	CAPNS1	15	66.8	-11.1841	-11.0891	-11.1224	-11.0691	-11.1845	-10.9822	-10.8987	-11.1947	-10.9966	-10.8578	-11.2289	-11.1455	-11.2064	-11.1974	-11.2064	-11.1224	-10.9822	-11.2064	0.140196	-0.0839798	0.0678847	0.0481255	NA
A0A0C4DGQ6;Q96P16;Q96P16-3	Regulation of nuclear pre-mRNA domain-containing protein 1A	RPRD1A	5	27.7	-19.452	-19.2861	-19.2399	-19.2557	-19.3849	-18.8788	-18.668	-17.9403	-18.6944	-18.4933	-19.1252	-19.3289	-18.8796	-19.1595	-19.0801	-19.2861	-18.668	-19.1252	0.618116	0.160957	0.00660248	0.0434133	NA
A0A0C4DGQ8;Q6IAN0;J3KRS1	Dehydrogenase/reductase SDR family member 7B	DHRS7B	3	11	-17.5988	-17.7392	-17.4178	-17.3907	-17.5801	-17.5631	-17.4585	-17.0608	-17.3785	-17.3121	-17.3965	-17.4145	-17.5252	-17.3243	-17.4427	-17.5801	-17.3785	-17.4145	0.201594	0.165531	0.112476	0.133557	NA
A0A0C4DGS1;P39656;P39656-3;P39656-2;U3KQ84	Dolichyl-diphosphooligosaccharide--protein glycosyltransferase 48 kDa subunit	DDOST	11	30.8	-12.6758	-12.7314	-12.6249	-12.3797	-12.5337	-12.7643	-12.8654	-12.7932	-13.0157	-12.9456	-12.4946	-12.6069	-12.4755	-12.3521	-12.4779	-12.6249	-12.8654	-12.4779	-0.240562	0.146909	0.00665695	0.188011	NA
A0A0C4DGS5;Q08379;Q08379-2	Golgin subfamily A member 2	GOLGA2	4	5.7	-16.3479	-16.3854	-16.2608	-16.2559	-16.3233	-16.2139	-16.0768	-16.0701	-16.137	-16.0558	-16.1298	-16.2246	-16.1058	-16.2441	-16.1502	-16.3233	-16.0768	-16.1502	0.246453	0.173054	0.000794583	0.00457343	NA
A0A0C4DGZ1;Q8N5P1	Zinc finger CCCH domain-containing protein 8	ZC3H8	4	17.2	-16.2152	-16.7098	-16.564	-16.8466	-16.3303	-15.7954	-16.2162	-15.7091	-15.9061	-16.0087	-16.5518	-16.4945	-16.211	-16.3652	-16.5943	-16.564	-15.9061	-16.4945	0.657912	0.0694429	0.00379373	0.531586	NA
A0A0C4DH07;Q8N2S1-2;Q8N2S1-3;Q8N2S1	Latent-transforming growth factor beta-binding protein 4	LTBP4	2	2.4	-19.649	-19.1659	-19.1673	-19.3368	-19.7088	-18.3584	-18.1222	-19.183	-18.3028	-17.6856	-19.3367	-18.7482	-19.4569	-19.3314	-19.184	-19.3368	-18.3028	-19.3314	1.03404	0.00547592	0.00797461	0.285711	NA
A0A0C4DH22;Q9H4G0-2;Q9H4G0;Q4VXN1;Q4VXN0;Q9H4G0-4;Q9H4G0-3	Band 4.1-like protein 1	EPB41L1	7	11.6	-15.8595	-15.984	-15.8083	-15.7901	-15.8423	-15.7946	-15.4905	-15.1774	-15.6253	-15.7323	-15.6541	-15.6724	-15.7276	-15.6646	-15.6764	-15.8423	-15.6253	-15.6724	0.216943	0.169918	0.0534907	0.00427906	NA
A0A0D9SEI0;Q9P0P8	Uncharacterized protein C6orf203	C6orf203	4	14.7	-14.9765	-14.9969	-14.899	-14.7963	-15.0019	-14.8514	-15.3494	-15.0982	-14.8771	-15.0006	-14.8229	-14.782	-14.8247	-14.8734	-14.7684	-14.9765	-15.0006	-14.8229	-0.0241862	0.153513	0.34652	0.0341364	NA
A0A0D9SEI3;B7ZVY7;A0A0D9SER5;A0A0D9SEN2;J3QR44;P21127-8;P21127-3;P21127-2;P21127;J3QR29;Q5QPR3;P21127-12;P21127-4;P21127-5;P21127-10;P21127-6;P21127-9;Q9UQ88-4;Q9UQ88-3;Q9UQ88-2;Q9UQ88;Q5QPR4;Q9UQ88-5;Q9UQ88-10;Q9UQ88-9	Cyclin-dependent kinase 11B;Cyclin-dependent kinase 11A	CDK11B;CDC2L1;CDK11A	4	6.2	-15.8478	-15.9219	-15.7246	-15.6996	-16.005	-15.5722	-15.7459	-15.5696	-15.6651	-15.6191	-15.7427	-15.6926	-16.0611	-15.7935	-15.7212	-15.8478	-15.6191	-15.7427	0.228729	0.105147	0.0200545	0.682435	NA
A8MW49;P07148	Fatty acid-binding protein, liver	FABP1	2	19.4	-14.9539	-14.2831	-14.8723	-15.1342	-14.811	-12.5475	-12.1754	-13.1209	-12.1233	-12.1179	-14.1454	-13.7979	-14.6442	-14.4284	-14.4583	-14.8723	-12.1754	-14.4284	2.6969	0.443871	1.55294e-05	0.0362083	Green
A0A0R4J2G7;A0A0D9SEP4;A0A1D5RMU6;E7ERL8;Q9ULB1-2;Q9ULB1-3;F5GYC7;F8WB18;A0A0U1RRK7;Q9ULB1	Neurexin-1	NRXN1	3	2.1	-16.366	-16.3216	-16.3487	-16.2697	-16.458	-15.9313	-15.788	-15.9217	-15.7558	-15.7174	-16.2192	-16.0271	-16.4306	-16.2282	-16.2003	-16.3487	-15.788	-16.2192	0.560768	0.129496	1.92477e-05	0.115361	NA
A0A0D9SES8;H0YKT5;H0YKN8;H0YL70;Q04726-2;Q04726-7;Q04726-3;Q04726-6;Q04726-5;Q04726-4;Q04726;F5H7D6;H0YNT2;H0YNI7	Transducin-like enhancer protein 3	TLE3	16	27.6	-14.4941	-14.523	-14.3219	-14.3354	-14.4803	-14.014	-13.8702	-14.2042	-13.9995	-13.8938	-14.3092	-14.1565	-14.5044	-14.4184	-14.3267	-14.4803	-13.9995	-14.3267	0.480772	0.153591	0.000487267	0.260445	NA
A0A0D9SEU5;R4GMX8;Q6VN20-2;Q6VN20-3;Q6VN20	Ran-binding protein 10	RANBP10	4	8.2	-17.3651	-17.3568	-17.1663	-17.1426	-17.2771	-17.4047	-17.4891	-17.0052	-17.1994	-17.2557	-17.2331	-17.1545	-17.2929	-17.2288	-17.0762	-17.2771	-17.2557	-17.2288	0.0213945	0.0482638	0.926452	0.312607	NA
G5E948;A0A0D9SEY1;O95819-5;O95819-3;E7ENQ1;G3XAA2;H7C360;O95819-4;O95819-2;O95819;A0A0D9SG62;C9J840;E7EX83;H7C0P6	Mitogen-activated protein kinase kinase kinase kinase 4	MAP4K4	24	25.4	-12.6947	-12.7846	-12.6614	-12.6287	-12.7077	-12.276	-12.0734	-12.7683	-12.1694	-12.0207	-12.5036	-12.5097	-12.7461	-12.624	-12.5432	-12.6947	-12.1694	-12.5432	0.525339	0.151552	0.0302882	0.0781974	NA
Q5T321;A0A0D9SF28;F5GXV7;Q8NFP9	Neurobeachin	NBEA	29	13.1	-12.7058	-12.6998	-12.6829	-12.7011	-12.7319	-12.1769	-12.031	-12.5478	-12.1298	-11.9357	-12.583	-12.4506	-12.7884	-12.597	-12.6311	-12.7011	-12.1298	-12.597	0.571293	0.104059	0.00652535	0.156971	NA
A0A0D9SF30	NA	NCAM1	12	28	-15.0367	-14.6745	-14.9836	-15.0356	-15.0534	-14.2519	-14.0019	-14.2022	-14.0905	-14.0821	-14.8253	-14.708	-14.943	-14.8651	-14.9136	-15.0356	-14.0905	-14.8651	0.94515	0.170556	3.08789e-05	0.244363	NA
H0YBU3;A0A0D9SF44;A0A0R4J2E2;Q9Y3T6-3;Q9Y3T6	R3H and coiled-coil domain-containing protein 1	R3HCC1	2	20.3	-17.7508	-17.628	-17.6639	-17.4353	-17.7483	-17.8776	-18.3355	-17.7183	-18.3249	-18.0425	-17.5468	-17.6845	-17.453	-17.5417	-17.6909	-17.6639	-18.0425	-17.5468	-0.378632	0.117016	0.0231886	0.426017	NA
A0A0D9SFB3;A0A0D9SG12;A0A0D9SF53;O00571;O00571-2;O15523-2;O15523	ATP-dependent RNA helicase DDX3X;ATP-dependent RNA helicase DDX3Y	DDX3X;DDX3Y	17	36.2	-13.4176	-14.0746	-13.5753	-13.3299	-13.57	-13.4195	-13.4543	-13.0706	-13.4151	-13.4123	-13.9862	-13.9657	-13.9774	-14.0598	-13.8466	-13.57	-13.4151	-13.9774	0.154949	-0.407414	0.153988	0.0420798	NA
A0A0D9SFB1;A0A0U1RQP1;A0A0D9SFE4;Q05193-5;Q05193-3;Q05193-2;Q05193;A0A1B0GU67	Dynamin-1	DNM1	16	25.1	-14.7585	-15.0342	-14.783	-14.7029	-14.8083	-14.5362	-14.5897	-14.8129	-14.5988	-14.5037	-14.7365	-14.6485	-14.9718	-14.7654	-14.6708	-14.783	-14.5897	-14.7365	0.193277	0.0465043	0.0287134	0.487752	NA
A0A0D9SFK2;Q92614-3;Q92614-4;Q92614;Q92614-5;Q92614-2	Unconventional myosin-XVIIIa	MYO18A	3	1.7	-17.9635	-18.1487	-17.8581	-17.9616	-17.8538	-17.3124	-17.0354	-17.0614	-17.3966	-17.1291	-17.6805	-17.4833	-17.9854	-17.714	-17.767	-17.9616	-17.1291	-17.714	0.83253	0.247656	3.95434e-05	0.0485763	NA
P04114	Apolipoprotein B-100;Apolipoprotein B-48	APOB	15	3.2	-13.0337	-13.1278	-13.0017	-13.1571	-12.9937	-10.742	-10.2965	-11.1672	-10.3446	-10.3407	-12.4164	-11.7756	-13.0273	-12.3853	-12.3777	-13.0337	-10.3446	-12.3853	2.68907	0.648396	7.9232e-05	0.0270771	Green
A0A1B0GWF2;A0A1B0GVQ5;A0A0D9SG72;A0A1B0GTP9;P61764;P61764-2;A0A1B0GW76	Syntaxin-binding protein 1	STXBP1	8	18.6	-14.4925	-14.7792	-14.5076	-14.4839	-14.6863	-14.464	-14.5756	-14.6349	-14.516	-14.6687	-14.5792	-14.6695	-14.7924	-14.7113	-14.6187	-14.5076	-14.5756	-14.6695	-0.0680571	-0.161881	0.806681	0.274269	NA
A0A0D9SG79;Q9NZ09-2;Q9NZ09;Q9NZ09-3;Q9NZ09-4	Ubiquitin-associated protein 1	UBAP1	2	5.5	-18.5594	-18.8278	-18.988	-18.7096	-18.7004	-18.5256	-18.2424	-17.8533	-18.4518	-18.2956	-18.6918	-18.6169	-18.304	-18.4577	-18.4523	-18.7096	-18.2956	-18.4577	0.414079	0.251911	0.0105575	0.0341146	NA
A0A0D9SGE8;Q8IWS0-5;Q8IWS0-3;Q8IWS0;Q5JRC6;Q8IWS0-4;Q8IWS0-2	PHD finger protein 6	PHF6	9	27	-14.1047	-13.8752	-13.8985	-13.8461	-14.0067	-13.5517	-14.1191	-14.0503	-14.0249	-14.2299	-13.8389	-13.8946	-14.2045	-14.059	-13.788	-13.8985	-14.0503	-13.8946	-0.151808	0.00386417	0.712627	0.908798	NA
J3KPK1;C9JFZ1;A0A0D9SGJ6;J3KQV8;O43426-4;O43426-2;O43426;C9JW66	Synaptojanin-1	SYNJ1	5	4.4	-16.7802	-16.8162	-16.6721	-16.7912	-16.8948	-16.9709	-16.9938	-16.5797	-17.167	-16.7773	-16.6478	-16.4586	-16.7991	-16.7939	-16.7436	-16.7912	-16.9709	-16.7436	-0.179713	0.0475977	0.363353	0.208332	NA
A0A0G2JH30;A0A0G2JPX0;P49918-2;P49918;A6NK88	Cyclin-dependent kinase inhibitor 1C	CDKN1C	2	6.6	-16.3229	-16.2848	-16.2418	-16.3083	-16.339	-16.3452	-16.1301	-16.3872	-16.1222	-16.2282	-16.1827	-16.1438	-16.2805	-16.2575	-16.2935	-16.3083	-16.2282	-16.2575	0.080042	0.0507597	0.365507	0.0880193	NA
H9KV28;A0A140T8Z0;A0A0G2JH68;O60610-2;O60610-3;O60610	Protein diaphanous homolog 1	DIAPH1	13	15.1	-14.1105	-14.4038	-14.1676	-14.0825	-14.2933	-13.9959	-14.017	-13.9608	-14.0513	-14.0918	-14.2117	-14.1433	-14.3133	-14.3141	-14.1392	-14.1676	-14.017	-14.2117	0.150591	-0.0440447	0.0319187	0.863606	NA
A0A0G2JHC2;Q6NYC8;Q6NYC8-2	Phostensin	PPP1R18	9	19.6	-13.9358	-14.4757	-14.2797	-14.4524	-13.9127	-13.8589	-13.6236	-13.731	-13.6267	-13.6689	-14.0953	-14.0877	-13.6426	-13.9754	-14.2456	-14.2797	-13.6689	-14.0877	0.61081	0.191963	0.0110172	0.239783	NA
U3KQA6;A0A0G2JHL0;A0A140T9F7;A0A140T9V2;H0Y6K2;A0A140T9E9;A0A0G2JK44;P25440-4;P25440-3;P25440;P25440-2;E9PIQ3	Bromodomain-containing protein 2	BRD2	3	6.9	-18.5203	-18.7381	-18.706	-18.6713	-18.531	-18.0704	-18.9511	-18.2056	-18.3262	-18.0909	-18.7247	-18.6855	-18.4409	-18.7004	-18.5679	-18.6713	-18.2056	-18.6855	0.465696	-0.0141328	0.135096	0.895473	NA
Q5SRN5;A0A0G2JIF2;P30455;P30443;P13746;P04439;P13746-2;Q5SRN7;A0A140T975;A0A0G2JI36;Q9GJ45;A0A0G2JL56;P16188;P30459;P10314	HLA class I histocompatibility antigen, A-36 alpha chain;HLA class I histocompatibility antigen, A-1 alpha chain;HLA class I histocompatibility antigen, A-11 alpha chain;HLA class I histocompatibility antigen, A-3 alpha chain;HLA class I histocompatibility antigen, A-30 alpha chain;HLA class I histocompatibility antigen, A-74 alpha chain;HLA class I histocompatibility antigen, A-32 alpha chain	HLA-A	3	17.8	-18.7628	-18.8615	-18.6383	-18.325	-18.461	-19.0622	-18.4522	-19.7029	-18.9324	-18.7324	-18.5819	-18.2336	-18.562	-18.5638	-18.5521	-18.6383	-18.9324	-18.562	-0.294119	0.0763173	0.165535	0.378193	NA
A0A0G2JIS2;Q96KQ7-2;Q96KQ7;A2ABF8;A0A0G2JIR1;A2ABF9;A0A0G2JK64;A0A0G2JRR0;A0A0G2JRN8	Histone-lysine N-methyltransferase EHMT2	EHMT2	10	11.6	-15.2232	-15.2751	-15.1723	-15.2096	-15.1944	-15.294	-15.3298	-14.8773	-15.1513	-15.2421	-15.155	-15.2093	-15.0568	-15.2292	-15.2136	-15.2096	-15.2421	-15.2093	-0.0324831	0.000304589	0.684837	0.2847	NA
A0A0G2JIW1;P0DMV9;P0DMV8;P0DMV8-2;V9GZ37	Heat shock 70 kDa protein 1B;Heat shock 70 kDa protein 1A	HSPA1B;HSPA1A	39	66.7	-9.7687	-9.73041	-9.78253	-9.68057	-9.77691	-9.80953	-9.86001	-9.78411	-9.83723	-9.8382	-9.61666	-9.63114	-9.66546	-9.67027	-9.65673	-9.7687	-9.83723	-9.65673	-0.0685355	0.111963	0.0118389	0.00349662	NA
H0Y6G3;A0A140T9L0;A0A0G2JJL1;O15213	WD repeat-containing protein 46	WDR46	2	12.1	-18.7776	-18.7592	-18.7488	-18.6682	-18.948	-18.7153	-18.468	-18.4958	-18.6546	-18.9392	-18.5695	-18.7346	-19.0679	-18.6984	-18.6275	-18.7592	-18.6546	-18.6984	0.104638	0.0608288	0.239764	0.692395	NA
A0A087X1J7;P22352;H0YBE4;A0A087X0K3;P59796;O75715	Glutathione peroxidase;Glutathione peroxidase 3;Glutathione peroxidase 6;Epididymal secretory glutathione peroxidase	GPX3;GPX6;GPX5	2	8.4	-17.6923	-17.6265	-17.5089	-17.7567	-17.5345	-15.1195	-14.7624	-15.5292	-14.9455	-14.7856	-16.9718	-16.4319	-17.7249	-17.3189	-16.9863	-17.6265	-14.9455	-16.9863	2.68093	0.640119	1.3833e-05	0.0645949	Green
F5GY80;F5H7G1;P07358	Complement component C8 beta chain	C8B	3	7.4	-18.2123	-18.3718	-18.1281	-18.2823	-18.0436	-15.8039	-15.2967	-15.9633	-15.5399	-15.3652	-17.6183	-16.9552	-18.064	-17.5692	-17.5459	-18.2123	-15.5399	-17.5692	2.67239	0.643041	3.09713e-06	0.0175047	Green
B7Z683;A0A0G2JQ41;A0A1C7CYZ0;Q12979-4;Q12979-2;Q12979;I3L379;Q12979-3	Active breakpoint cluster region-related protein	ABR	2	3.3	-18.0557	-18.3476	-17.9828	-18.074	-18.2028	-17.4998	-17.3928	-16.6773	-17.0787	-17.5904	-17.7764	-17.8096	-18.0806	-18.0089	-17.7909	-18.074	-17.3928	-17.8096	0.681134	0.264422	0.00391375	0.0290716	NA
A0A0G2JRI7;A0A0G2JQ62;Q8NF37	Lysophosphatidylcholine acyltransferase 1	LPCAT1	5	25.6	-15.386	-15.2261	-15.2137	-15.0812	-15.2729	-15.2861	-15.1469	-15.0554	-15.213	-15.0817	-14.9822	-14.9825	-15.024	-14.8645	-15.0829	-15.2261	-15.1469	-14.9825	0.0791269	0.243567	0.257173	0.00423153	NA
A0A0G2JR38;Q9NVE7;E9PHT6;H0YA26	Pantothenate kinase 4	PANK4	15	30	-12.6585	-12.6862	-12.6005	-12.6563	-12.7344	-12.4244	-12.2143	-12.3602	-12.2792	-12.1993	-12.6655	-12.4861	-12.7985	-12.6804	-12.687	-12.6585	-12.2792	-12.6804	0.379314	-0.0219012	0.000262853	0.948784	NA
F6RP06;A0A0J9YW18;Q12983	BCL2/adenovirus E1B 19 kDa protein-interacting protein 3	BNIP3	2	8.2	-16.7928	-16.6955	-16.829	-16.8541	-16.7058	-17.0508	-16.9682	-16.8901	-17.0369	-16.9623	-16.6012	-16.7128	-16.6557	-16.5879	-16.6959	-16.7928	-16.9682	-16.6557	-0.175347	0.137069	0.00145105	0.0164386	NA
E9PJ24;B7ZM65;F8WEF5;A0A0J9YYB5;A0A0J9YWD5;Q9P1Y6-3;Q9P1Y6;A0A0J9YX88;Q9P1Y6-2	PHD and RING finger domain-containing protein 1	PHRF1	4	3	-17.2835	-17.2398	-17.1797	-17.1928	-17.2005	-16.5052	-16.4984	-16.8291	-16.7056	-16.8022	-17.0803	-16.9679	-16.9858	-17.044	-17.0182	-17.2005	-16.7056	-17.0182	0.494894	0.182237	0.000979394	9.07995e-05	NA
C9J2C4;A0A0J9YX62;O75190-2;O75190-3;O75190;C9JB42;C9JDR7;C9JDX6;F8WCZ4;C9J2P2;E9PH18;C9JN01	DnaJ homolog subfamily B member 6	DNAJB6	4	17.1	-13.8213	-14.091	-13.9014	-14.0028	-13.929	-13.3558	-13.1576	-13.4332	-12.9521	-13.0036	-13.7221	-13.6725	-13.7878	-13.813	-13.7787	-13.929	-13.1576	-13.7787	0.77137	0.150246	0.000392424	0.00932698	NA
A0A0J9YXF2;J3QT77;A0A0J9YYG4;Q15165-3;Q15165-1;Q15165;G3XAK4	Serum paraoxonase/arylesterase 2	PON2	6	26.1	-13.8469	-13.7931	-13.7535	-13.6337	-13.7256	-13.7936	-13.7946	-13.6415	-13.7614	-13.8333	-13.5878	-13.6704	-13.684	-13.597	-13.7491	-13.7535	-13.7936	-13.6704	-0.0400257	0.0831253	0.775513	0.0815251	NA
A0A0J9YY72;A0A0J9YY34;A0A0J9YW69	NA	NA	3	4.3	-17.6146	-18.0507	-17.7044	-17.6647	-17.4513	-17.3832	-17.4513	-17.5424	-17.315	-17.2552	-17.4059	-17.662	-17.2606	-17.3167	-17.791	-17.6647	-17.3832	-17.4059	0.281492	0.258754	0.031977	0.177684	NA
B1APY9;B1APY8;A0A0R4J2E6;P26378-4;P26378-2;P26378-5;P26378;P26378-3;A0A0A0MRX1	ELAV-like protein;ELAV-like protein 4	ELAVL4;ELAVL2	16	51.5	-11.5721	-11.6208	-11.5647	-11.4966	-11.6511	-11.0702	-11.2179	-11.2624	-11.2327	-11.1791	-11.4284	-11.4592	-11.5258	-11.6225	-11.5079	-11.5721	-11.2179	-11.5079	0.354199	0.0642316	2.32468e-05	0.129188	NA
D6REM6;A0A0R4J2E8;A8MXP9;P43243;B3KM87;P43243-2	Matrin-3	MATR3	8	14	-15.0158	-15.0599	-14.869	-14.6558	-15.131	-14.2761	-14.6226	-14.1357	-14.3222	-14.3906	-15.1562	-15.229	-15.2779	-15.4493	-15.0267	-15.0158	-14.3222	-15.229	0.693653	-0.213148	0.000899872	0.0339126	NA
A0A0R4J2F6;Q12894;Q12894-2;H7C444	Interferon-related developmental regulator 2	IFRD2	2	4.1	-17.4546	-17.2004	-17.3141	-17.1517	-17.3132	-17.234	-17.1043	-16.6654	-17.0608	-17.0109	-17.1766	-17.0704	-17.4531	-17.213	-17.3735	-17.3132	-17.0608	-17.213	0.252432	0.100206	0.044777	0.743229	NA
Q969Z0-2;Q969Z0	Protein TBRG4	TBRG4	3	5.4	-15.778	-16.3477	-15.6368	-15.9256	-15.9324	-13.421	-13.2925	-13.5197	-13.1686	-13.0661	-15.2748	-14.7781	-15.9137	-15.5216	-15.2701	-15.9256	-13.2925	-15.2748	2.63312	0.650786	3.21389e-07	0.0362485	Green
H0YKX3;H0YMA4;A0A0U1RQM0;Q15004	PCNA-associated factor	KIAA0101	2	34.5	-16.9942	-17.0585	-16.6378	-17.1094	-16.7345	-16.1356	-15.8712	-16.3947	-15.9668	-15.8565	-16.8145	-16.697	-16.597	-16.8721	-16.7006	-16.9942	-15.9668	-16.7006	1.02737	0.293556	0.000242283	0.155217	NA
A0A0U1RQQ9;Q6P3W7;F8VSC5	SCY1-like protein 2	SCYL2	10	11.1	-13.685	-13.7494	-13.7569	-13.7127	-13.7006	-13.2139	-13.1394	-13.2398	-13.0003	-12.9432	-13.4743	-13.4026	-13.635	-13.6152	-13.5351	-13.7127	-13.1394	-13.5351	0.573348	0.177585	0.0002952	0.00976128	NA
U3KQA5;A0A0U1RQT7;Q8IXA3;A0A0U1RQY7;U3KQB3;Q9HCP0-2;Q9HCP0;K7ESB6;P78368;Q9Y6M4-3;Q9Y6M4-4;Q9Y6M4;Q9Y6M4-2	Casein kinase I isoform gamma-1;Casein kinase I isoform gamma-2;Casein kinase I isoform gamma-3	hCG_2004507;CSNK1G1;CSNK1G2;CSNK1G3	5	11.4	-14.4808	-14.3238	-14.3415	-14.3034	-14.3328	-14.0404	-13.7611	-14.101	-13.8283	-13.771	-14.0705	-14.0245	-14.2161	-14.117	-14.1145	-14.3328	-13.8283	-14.1145	0.504484	0.218301	0.00145852	0.000558038	NA
O95497	Pantetheinase	VNN1	2	4.1	-15.2291	-15.3069	-15.1615	-15.3682	-15.4354	-12.9919	-12.465	-14.7833	-12.6795	-12.4389	-14.7232	-14.1295	-15.2575	-14.6321	-14.7399	-15.3069	-12.6795	-14.7232	2.62734	0.583728	0.00681573	0.0257243	Green
P02452	Collagen alpha-1(I) chain	COL1A1	10	7.6	-13.5532	-13.5239	-13.4269	-13.677	-13.5879	-11.3512	-10.9374	-11.697	-10.9364	-10.8394	-12.8977	-12.5542	-13.5056	-13.1288	-13.0367	-13.5532	-10.9374	-13.0367	2.6158	0.51658	6.23821e-05	0.024586	Green
A0A0U1RR27;Q7Z401;Q7Z401-2	C-myc promoter-binding protein	DENND4A	2	2	-15.0062	-14.9606	-15.1465	-15.0927	-15.0984	-15.4886	-16.1162	-15.792	-16.0364	-16.3789	-15.1135	-15.3164	-15.0343	-15.1942	-15.1386	-15.0927	-16.0364	-15.1386	-0.943672	-0.0459444	0.00320248	0.130606	NA
A0A0U1RR39;P22681;A0A1B0GW38;A0A0U1RQX8	E3 ubiquitin-protein ligase CBL	CBL	26	43.7	-11.6169	-11.6914	-11.6455	-11.752	-11.6246	-11.6382	-11.4848	-11.6738	-11.5255	-11.4973	-11.6235	-11.5677	-11.6104	-11.5906	-11.6883	-11.6455	-11.5255	-11.6104	0.119947	0.0350255	0.0625868	0.16226	NA
A0A0U1RR63;P60484;P60484-2;A0A087X033;A0A087WT17	Phosphatidylinositol 3,4,5-trisphosphate 3-phosphatase and dual-specificity protein phosphatase PTEN	PTEN	4	10.6	-16.5687	-16.7798	-16.5419	-16.6036	-16.6348	-16.3501	-16.4353	-16.9486	-16.4063	-16.4963	-16.4228	-16.4488	-16.5286	-16.4652	-16.4278	-16.6036	-16.4353	-16.4488	0.168277	0.154822	0.43241	0.0120107	NA
J3QT38;A0A0U1RRB6;Q9Y2D4-2;Q9Y2D4	Exocyst complex component 6B	EXOC6B	2	4.4	-19.9227	-19.9291	-19.8333	-19.6287	-19.6237	-19.5346	-19.0155	-18.9342	-18.8961	-18.8694	-19.7095	-19.5527	-20.0092	-19.9002	-19.7646	-19.8333	-18.9342	-19.7646	0.899158	0.0686904	0.00176139	0.998242	NA
A0A0U1RRH6;O94880-2;O94880	PHD finger protein 14	PHF14	5	8.3	-16.455	-16.3865	-16.3026	-16.2967	-16.4983	-15.6584	-15.569	-15.7489	-15.4783	-15.4879	-16.1128	-16.022	-16.2153	-16.2437	-16.2578	-16.3865	-15.569	-16.2153	0.817557	0.171223	3.0523e-06	0.00703797	NA
F6XEV2;A0A0U1RRK1;Q9BPX6-2;Q9BPX6;Q9BPX6-3;S4R3D7;E9PQV6;S4R3V1;Q9BPX6-5;Q9BPX6-4	Calcium uptake protein 1, mitochondrial	MICU1	4	13	-17.4578	-17.5631	-17.401	-17.3543	-17.3602	-17.4518	-17.5559	-17.3435	-17.4099	-17.4164	-17.3347	-17.4146	-17.341	-17.415	-17.3896	-17.401	-17.4164	-17.3896	-0.0154257	0.0114616	0.8782	0.30137	NA
A0A0U1RRM6	NA	NA	37	40.4	-10.4169	-10.4319	-10.4463	-10.4733	-10.4261	-10.6452	-10.7846	-10.7384	-10.7529	-10.7923	-10.4866	-10.5612	-10.3715	-10.4896	-10.5032	-10.4319	-10.7529	-10.4896	-0.320949	-0.0576837	0.000104322	0.238612	NA
A0A0X1KG71;Q8WX92	Negative elongation factor B	NELFB	5	9.4	-15.0233	-15.2526	-15.0067	-14.9593	-15.0825	-14.4537	-14.5369	-14.3836	-14.3431	-14.4836	-14.6509	-14.6271	-14.7777	-14.7714	-14.6465	-15.0233	-14.4537	-14.6509	0.569575	0.372324	1.84616e-05	0.000532065	NA
H3BLV5;A0A1B0GWD1;A0A140LJL1;O43602-2;A8K340;O43602	Neuronal migration protein doublecortin	DCX	5	23.9	-15.3143	-15.7727	-15.457	-15.3851	-15.4176	-15.5965	-15.9343	-15.4118	-15.6773	-15.8839	-15.5455	-15.6549	-15.3112	-15.4277	-15.5169	-15.4176	-15.6773	-15.5169	-0.25965	-0.0992421	0.100914	0.829726	NA
P01008;Q8TCE1	Antithrombin-III	SERPINC1	7	15.7	-17.7822	-17.8676	-17.6856	-17.986	-17.8266	-15.6582	-15.0735	-16.1936	-15.2124	-15.1269	-17.1349	-16.6221	-17.9486	-17.5457	-17.1926	-17.8266	-15.2124	-17.1926	2.6142	0.634022	0.000226601	0.0696908	Green
A0A140TA09;Q99942	E3 ubiquitin-protein ligase RNF5	RNF5	4	45.1	-16.2652	-16.1479	-16.2259	-15.9169	-16.0013	-16.2072	-16.3329	-16.164	-16.1021	-16.1666	-16.0756	-16.0054	-15.9421	-15.942	-16.1264	-16.1479	-16.1666	-16.0054	-0.0186733	0.142531	0.317573	0.263244	NA
A0A140TA86;Q5XKP0	Protein QIL1	QIL1	3	35	-14.5776	-14.5493	-14.4527	-14.3691	-14.3817	-14.5523	-14.4751	-14.6211	-14.4928	-14.424	-14.2993	-14.3685	-14.24	-14.0998	-14.3256	-14.4527	-14.4928	-14.2993	-0.0401752	0.153332	0.413706	0.0134943	NA
A0A182DWF2;A0A182DWF3;Q9NNW7-2;Q9NNW7;A0A096LPK7;D3YTF8;Q9NNW7-3;A0A0U1RQX0;Q9NNW7-4;A0A096LPD9;E7EWK1	Thioredoxin reductase 2, mitochondrial	TXNRD2	15	48.8	-12.4824	-12.3296	-12.3537	-12.3715	-12.4748	-12.53	-12.5525	-12.2896	-12.6029	-12.5142	-12.4512	-12.3819	-12.4579	-12.45	-12.4514	-12.3715	-12.53	-12.4512	-0.158507	-0.0797033	0.176143	0.343917	NA
A0A1B0GWJ0;A0A1B0GTJ7;P30566;A0A0A6YY92;P30566-2;A0A1B0GWF8;A0A1B0GTG9;A0A096LNY6	Adenylosuccinate lyase	ADSL	25	60	-10.6006	-10.5642	-10.5487	-10.6609	-10.6229	-10.8474	-10.8331	-10.7715	-10.7628	-10.7762	-10.6691	-10.6659	-10.6793	-10.6988	-10.7166	-10.6006	-10.7762	-10.6793	-0.175617	-0.0787347	8.0958e-05	0.00906291	NA
A0A1B0GVP5;A0A1B0GTV8;B3KTU4;A0A1B0GTM2;P48728;A0A1B0GUH1;P48728-2;P48728-3;A0A1B0GUU7;A0A1B0GWC4;H0Y695;A0A1B0GTA8;P48728-4	Aminomethyltransferase;Aminomethyltransferase, mitochondrial	AMT	7	22.2	-13.9324	-13.9384	-13.8673	-13.8747	-13.9792	-13.9597	-13.753	-14.1034	-14.0375	-13.8847	-13.8248	-13.7774	-13.8993	-13.8304	-13.8452	-13.9324	-13.9597	-13.8304	-0.0273167	0.102049	0.669238	0.0202922	NA
E7EMM4;A0A1B0GW68;A0A1B0GUA4;A0A1B0GTM3;A0A1B0GTZ5;Q13510;Q13510-2;A0A1B0GUH5;A0A1B0GTP7;A0A1B0GUE3;A0A1B0GUW4;A0A1B0GUG1;Q13510-3;A0A1B0GV06;A0A1B0GVG2	Acid ceramidase;Acid ceramidase subunit alpha;Acid ceramidase subunit beta	ASAH1	19	51.6	-11.3958	-11.229	-11.2528	-11.2924	-11.2995	-11.4539	-11.3635	-11.4292	-11.3532	-11.4033	-11.272	-11.2625	-11.2461	-11.3126	-11.3219	-11.2924	-11.4033	-11.272	-0.110901	0.020367	0.0172538	0.746323	NA
F5GZ78;A0A1B0GTU4;P49023-2;P49023;P49023-3;P49023-4	Paxillin	PXN	11	26.3	-14.0444	-13.856	-13.9287	-13.8462	-13.9586	-13.4835	-13.3389	-13.2759	-13.3874	-13.3428	-13.7952	-13.6251	-13.8639	-13.818	-13.8341	-13.9287	-13.3428	-13.818	0.58587	0.110696	3.65528e-06	0.0369197	NA
A0A1B0GU24;Q9HCJ0;Q9HCJ0-2	Trinucleotide repeat-containing gene 6C protein	TNRC6C	6	7.3	-15.4297	-15.8125	-15.5671	-15.6545	-15.5555	-15.1239	-14.7096	-15.084	-15.0045	-14.8801	-15.3194	-15.3178	-15.261	-15.2905	-15.4961	-15.5671	-15.0045	-15.3178	0.562581	0.24928	0.000204306	0.00983599	NA
A0A1B0GU48;A0A1B0GV09;Q9H9B1-4;Q9H9B1-3;Q9H9B1;A0A0C4DGF8	Histone-lysine N-methyltransferase EHMT1	EHMT1	7	11.6	-16.0667	-16.2308	-16.0551	-15.9411	-16.0156	-15.6535	-15.8733	-15.3088	-15.5759	-15.7523	-15.8811	-15.9573	-15.7044	-15.8216	-15.7867	-16.0551	-15.6535	-15.8216	0.401554	0.233492	0.00710605	0.00691082	NA
A0A1B0GUA3;Q96EK5	KIF1-binding protein	KIAA1279	4	9.6	-18.1555	-18.326	-18.014	-17.9998	-18.2812	-17.4367	-17.5824	-17.2609	-17.5899	-17.6786	-18.3141	-17.9617	-18.3463	-18.3054	-18.1164	-18.1555	-17.5824	-18.3054	0.57314	-0.149822	0.000192863	0.605846	NA
H7C457;H7BXV5;P39060-2;P39060-1;P39060	Collagen alpha-1(XVIII) chain;Endostatin	COL18A1	2	7.5	-18.8319	-18.7669	-18.4214	-18.6063	-18.6084	-16.4173	-15.697	-16.7699	-16.0063	-15.723	-18.1773	-17.541	-18.6401	-18.158	-18.0656	-18.6084	-16.0063	-18.158	2.60214	0.45048	9.37356e-05	0.0354294	Green
Q06828	Fibromodulin	FMOD	4	9.3	-16.6937	-16.6579	-16.6107	-16.8687	-16.7123	-14.481	-14.0613	-15.2084	-14.0986	-13.9894	-15.8633	-15.6175	-16.62	-16.2835	-16.0864	-16.6937	-14.0986	-16.0864	2.59513	0.607294	0.000369374	0.0212994	Green
Q5VTI5;A0A1B0GUN5;Q9Y2H5	Pleckstrin homology domain-containing family A member 6	PLEKHA6	3	4.6	-17.1881	-17.4026	-17.1621	-17.0878	-17.1897	-17.2342	-17.0467	-17.1717	-17.1424	-16.4826	-16.9389	-17.0391	-17.1712	-17.2884	-17.0504	-17.1881	-17.1424	-17.0504	0.0457276	0.137728	0.24809	0.212568	NA
C9JIJ9;A0A1B0GUW5;Q6XE24-3;Q6XE24-4;Q6XE24-5;Q6XE24;C9J9B2;Q6XE24-2	RNA-binding motif, single-stranded-interacting protein 3	RBMS3	6	19	-12.8615	-12.9659	-13.0027	-13.0017	-12.9454	-12.6569	-12.7518	-12.476	-12.6621	-12.8023	-12.9536	-12.9108	-12.8303	-12.9689	-12.9889	-12.9659	-12.6621	-12.9536	0.303773	0.0122919	0.00408743	0.533073	NA
A0A1B0GV05;Q684P5-3;Q684P5-2;Q684P5	Rap1 GTPase-activating protein 2	RAP1GAP2	2	3.1	-18.3736	-18.5074	-18.758	-18.5398	-18.7261	-18.8773	-18.6938	-19.6469	-18.7319	-19.067	-18.448	-18.621	-18.8173	-18.7613	-18.9514	-18.5398	-18.8773	-18.7613	-0.337464	-0.221499	0.0712692	0.251444	NA
A0A1B0GW91;A0A1B0GWD5;A0A1B0GVB8;H3BPJ7;A0A1B0GVR6;H3BTP3;E9PH57;P15884-16;P15884-8;P15884-6;P15884-2;P15884-9;P15884-15;P15884-7;P15884-11;P15884-5;P15884-4;P15884-10;P15884-14;P15884-13;P15884-12;P15884;P15884-3;A0A0D9SG78	Transcription factor 4	TCF4	5	13.2	-15.5529	-16.145	-15.7541	-15.8947	-15.5916	-15.4005	-15.3347	-15.1481	-15.5359	-15.6966	-15.7084	-15.7636	-14.9936	-15.5293	-15.7982	-15.7541	-15.4005	-15.7084	0.353578	0.0456892	0.0342488	0.251238	NA
A0A1B0GW44;A0A1B0GVD5;A0A1B0GWE8;P07339;A0A1B0GV23;A0A1B0GVP3;A0A1B0GU92;A0A1B0GU03;C9JH19;H7C469;F8WD96	Cathepsin D;Cathepsin D light chain;Cathepsin D heavy chain	CTSD	18	50.6	-10.5557	-10.4537	-10.5156	-10.4298	-10.5643	-10.532	-10.6904	-10.5752	-10.6874	-10.6831	-10.5413	-10.5531	-10.47	-10.5063	-10.5285	-10.5156	-10.6831	-10.5285	-0.167528	-0.0129644	0.0172676	0.618658	NA
A0A1B0GVV3;Q5EBL4;Q5EBL4-2	RILP-like protein 1	RILPL1	3	10.6	-18.5329	-18.6834	-18.4299	-18.518	-18.7192	-18.1282	-18.1046	-17.6619	-18.0356	-18.1601	-18.3778	-18.534	-18.2257	-18.6275	-18.7135	-18.5329	-18.1046	-18.534	0.428327	-0.00106556	0.00148243	0.458374	NA
A0A1B0GW05;Q2PZI1	Probable C-mannosyltransferase DPY19L1	DPY19L1	4	5.6	-15.0509	-15.0916	-14.9485	-14.7616	-14.9744	-15.038	-14.9566	-14.881	-15.3246	-15.1194	-14.8957	-14.9214	-15.0242	-14.7864	-14.7984	-14.9744	-15.038	-14.8957	-0.0636593	0.0787034	0.333954	0.29878	NA
A0A1B0GW37;U3KQE8;A0A0A0MRX8;A0A1B0GU97;O00712;O00712-4;A0A1B0GWJ4;A0A1B0GWI9;Q5VW27;Q5VW30;Q5VW26;O00712-5;A0A1B0GVN4	Nuclear factor 1;Nuclear factor 1 B-type	NFIB	9	35.3	-13.6793	-13.535	-13.6177	-13.7007	-13.5298	-13.2231	-13.0703	-13.1177	-12.9174	-13.0892	-13.4992	-13.4899	-13.5901	-13.6021	-13.6363	-13.6177	-13.0892	-13.5901	0.528455	0.027543	4.18155e-05	0.318699	NA
P55058-3;P55058-2;P55058;P55058-4	Phospholipid transfer protein	PLTP	5	15.6	-15.9975	-15.9752	-15.8598	-15.9532	-15.9227	-13.3604	-13.1379	-14.2257	-13.4144	-13.139	-15.0933	-14.7769	-15.8557	-15.3479	-15.2535	-15.9532	-13.3604	-15.2535	2.5928	0.699709	0.000212705	0.0179641	Green
Q76LX8-2;Q76LX8;Q76LX8-3;F6V803;A0A0B4J229;E7EV88	A disintegrin and metalloproteinase with thrombospondin motifs 13	ADAMTS13	4	2.6	-17.5075	-17.6269	-17.3983	-17.7021	-17.4109	-15.154	-14.6931	-15.6526	-14.9225	-14.6605	-16.8143	-16.2132	-17.368	-17.0185	-16.8612	-17.5075	-14.9225	-16.8612	2.58499	0.646341	5.70928e-05	0.0199795	Green
C9J6N5;C9JQ40;C9JW51;A0A1C7CYX8;Q9H098;Q9H098-2;C9J3Q3	Protein FAM107B	FAM107B	2	16.9	-18.078	-17.5736	-17.4998	-17.5593	-17.5419	-18.0548	-17.5717	-15.5555	-17.7009	-17.6033	-17.6583	-17.4455	-17.2892	-17.566	-17.4401	-17.5593	-17.6033	-17.4455	-0.0440115	0.113774	0.478099	0.216269	NA
A0A1C7CYX9	NA	NA	46	79.6	-8.57109	-8.57478	-8.54405	-8.58996	-8.56185	-8.81589	-8.84879	-8.84494	-8.88669	-8.86481	-8.63085	-8.63749	-8.59711	-8.61234	-8.63714	-8.57109	-8.84879	-8.63085	-0.2777	-0.0597624	2.16011e-07	0.0010813	NA
A0AVT1;A0AVT1-2	Ubiquitin-like modifier-activating enzyme 6	UBA6	40	50.5	-10.7279	-10.8574	-10.7795	-10.7274	-10.8219	-10.5964	-10.5481	-10.603	-10.5379	-10.572	-10.6565	-10.6256	-10.7897	-10.691	-10.6301	-10.7795	-10.572	-10.6565	0.207509	0.123057	0.000352311	0.0306091	NA
A0JNW5;A0A0C4DGH6	UHRF1-binding protein 1-like	UHRF1BP1L	4	3.8	-16.4025	-16.3883	-16.1691	-16.3986	-16.3536	-15.2779	-14.6759	-15.1916	-15.3089	-14.5708	-15.9699	-15.7843	-16.2723	-16.1539	-16.1787	-16.3883	-15.1916	-16.1539	1.19669	0.234403	0.000648541	0.0326621	NA
A0MZ66-4;A0MZ66;A0MZ66-3;A0MZ66-8;A0MZ66-5;A0MZ66-6;A0MZ66-2	Shootin-1	KIAA1598	9	22.2	-14.9983	-15.1055	-14.9891	-15.0509	-15.1012	-15.0978	-15.1175	-14.6992	-15.2196	-15.2405	-15.0771	-15.1124	-14.8707	-15.0874	-14.9894	-15.0509	-15.1175	-15.0771	-0.0665722	-0.0261863	0.808745	0.684333	NA
A1L020	RNA-binding protein MEX3A	MEX3A	5	14	-16.8212	-17.0007	-16.7633	-16.7132	-16.7084	-16.1375	-16.3635	-14.6765	-16.0614	-16.2117	-16.7057	-16.4468	-16.6332	-16.7645	-16.7142	-16.7633	-16.1375	-16.7057	0.625791	0.0575282	0.0402535	0.0914115	NA
M0R026;A1L0T0;M0R1B5;E9PL44;E9PJS0	Acetolactate synthase-like protein	ILVBL	2	8.4	-17.8933	-17.8132	-17.6938	-17.4778	-17.5557	-17.5942	-17.2599	-17.1554	-17.449	-17.5099	-17.2944	-17.5048	-17.8265	-17.5638	-17.5534	-17.6938	-17.449	-17.5534	0.244821	0.140387	0.0308877	0.263429	NA
A1X283	SH3 and PX domain-containing protein 2B	SH3PXD2B	11	18.1	-13.5301	-13.6135	-13.3767	-13.4554	-13.56	-13.6426	-13.7301	-13.1823	-13.8541	-13.7832	-13.5675	-13.5388	-13.5506	-13.522	-13.5098	-13.5301	-13.7301	-13.5388	-0.200028	-0.00871562	0.345991	0.508755	NA
A2A274;Q99798	Aconitate hydratase, mitochondrial	ACO2	25	38.8	-11.8672	-12.0384	-11.8791	-11.9295	-11.9845	-11.8352	-11.7556	-11.8844	-11.5079	-11.7841	-12.0166	-12.0241	-12.1168	-12.1033	-11.9921	-11.9295	-11.7841	-12.0241	0.145432	-0.0946201	0.0438592	0.0278274	NA
A2A2F0;Q86X10-2;Q86X10-3;Q86X10;A0A0J9YW54;Q86X10-4	Ral GTPase-activating protein subunit beta	RALGAPB	6	7	-16.3544	-16.6259	-16.4051	-16.2985	-16.3979	-15.7617	-15.4638	-16.1497	-15.5957	-15.4835	-16.2716	-16.0878	-16.5736	-16.2923	-16.2057	-16.3979	-15.5957	-16.2716	0.802263	0.126309	0.00249327	0.223646	NA
Q86UX7-2;Q86UX7;F5H1C6	Fermitin family homolog 3	FERMT3	2	4.1	-19.0731	-19.123	-18.7997	-18.8417	-19.1016	-16.7789	-16.4508	-16.7721	-16.511	-16.1814	-18.3703	-17.826	-18.8052	-18.4674	-18.2999	-19.0731	-16.511	-18.3703	2.56208	0.702851	5.17181e-07	0.0121562	Green
A2IDC7;Q4TT37;A2IDC6;Q13084	39S ribosomal protein L28, mitochondrial	MRPL28	2	13.9	-19.4656	-19.1504	-19.1045	-19.0776	-19.3172	-19.1943	-19.0514	-18.0808	-19.2409	-19.1694	-19.1137	-18.9951	-19.2459	-19.2362	-19.2153	-19.1504	-19.1694	-19.2153	-0.018988	-0.0648546	0.287134	0.503773	NA
A2RUC4;A2RUC4-2	tRNA wybutosine-synthesizing protein 5	TYW5	5	14.3	-17.2019	-16.9859	-16.8497	-17.0611	-17.1016	-16.7273	-16.4881	-15.2246	-16.6519	-16.5284	-16.9184	-16.8344	-17.0196	-16.9756	-17.0909	-17.0611	-16.5284	-16.9756	0.532621	0.0854959	0.0604392	0.356174	NA
B7ZM87;A2RUF3;O75044;A0A075B7B5	SLIT-ROBO Rho GTPase-activating protein 2	SRGAP2	14	16.5	-14.0824	-14.2054	-14.1406	-14.1915	-14.2164	-14.2285	-14.1518	-14.0124	-14.2891	-14.1574	-14.1644	-14.1341	-14.2101	-14.1905	-14.1163	-14.1915	-14.1574	-14.1644	0.0340902	0.0270659	0.992018	0.893742	NA
A3KFL2;Q13868;Q13868-2;A3KFL5;Q13868-3;A3KFL1	Exosome complex component RRP4	EXOSC2	16	66.7	-11.9763	-11.8967	-11.9059	-11.9222	-11.9793	-12.0543	-12.0179	-12.2331	-12.1182	-12.0568	-11.9948	-11.9618	-12.1041	-12.0338	-12.0075	-11.9222	-12.0568	-12.0075	-0.134616	-0.0853362	0.00969105	0.0236962	NA
A3KMH1-2;A3KMH1-3;A3KMH1	von Willebrand factor A domain-containing protein 8	VWA8	7	7.6	-16.6995	-16.7303	-16.5268	-16.4877	-16.5729	-16.5036	-16.3636	-16.28	-16.4142	-16.2863	-16.3216	-16.3631	-16.5688	-16.352	-15.8557	-16.5729	-16.3636	-16.352	0.209315	0.220917	0.00634229	0.0551278	NA
A3KN83-2;A3KN83;A3KN83-3	Protein strawberry notch homolog 1	SBNO1	14	14.7	-13.5396	-13.5746	-13.497	-13.5054	-13.5839	-12.9017	-12.6567	-12.9494	-12.6809	-12.6108	-13.2822	-13.1205	-13.5031	-13.3848	-13.3471	-13.5396	-12.6809	-13.3471	0.858681	0.192498	0.000200395	0.0254788	NA
A4D104;C9J7I0	UBAP1-MVB12-associated (UMA)-domain containing protein 1	LOC401307;UMAD1	4	49.6	-15.2167	-15.3192	-15.2811	-15.3105	-15.1553	-14.5339	-14.261	-14.2317	-14.3343	-14.2188	-15.0416	-14.9902	-14.7403	-15.1328	-14.9511	-15.2811	-14.261	-14.9902	1.0201	0.29095	6.26751e-06	0.00829378	NA
A4D161-2;A4D161;A4D161-3	Protein FAM221A	FAM221A	8	45	-14.3596	-14.563	-14.5618	-14.6183	-14.3519	-14.2317	-14.0526	-14.1544	-13.9536	-14.1484	-14.4863	-14.3868	-14.2115	-14.4333	-14.4992	-14.5618	-14.1484	-14.4333	0.413417	0.128545	0.000904423	0.286114	NA
C9J1X0;A4D1P6;A4D1P6-2	WD repeat-containing protein 91	WDR91	5	8.7	-15.9502	-16.005	-15.8399	-15.8786	-16.0129	-15.6682	-15.4833	-15.5295	-15.3191	-15.6574	-15.8697	-15.7562	-15.889	-15.8752	-15.7799	-15.9502	-15.5295	-15.8697	0.42079	0.0805624	0.00130817	0.0474702	NA
F5H4Q5;A5D8V6	Vacuolar protein sorting-associated protein 37C	VPS37C	2	29.1	-18.3484	-18.5236	-18.4068	-18.5334	-18.236	-17.757	-17.4759	-17.4747	-17.8619	-17.5319	-18.0953	-18.0685	-18.1129	-18.2079	-18.2549	-18.4068	-17.5319	-18.1129	0.874906	0.293987	7.32643e-05	0.00582337	NA
A5YKK6-2;A5YKK6;A5YKK6-3;A5YKK6-4	CCR4-NOT transcription complex subunit 1	CNOT1	23	11.5	-13.1656	-13.3252	-13.2429	-13.1109	-13.1957	-12.9969	-12.7758	-12.6831	-12.9254	-12.8372	-13.0601	-12.9636	-13.2092	-13.1055	-13.104	-13.1957	-12.8372	-13.104	0.358481	0.0916185	0.000914397	0.0570936	NA
H3BTL1;Q9GZQ8;A6NCE7	Microtubule-associated proteins 1A/1B light chain 3B;Microtubule-associated proteins 1A/1B light chain 3 beta 2	MAP1LC3B;MAP1LC3B2	5	62.7	-13.1952	-13.109	-13.2001	-13.1863	-13.2459	-13.7022	-13.5349	-13.5702	-13.6138	-13.6347	-13.4066	-13.391	-13.3708	-13.388	-13.335	-13.1952	-13.6138	-13.388	-0.418571	-0.19278	4.19026e-06	0.000233335	NA
E9PD35;P35916-3;P35916-1;P35916	Receptor protein-tyrosine kinase;Vascular endothelial growth factor receptor 3	FLT4	2	1.8	-18.2346	-18.2316	-17.9884	-18.3053	-18.2572	-16.0411	-15.6313	-16.3206	-15.6774	-15.5252	-17.5177	-16.8758	-18.0692	-17.5677	-17.5545	-18.2346	-15.6774	-17.5545	2.55715	0.680063	2.12716e-05	0.0198272	Green
A6NDB9	Paralemmin-3	PALM3	10	21.8	-14.2738	-14.1339	-14.2643	-14.2094	-14.2765	-14.4311	-14.6164	-14.4018	-14.6084	-14.6777	-14.1413	-14.2545	-14.0983	-14.1382	-14.2044	-14.2643	-14.6084	-14.1413	-0.344056	0.123031	0.00226143	0.136664	NA
H0YJ97;Q15643	Thyroid receptor-interacting protein 11	TRIP11	4	3.2	-15.326	-15.1568	-15.2605	-15.1121	-15.12	-13.1669	-12.7497	-12.5999	-12.5483	-12.5443	-14.888	-14.1444	-14.7165	-14.6785	-14.5772	-15.1568	-12.5999	-14.6785	2.55692	0.478286	5.89035e-06	0.00662086	Green
A6NDU8	UPF0600 protein C5orf51	C5orf51	4	16	-15.0477	-15.1639	-14.9803	-15.0542	-15.1292	-14.8585	-14.8197	-14.7346	-14.7987	-14.843	-14.9993	-15.0108	-15.0562	-15.072	-14.9499	-15.0542	-14.8197	-15.0108	0.234484	0.0434343	0.000262462	0.184443	NA
A6NED2;G3V2I3	RCC1 domain-containing protein 1	RCCD1	3	10.6	-16.6543	-16.4616	-16.488	-16.6856	-16.7463	-16.6883	-17.0479	-16.9994	-16.8495	-16.9003	-16.5261	-16.4357	-16.673	-16.6176	-16.4401	-16.6543	-16.9003	-16.5261	-0.246027	0.12822	0.00901549	0.378112	NA
A6NEM2;P51610-4	Host cell factor 1;HCF N-terminal chain 1;HCF N-terminal chain 2;HCF N-terminal chain 3;HCF N-terminal chain 4;HCF N-terminal chain 5;HCF N-terminal chain 6;HCF C-terminal chain 1;HCF C-terminal chain 2;HCF C-terminal chain 3;HCF C-terminal chain 4;HCF C-terminal chain 5;HCF C-terminal chain 6	HCFC1	42	29.2	-10.2336	-10.2147	-10.2053	-10.1626	-10.2369	-10.1223	-10.1006	-10.2235	-10.1308	-10.155	-10.1202	-10.1331	-10.1401	-10.1195	-10.1579	-10.2147	-10.1308	-10.1331	0.083895	0.0816172	0.0384106	0.00223375	NA
B1AK81;A6NEM5;Q92643-2;Q92643	GPI-anchor transamidase	PIGK	3	14.3	-15.1535	-15.2579	-15.2433	-14.8498	-15.0226	-15.3585	-15.3731	-15.1292	-15.4998	-15.2698	-15.0403	-15.2613	-15.1389	-14.9624	-15.014	-15.1535	-15.3585	-15.0403	-0.205021	0.113191	0.0559532	0.819296	NA
A6NEP9;Q8NG11-2;Q8NG11;H7BXY6;Q8NG11-3	Tetraspanin;Tetraspanin-14	TSPAN14	2	12.6	-17.5031	-17.2952	-17.4628	-17.3631	-17.4207	-17.293	-17.188	-17.7724	-17.1991	-17.1075	-17.459	-17.3403	-17.3649	-17.2386	-17.4502	-17.4207	-17.1991	-17.3649	0.221659	0.0558114	0.472248	0.501551	NA
A6NF51;F8VVW8	NA	BPNT1	19	76.6	-15.1572	-15.2298	-15.1744	-15.2781	-15.2929	-15.2713	-14.9564	-15.4997	-14.8596	-15.0655	-15.1535	-15.0236	-15.3077	-15.2606	-15.2876	-15.2298	-15.0655	-15.2606	0.164346	-0.0308092	0.457577	0.7497	NA
A6NMH6;A6NFQ9;F8W8I8;Q92599-2;Q92599-4;Q92599;A0A087X142;Q92599-3	Septin-8	2022-09-08	18	48.4	-11.6689	-11.6275	-11.6487	-11.6731	-11.6706	-11.6637	-11.601	-11.6691	-11.6301	-11.6002	-11.6608	-11.6301	-11.7647	-11.673	-11.6875	-11.6689	-11.6301	-11.673	0.038788	-0.00413491	0.192425	0.337076	NA
A6NFV8;Q96EV8;D6RCT8;A0A087WYP9;Q96EV8-2;D6RID1;Q96EV8-3	Dysbindin	DTNBP1	5	21.6	-14.4577	-14.4156	-14.3896	-14.4283	-14.4868	-14.1914	-13.8827	-14.4095	-14.2023	-13.9832	-14.3662	-14.3265	-14.3904	-14.3861	-14.4112	-14.4283	-14.1914	-14.3861	0.236967	0.0422239	0.0293628	0.0280699	NA
A6NFX8;Q9UKK9;A6NJU6;A6NCQ0	ADP-sugar pyrophosphatase	NUDT5	12	63.8	-11.0436	-10.9714	-11.0308	-11.0317	-11.0481	-11.4337	-11.7118	-11.6918	-11.6239	-11.6517	-11.1739	-11.2242	-11.0628	-11.183	-11.173	-11.0317	-11.6517	-11.1739	-0.619979	-0.142227	0.000137151	0.00379265	NA
K7EIJ0;K7ENL2;A6NG10;K7EMC9;Q969T9;B4DFG2;K7EIN1;K7ESN4	WW domain-binding protein 2	WBP2	8	47.3	-12.1948	-12.1684	-12.1508	-12.2064	-12.2679	-12.4775	-12.6558	-12.6472	-12.5979	-12.5851	-12.2405	-12.2422	-12.1702	-12.1458	-12.2032	-12.1948	-12.5979	-12.2032	-0.403165	-0.00838072	2.02444e-05	0.923568	NA
A6NGN9	IgLON family member 5	IGLON5	4	19	-15.8336	-15.8715	-15.8178	-15.7535	-15.7043	-15.7926	-15.7608	-15.5973	-15.7819	-15.6943	-15.692	-15.6881	-15.6755	-15.6599	-15.8436	-15.8178	-15.7608	-15.6881	0.0570316	0.129726	0.171762	0.0971057	NA
H3BU16;A6NGP5;Q9H910-2;Q9H910;Q9H910-3;H3BMT0;H3BTV5;H3BMV3	Hematological and neurological expressed 1-like protein	HN1L	2	16.8	-16.9288	-16.957	-16.8059	-16.7257	-16.466	-16.6854	-16.5909	-15.4747	-16.3463	-16.4995	-16.6197	-16.4407	-16.5296	-16.5032	-16.7006	-16.8059	-16.4995	-16.5296	0.306385	0.276293	0.106944	0.0707272	NA
A6NGV6;P27540-2;P27540-3;P27540-4;P27540	Aryl hydrocarbon receptor nuclear translocator	ARNT	3	15.6	-16.7952	-16.8353	-16.6932	-16.782	-16.7405	-16.0613	-15.8686	-16.1343	-15.9449	-15.9714	-16.4261	-16.3906	-16.5619	-16.569	-16.5982	-16.782	-15.9714	-16.5619	0.810607	0.220104	5.60962e-06	0.00139769	NA
E9PIZ0;C9JST7;A6NGW1;O95070	Protein YIF1A	YIF1A	3	26.9	-15.6735	-15.7288	-15.7609	-15.5971	-15.6942	-15.4631	-15.2765	-15.4186	-15.3308	-15.3054	-15.3504	-15.3438	-15.6421	-15.3066	-15.4167	-15.6942	-15.3308	-15.3504	0.3634	0.343768	0.000100478	0.00650541	NA
A6NHN7;A6NHB5;Q14202-2;Q14202;A6NL54;Q14202-3	Zinc finger MYM-type protein 3	ZMYM3	6	9.5	-14.5206	-14.5153	-14.4498	-14.5449	-14.5214	-14.2378	-14.219	-14.2159	-14.1714	-14.2307	-14.4589	-14.3684	-14.4094	-14.5012	-14.4681	-14.5206	-14.219	-14.4589	0.301599	0.0617223	9.66481e-07	0.0443125	NA
A6NND8;A6NHJ8;O95825;A6NMA8;H7C3I5;O95825-2;C9JAL0;C9K0F7;F8WF64;C9JZK8	Quinone oxidoreductase-like protein 1	CRYZL1	13	58.4	-11.596	-11.5343	-11.5374	-11.5586	-11.5943	-11.6731	-11.6056	-11.3363	-11.6251	-11.6504	-11.5992	-11.5654	-11.6052	-11.6382	-11.636	-11.5586	-11.6251	-11.6052	-0.0665416	-0.0466426	0.834273	0.0457363	NA
A6NHL2-2;A6NHL2	Tubulin alpha chain-like 3	TUBAL3	6	12.8	-15.3302	-14.9966	-15.1589	-15.3543	-15.2169	-15.2473	-15.0759	-15.1724	-15.1089	-15.0427	-15.3559	-15.3806	-15.6645	-15.4118	-15.4507	-15.2169	-15.1089	-15.4118	0.108005	-0.194905	0.309499	0.0223913	NA
A6NHR2;Q9BZE1;H0Y4J2;S4R369	39S ribosomal protein L37, mitochondrial	MRPL37	2	8.9	-17.3474	-17.8388	-17.3148	-17.5069	-17.2745	-17.6823	-17.6064	-17.2242	-17.7208	-17.6114	-17.5267	-17.5431	-17.4433	-17.2938	-17.4618	-17.3474	-17.6114	-17.4618	-0.263944	-0.114386	0.433503	0.981597	NA
A6NHX0	GATS-like protein 2	GATSL2	10	45	-12.5119	-12.4862	-12.4816	-12.5679	-12.5634	-12.5904	-12.5469	-12.6698	-12.6067	-12.532	-12.6318	-12.6844	-12.7972	-12.6966	-12.6248	-12.5119	-12.5904	-12.6844	-0.0785002	-0.172461	0.0623348	0.00307444	NA
A6NIH7	Protein unc-119 homolog B	UNC119B	6	35.5	-15.0678	-15.1971	-15.0377	-15.0569	-15.1406	-14.5922	-14.5052	-14.4607	-14.3564	-14.3751	-14.8971	-14.7764	-15.0875	-15.0226	-14.9907	-15.0678	-14.4607	-14.9907	0.607127	0.0770375	4.99329e-06	0.0557905	NA
A6NIT2;A6NMN0;P46020-3;P46020-2;P46020	Phosphorylase b kinase regulatory subunit alpha, skeletal muscle isoform	PHKA1	3	3.5	-16.5671	-16.4776	-16.477	-16.2752	-16.3812	-15.8769	-15.7118	-16.0376	-15.8362	-15.5765	-16.0985	-15.9749	-16.175	-15.8968	-16.1538	-16.477	-15.8362	-16.0985	0.640811	0.378518	0.00028823	0.000897919	NA
A6NIW2;Q5JSL3	Dedicator of cytokinesis protein 11	DOCK11	3	2	-17.6998	-17.7558	-17.5238	-17.6531	-17.6225	-17.7627	-17.5869	-18.4323	-17.6145	-17.5979	-17.6663	-17.7836	-17.7227	-17.6108	-17.5356	-17.6531	-17.6145	-17.6663	0.0386342	-0.0132108	0.418923	0.830967	NA
A6NKD9;G3V5D5;G3V2D7;H0YJE0	Coiled-coil domain-containing protein 85C	CCDC85C	4	18.6	-17.5622	-18.1335	-17.7613	-17.9824	-17.7451	-17.1159	-17.1415	-16.7903	-17.0403	-17.2672	-17.5734	-17.6096	-17.5262	-17.6623	-17.6197	-17.7613	-17.1159	-17.6096	0.645452	0.151769	0.000386121	0.0737083	NA
A6NKG5	Retrotransposon-like protein 1	RTL1	26	26.5	-12.6289	-12.9022	-12.6065	-12.4458	-12.6597	-12.3156	-12.2376	-11.9052	-12.1592	-12.2908	-12.7007	-12.6129	-12.9877	-12.7673	-12.5978	-12.6289	-12.2376	-12.7007	0.3913	-0.0717103	0.00206687	0.430182	NA
A6NL93;P05114;A6NEL0	Non-histone chromosomal protein HMG-14	HMGN1	5	47.8	-13.0757	-12.8187	-12.8892	-13.1024	-12.9584	-13.016	-13.3055	-12.8788	-13.1033	-13.1771	-13.4739	-13.4333	-13.2874	-13.4819	-13.3664	-12.9584	-13.1033	-13.4333	-0.144852	-0.474931	0.198478	0.000260459	NA
A6NLN1	NA	PTBP1	17	50.9	-17.9395	-17.8067	-17.8523	-17.881	-17.9185	-18.1318	-18.4828	-18.2811	-18.0082	-17.9427	-17.8257	-17.9686	-17.8409	-17.9032	-17.8444	-17.881	-18.1318	-17.8444	-0.250765	0.0366629	0.038916	0.933393	NA
A6NM71;A0A0U1RRJ9	NA	NA	7	32.9	-14.4441	-14.2597	-14.4418	-14.2532	-14.234	-14.6386	-14.7008	-14.8193	-14.7682	-14.7096	-14.3806	-14.4445	-14.208	-14.2353	-14.4425	-14.2597	-14.7096	-14.3806	-0.449863	-0.120891	0.000223162	0.827837	NA
A6NMQ1;P09884;A0A087WU64	DNA polymerase;DNA polymerase alpha catalytic subunit	POLA1	17	14.9	-13.8317	-14.0477	-13.9073	-13.9107	-13.9198	-13.6431	-13.7761	-13.7221	-13.6605	-13.7881	-13.7735	-13.7565	-13.809	-13.8322	-13.7403	-13.9107	-13.7221	-13.7735	0.188616	0.137194	0.00212446	0.0114966	NA
A6NMZ7;A6NMZ7-2	Collagen alpha-6(VI) chain	COL6A6	3	1.8	-14.4963	-14.7451	-14.4379	-14.4381	-14.366	-14.6032	-14.671	-14.639	-14.705	-14.4803	-14.5841	-14.3423	-14.3755	-14.3194	-14.7042	-14.4381	-14.639	-14.3755	-0.200927	0.0625794	0.153141	0.760954	NA
A6NNY8	Ubiquitin carboxyl-terminal hydrolase 27	USP27X	2	5.9	-18.8929	-18.8939	-18.7021	-18.7837	-18.8823	-18.0148	-17.8609	-18.0466	-17.5737	-18.2963	-18.8456	-18.6552	-18.8905	-18.8942	-18.7068	-18.8823	-18.0148	-18.8456	0.867504	0.036721	0.00107268	0.617618	NA
A6PVN5;Q15257-2;Q15257-3;Q15257;F6WIT2;Q15257-4;A6PVN9	Serine/threonine-protein phosphatase 2A activator	PPP2R4	15	46.8	-11.5202	-11.4552	-11.4182	-11.5313	-11.5784	-11.5901	-11.611	-11.8114	-11.6578	-11.6673	-11.5114	-11.4908	-11.5263	-11.5239	-11.5252	-11.5202	-11.6578	-11.5239	-0.137599	-0.00376031	0.00961911	0.635375	NA
A6PVN8;A6PVN7	Serine/threonine-protein phosphatase 2A activator	PPP2R4	5	35.7	-18.7049	-18.7312	-18.6939	-18.7792	-18.6998	-17.6789	-17.683	-18.4167	-17.7438	-17.5343	-18.601	-18.6325	-18.8469	-18.7309	-18.6472	-18.7049	-17.683	-18.6472	1.02194	0.0577442	0.00403321	0.550422	NA
A6PW57;Q99755-4;Q99755-3;Q99755;Q99755-2;O14986-3;O14986;O14986-2;O60331-4;O60331;O60331-2;O60331-3	Phosphatidylinositol 4-phosphate 5-kinase type-1 alpha;Phosphatidylinositol 4-phosphate 5-kinase type-1 beta;Phosphatidylinositol 4-phosphate 5-kinase type-1 gamma	PIP5K1A;PIP5K1B;PIP5K1C	4	9.3	-18.679	-18.9451	-18.7436	-18.7926	-18.7306	-18.4806	-19.3446	-18.8593	-18.755	-18.9447	-19.002	-18.6205	-18.7936	-18.8059	-18.6158	-18.7436	-18.8593	-18.7936	-0.115707	-0.050003	0.534969	0.903886	NA
C9JMX4;H0Y485;H0Y5K2;B3KWK7;A6XND1;A6XND0;P17936;P17936-2	Insulin-like growth factor-binding protein 3	IGFBP3	2	21.2	-15.8066	-16.0395	-16.002	-16.0363	-16.0163	-14.4398	-14.3632	-14.4796	-14.421	-14.46	-16.0833	-15.8438	-16.1005	-16.1163	-15.9556	-16.0163	-14.4398	-16.0833	1.57647	-0.067032	1.50731e-07	0.576984	NA
G3V174;A7KAX9;E9PRH3	Rho GTPase-activating protein 32	ARHGAP32	2	3.7	-18.5358	-18.6324	-18.6074	-18.5122	-18.7273	-18.7636	-18.8654	-18.2874	-19.0485	-18.735	-18.5999	-18.5022	-18.5548	-18.5362	-18.6076	-18.6074	-18.7636	-18.5548	-0.156206	0.0525614	0.347678	0.356315	NA
A7MBM2	Protein dispatched homolog 2	DISP2	2	2.3	-18.928	-19.0989	-18.8483	-18.7457	-18.6947	-18.6596	-18.2749	-18.543	-18.5183	-18.5129	-18.8951	-18.7569	-18.8367	-18.9293	-18.8409	-18.8483	-18.5183	-18.8409	0.330046	0.00738413	0.00537955	0.888683	NA
A7XYQ1	Sine oculis-binding protein homolog	SOBP	2	3	-16.3067	-16.2385	-16.2855	-16.3966	-16.1587	-16.7353	-17.251	-16.9322	-17.1772	-16.9241	-16.2454	-16.4152	-16.1526	-16.2514	-16.2864	-16.2855	-16.9322	-16.2514	-0.646725	0.0341107	0.000608222	0.906366	NA
A8K070;A0A096LP07;A0A096LPJ3	NA	GPS1	22	48.5	-17.1392	-17.0699	-16.7951	-17.1362	-17.0972	-16.903	-16.106	-16.9316	-16.8523	-16.3736	-17.2102	-16.8872	-17.1509	-17.0099	-16.9606	-17.0972	-16.8523	-17.0099	0.244869	0.0873476	0.0664367	0.966722	NA
A8K2U0;H0YGG5;A8K2U0-2	Alpha-2-macroglobulin-like protein 1	A2ML1	8	6.9	-15.9224	-15.8891	-15.9627	-15.9177	-15.8017	-15.0699	-15.2059	-14.2839	-15.0884	-14.8712	-15.3021	-15.8396	-15.5035	-15.6757	-15.5938	-15.9177	-15.0699	-15.5938	0.847794	0.323941	0.00331063	0.0214474	NA
A8K878;P55145	Mesencephalic astrocyte-derived neurotrophic factor	MANF	7	37.3	-12.3782	-12.43	-12.8964	-12.8076	-12.3944	-13.4711	-13.1767	-12.7557	-13.2469	-13.1577	-13.1663	-13.1862	-12.8064	-13.1013	-12.9868	-12.43	-13.1767	-13.1013	-0.74667	-0.671299	0.00692297	0.0099801	NA
A8MQ02;J3KN01;P55196;P55196-5;P55196-3;Q5TIG5;P55196-2;P55196-6;P55196-1	Afadin	MLLT4	26	23.1	-13.5399	-13.6535	-13.5433	-13.5216	-13.6082	-13.583	-13.6518	-13.7348	-13.6333	-13.6317	-13.4965	-13.4402	-13.5626	-13.5223	-13.4524	-13.5433	-13.6333	-13.4965	-0.0900448	0.0467446	0.068896	0.0475136	NA
A8MRA7;I3L448;Q5TC12;H0YEW4;Q5TC12-3;H0YD21;Q5TC12-2	ATP synthase mitochondrial F1 complex assembly factor 1	ATPAF1	5	23.7	-14.8445	-14.9236	-14.7176	-14.7556	-14.8229	-14.3169	-14.0914	-14.3673	-14.1483	-14.0517	-14.6111	-14.4719	-14.7671	-14.6188	-14.6143	-14.8229	-14.1483	-14.6143	0.674613	0.208615	9.86222e-05	0.0113472	NA
A8MUA9;A8MU27;P55854;P55854-2	Small ubiquitin-related modifier 3	SUMO3	3	20.7	-15.2388	-15.2426	-15.3691	-15.4493	-15.3892	-15.9131	-15.8475	-15.4654	-15.9855	-16.1265	-15.5732	-15.6966	-15.3731	-15.526	-15.497	-15.3691	-15.9131	-15.526	-0.544	-0.156871	0.00618664	0.0206943	NA
A8MUM1;Q53HC9;C9J0U9;D3YTH5	Protein TSSC1	TSSC1	12	34.8	-12.3245	-12.2923	-12.2626	-12.3605	-12.3277	-12.3923	-12.6062	-12.5386	-12.4853	-12.6364	-12.2093	-12.2561	-12.2922	-12.2888	-12.2301	-12.3245	-12.5386	-12.2561	-0.214092	0.0684128	0.0051104	0.036634	NA
H7BY10;K7EJV9;K7ERT8;A8MUS3;P62750;K7EMA7	60S ribosomal protein L23a	RPL23A	5	31.6	-13.1052	-13.1444	-13.1534	-13.2898	-13.2461	-13.789	-13.5745	-13.712	-13.696	-13.7542	-13.5099	-13.5918	-13.3223	-13.6399	-13.4383	-13.1534	-13.712	-13.5099	-0.558654	-0.356489	6.91879e-06	0.002462	NA
A8MVW0	Protein FAM171A2	FAM171A2	6	14.3	-16.1815	-16.3875	-16.2877	-16.2439	-16.0677	-16.0312	-15.414	-15.7952	-15.8018	-15.6489	-16.1673	-15.9642	-15.9261	-16.0456	-16.257	-16.2439	-15.7952	-16.0456	0.448699	0.198224	0.00488827	0.0844008	NA
H0YAC1;P03952	Plasma kallikrein;Plasma kallikrein heavy chain;Plasma kallikrein light chain	KLKB1	2	1.3	-15.622	-15.7841	-15.5806	-15.7899	-15.6426	-13.3514	-12.7971	-13.7338	-13.0899	-12.8585	-15.0377	-14.4608	-15.5883	-15.0387	-15.0658	-15.6426	-13.0899	-15.0387	2.55277	0.603973	6.5802e-05	0.0204449	Green
A8MXE8;Q7Z5J4-4;Q7Z5J4-3;Q7Z5J4-2;Q7Z5J4	Retinoic acid-induced protein 1	RAI1	6	10.1	-16.3088	-16.5763	-16.5987	-16.5308	-16.4157	-16.6007	-16.1335	-16.0449	-16.0527	-16.1167	-16.3103	-16.4094	-16.359	-16.3508	-16.3956	-16.5308	-16.1167	-16.359	0.414026	0.171811	0.0450288	0.0898049	NA
A8MXV4	Nucleoside diphosphate-linked moiety X motif 19, mitochondrial	NUDT19	7	24	-13.6901	-13.7454	-13.6851	-13.7028	-13.7509	-13.5679	-13.5025	-13.5726	-13.4641	-13.5243	-13.5024	-13.4751	-13.5962	-13.4462	-13.4554	-13.7028	-13.5243	-13.4751	0.178456	0.227699	0.0001166	0.000362871	NA
A8MYT4;Q8NEB9	Phosphatidylinositol 3-kinase;Phosphatidylinositol 3-kinase catalytic subunit type 3	PIK3C3	5	8.1	-16.9247	-16.9506	-16.831	-16.7706	-16.8449	-17.0422	-17.0528	-16.9795	-16.9026	-16.8529	-16.7703	-16.6752	-16.8362	-16.818	-16.993	-16.8449	-16.9795	-16.818	-0.13462	0.0268788	0.081777	0.479664	NA
A8MZB2;P61599	N-alpha-acetyltransferase 20	NAA20	6	40.4	-14.3393	-14.226	-14.1866	-14.1696	-14.2526	-14.2122	-14.3109	-14.2811	-14.2216	-14.2611	-14.1926	-14.2446	-14.3507	-14.3033	-14.231	-14.226	-14.2611	-14.2446	-0.0350762	-0.0185688	0.541922	0.489828	NA
J3KSB8;J3QRZ6;A9UHW6;A9UHW6-2;A9UHW6-3;J3QLJ5;J3QKW3	MIF4G domain-containing protein	MIF4GD	5	27.6	-15.1629	-14.9702	-14.9442	-15.0532	-15.0586	-15.0467	-15.0613	-14.4789	-14.9972	-14.9647	-14.97	-15.0141	-15.0007	-15.0762	-15.0207	-15.0532	-14.9972	-15.0141	0.0560428	0.0391546	0.31888	0.630746	NA
A9Z1X7;Q8IYB3-2;Q8IYB3;E9PCT1	Serine/arginine repetitive matrix protein 1	SRRM1	11	12.9	-12.3856	-12.4608	-12.3936	-12.4543	-12.493	-12.3762	-12.4801	-12.4976	-12.4945	-12.4507	-12.434	-12.5324	-12.458	-12.5166	-12.4589	-12.4543	-12.4801	-12.4589	-0.0258047	-0.00457712	0.485466	0.167575	NA
B0QY95;Q9NQG6	Mitochondrial dynamics protein MID51	MIEF1	2	3.8	-18.2613	-18.1761	-17.8796	-17.8195	-18.0125	-18.0613	-18.2128	-17.8702	-18.0819	-18.4804	-17.5669	-17.6046	-17.6476	-17.4612	-17.6927	-18.0125	-18.0819	-17.6046	-0.0693509	0.407902	0.421699	0.00394469	NA
B0QYK0;Q01844-6;Q01844-3;Q01844;Q01844-5;A0A0D9SFL3;C9JGE3;Q01844-2	RNA-binding protein EWS	EWSR1	7	13.9	-11.7468	-12.1902	-12.1923	-12.2593	-11.73	-12.3279	-12.2659	-12.3116	-12.2308	-12.3637	-12.3829	-12.3759	-11.8354	-12.3316	-12.3366	-12.1902	-12.3116	-12.3366	-0.121429	-0.146394	0.076975	0.1841	NA
B0QZK9;B0QZK8;X6RGJ2;Q5SSJ5-5;Q5SSJ5	Heterochromatin protein 1-binding protein 3	HP1BP3	2	30.7	-17.0544	-17.1285	-17.0606	-17.138	-17.1755	-17.6501	-17.1309	-16.7201	-17.8934	-18.1112	-17.1703	-17.1345	-17.216	-17.3008	-17.2146	-17.1285	-17.6501	-17.2146	-0.521544	-0.0860316	0.200789	0.0307152	NA
B1AH87;P30536	Translocator protein	TSPO	4	43	-13.7055	-13.7341	-13.8909	-13.8188	-13.758	-13.1879	-12.8746	-13.3243	-12.9529	-12.8334	-13.5999	-13.51	-13.8328	-13.4431	-13.571	-13.758	-12.9529	-13.571	0.805042	0.187005	0.000721286	0.0429747	NA
B1AHQ6;Q9NSP4	Centromere protein M	CENPM	3	28.1	-16.4105	-16.2667	-16.2483	-16.3443	-16.3348	-15.9895	-16.1628	-16.2865	-16.1066	-16.0848	-16.184	-16.3293	-16.2629	-16.2559	-16.2101	-16.3348	-16.1066	-16.2559	0.228246	0.0789182	0.0123518	0.0961614	NA
B1AHR1;Q9UH03-2;Q9UH03	Neuronal-specific septin-3	2022-09-03	14	56.8	-11.9328	-11.9492	-11.9999	-12.0289	-12.0282	-12.3019	-12.5778	-12.4521	-12.5075	-12.5577	-12.0625	-12.1103	-12.0351	-12.0308	-12.0676	-11.9999	-12.5075	-12.0625	-0.507545	-0.0625398	0.000189588	0.0194106	NA
B1AKJ5;O43847;O43847-2;G3V1R5;F5H7V1	Nardilysin	NRD1	19	22	-12.3672	-12.4801	-12.3923	-12.3623	-12.4033	-12.2442	-12.3697	-12.3017	-12.3019	-12.3687	-12.3032	-12.2754	-12.3188	-12.3557	-12.2725	-12.3923	-12.3019	-12.3032	0.0903659	0.089145	0.0301486	0.00742554	NA
B1AKR6;Q9NP97	Dynein light chain roadblock-type 1	DYNLRB1	5	48	-12.5186	-12.8598	-13.0481	-13.2329	-12.9768	-12.5769	-12.2097	-12.6481	-12.2865	-12.1813	-12.9593	-12.8112	-13.0822	-13.0609	-12.944	-12.9768	-12.2865	-12.9593	0.690251	0.0174446	0.00781986	0.743037	NA
H0Y6Y8;B1AL05;Q8N983-4;Q8N983-3;Q8N983-2;Q8N983;Q8N983-6;Q8N983-7;M0R051;H0YBU8	39S ribosomal protein L43, mitochondrial	MRPL43	2	13.6	-18.9264	-19.1123	-18.8655	-18.5038	-18.4883	-18.8258	-18.7463	-17.4058	-18.8377	-18.4689	-18.7855	-18.962	-18.0827	-18.9215	-18.6196	-18.8655	-18.7463	-18.7855	0.119225	0.0800324	0.323233	0.616817	NA
B1AL69;Q7L3B6	Hsp90 co-chaperone Cdc37-like 1	CDC37L1	2	6.5	-16.1666	-16.3974	-16.2803	-16.4305	-16.2131	-16.1385	-15.8797	-15.8076	-15.8455	-16.0458	-16.1102	-16.0022	-15.9503	-16.0403	-16.2646	-16.2803	-15.8797	-16.0403	0.400606	0.239978	0.002733	0.0170884	NA
B1ALK7;Q14155-1;Q14155-5;E7EUY6;E9PDQ5;Q14155-6	Rho guanine nucleotide exchange factor 7	ARHGEF7	5	7	-16.0096	-16.165	-15.9713	-15.9693	-16.0513	-15.8794	-15.9741	-15.6064	-15.702	-15.8015	-15.8507	-15.9617	-16.1722	-16.027	-15.9061	-16.0096	-15.8015	-15.9617	0.208096	0.0478785	0.0163426	0.477534	NA
B1ALM5;Q9P0T7	Transmembrane protein 9	TMEM9	6	29	-14.6583	-14.6358	-14.5569	-14.4317	-14.5185	-14.8318	-14.8163	-14.3526	-14.8785	-14.8801	-14.3719	-14.4758	-14.3756	-14.3077	-14.4668	-14.5569	-14.8318	-14.3756	-0.274871	0.181297	0.134778	0.0157997	NA
B1ALU3;O95490-2;O95490-5;B1ALU1;O95490;O95490-7;O95490-6;H0Y5C0;O95490-3	Latrophilin-2	ADGRL2;LPHN2	22	19.6	-12.5875	-12.5057	-12.5756	-12.4434	-12.48	-12.5178	-12.5908	-12.7597	-12.661	-12.5903	-12.4618	-12.5568	-12.4274	-12.4388	-12.4988	-12.5057	-12.5908	-12.4618	-0.0850994	0.0439131	0.0694788	0.284103	NA
O95197-3;B7Z4M1;O95197-6;O95197-5	Reticulon-3;Reticulon	RTN3	3	27.5	-16.9675	-17.2135	-16.886	-17.3052	-17.1127	-15.1106	-14.5651	-14.523	-14.5271	-14.6348	-16.2714	-15.6224	-17.1753	-16.1603	-16.2876	-17.1127	-14.5651	-16.2714	2.54767	0.841346	3.56093e-07	0.0307323	Green
B1ANH5;B1ANH0;B1ANG9;Q16774;Q16774-2;B1ANH6;B1ANH2;B1ANH3;Q16774-3	Guanylate kinase	GUK1	3	14.6	-15.155	-15.3165	-15.1605	-15.25	-15.3404	-14.8979	-14.9025	-14.6545	-14.8699	-14.9206	-14.9935	-14.9651	-15.0009	-15.073	-14.9567	-15.25	-14.8979	-14.9935	0.35206	0.256502	0.000289452	0.00121834	NA
E5RHT1;B1AP22;P49810-2;P49810-3;P49810	Presenilin;Presenilin-2;Presenilin-2 NTF subunit;Presenilin-2 CTF subunit	PSEN2	2	36.4	-16.9862	-16.959	-17.0702	-16.855	-16.8245	-17.1553	-16.898	-17.1776	-16.7183	-17.022	-16.8248	-16.6559	-16.7189	-16.6233	-16.7519	-16.959	-17.022	-16.7189	-0.0630668	0.240051	0.586888	0.00487045	NA
B1APY4;Q01974	Tyrosine-protein kinase transmembrane receptor ROR2	ROR2	2	2.4	-19.5654	-19.793	-19.4774	-19.2903	-19.9851	-19.3282	-19.1648	-20.0988	-19.6999	-18.8839	-19.4738	-19.3792	-19.5948	-19.5584	-19.4498	-19.5654	-19.3282	-19.4738	0.237201	0.091605	0.471204	0.352932	NA
B1AQP1;P22415-2;P22415	Upstream stimulatory factor 1	USF1	3	12.8	-18.0597	-18.2086	-18.0157	-17.9686	-17.9077	-17.3964	-17.4006	-17.9773	-17.6913	-17.5333	-17.9817	-17.902	-18.0887	-17.9186	-17.9341	-18.0157	-17.5333	-17.9341	0.482385	0.0815263	0.0125025	0.308177	NA
B2RA97;Q9Y5N5-2;Q9Y5N5	HemK methyltransferase family member 2	HEMK2;N6AMT1	5	33.6	-14.2584	-14.2164	-14.1697	-14.2654	-14.2246	-14.1403	-13.9241	-14.3787	-14.1739	-13.9646	-14.1395	-14.0761	-14.2025	-14.1935	-14.2093	-14.2246	-14.1403	-14.1935	0.0843649	0.031143	0.249429	0.0785153	NA
H3BS66;B2RUZ4	Small integral membrane protein 1	SMIM1	2	59.5	-18.6717	-18.4651	-18.4279	-18.502	-18.348	-17.9796	-17.6515	-17.5452	-17.9675	-18.0331	-18.2419	-18.2429	-18.3397	-18.0738	-18.221	-18.4651	-17.9675	-18.2419	0.497576	0.223158	0.00108508	0.00592274	NA
F5H5N2;B4DNC9;B3KQ30;Q9H1K1-2;Q9H1K1	Iron-sulfur cluster assembly enzyme ISCU, mitochondrial	ISCU	2	11	-14.958	-15.4149	-15.6178	-15.904	-15.6156	-15.3366	-14.7843	-15.1865	-15.0823	-14.9422	-15.8013	-15.5852	-15.7456	-15.8504	-15.6063	-15.6156	-15.0823	-15.7456	0.533245	-0.130012	0.0514528	0.250076	NA
B3KR61;Q5TEU4	NADH dehydrogenase [ubiquinone] 1 alpha subcomplex assembly factor 5	NDUFAF5	3	19.9	-15.9515	-15.9053	-15.8919	-15.7557	-15.8754	-15.7392	-15.4112	-15.7381	-15.4912	-15.3544	-15.7964	-15.6457	-15.7629	-15.7393	-15.7528	-15.8919	-15.4912	-15.7528	0.400771	0.139146	0.0120224	0.0116821	NA
B3KTM8;Q9UBU8-2;Q9UBU8;H0YMJ0;H0YLJ3;Q9UBU8-3	Mortality factor 4-like protein 1	MORF4L1	7	27.3	-13.8942	-13.8773	-13.8295	-13.8274	-13.8843	-13.7207	-13.6918	-13.7328	-13.7055	-13.7252	-13.786	-13.7556	-13.8944	-13.8508	-13.843	-13.8773	-13.7207	-13.843	0.156653	0.0343226	9.0439e-05	0.24264	NA
B3KUV7;P37287-3;P37287-2;P37287;A0A0U1RQM9	Phosphatidylinositol N-acetylglucosaminyltransferase subunit A	PIGA	2	11.8	-18.0425	-17.7697	-17.6293	-17.8772	-17.8462	-17.7578	-18.0384	-18.669	-18.0882	-17.7359	-17.7755	-18.0282	-17.7651	-17.7975	-17.794	-17.8462	-18.0384	-17.794	-0.192107	0.0522848	0.268171	0.991477	NA
B3KVZ3;Q9H3R5	Centromere protein H	CENPH	3	18	-18.8205	-18.7406	-18.5633	-18.4485	-18.4954	-18.8939	-18.2083	-17.7722	-18.1111	-18.5274	-18.4094	-18.4531	-18.5683	-18.3816	-18.4971	-18.5633	-18.2083	-18.4531	0.354967	0.110112	0.186007	0.106087	NA
B4DDF4;B4DUT8;Q99439;A0A087X271;A0A087X1X5;H3BVI6;Q99439-2	Calponin;Calponin-2	CNN2	9	42.3	-13.2107	-13.3619	-13.2451	-13.3087	-13.301	-12.738	-12.4497	-12.8311	-12.6348	-12.5253	-13.1068	-13.0754	-13.0948	-13.2219	-13.1801	-13.301	-12.6348	-13.1068	0.666126	0.19412	0.000275254	0.00454886	NA
B4DE60;Q9BRK0;Q9BRK0-2;A0A087WV88;H0YAC5	Receptor expression-enhancing protein;Receptor expression-enhancing protein 2	REEP2	3	19.2	-16.9962	-16.9115	-16.8671	-16.7496	-16.6998	-16.9836	-16.8338	-17.0179	-17.0047	-16.9692	-16.7754	-16.8471	-16.6702	-16.6384	-16.8244	-16.8671	-16.9836	-16.7754	-0.116543	0.0916416	0.108817	0.207584	NA
B4DGG1;Q9H0X4-2;C9JP72;C9J3Y6;C9IYB9;C9K0C5	Protein ITFG3	ITFG3	6	15.6	-17.3295	-17.2989	-17.3982	-17.3316	-17.3955	-16.3247	-16.0024	-16.4709	-16.2625	-16.0532	-17.2179	-17.0421	-17.2646	-17.2885	-17.26	-17.3316	-16.2625	-17.26	1.06915	0.0716176	0.000123426	0.034586	NA
B4DGJ5;Q8N7H5-3;Q8N7H5-2;Q8N7H5	RNA polymerase II-associated factor 1 homolog	PAF1	4	19.4	-16.0041	-16.217	-16.03	-16.242	-16.2437	-15.5575	-16.0357	-15.3649	-15.7691	-15.9863	-16.2411	-16.242	-16.1915	-16.283	-16.0243	-16.217	-15.7691	-16.2411	0.447877	-0.0241103	0.0297405	0.505344	NA
B4DGM3;Q969G3-6;Q969G3-5;Q969G3-3;Q969G3-2;Q969G3-4;Q969G3;H7C048;K7EMQ8;J3QKS7	SWI/SNF-related matrix-associated actin-dependent regulator of chromatin subfamily E member 1	SMARCE1	10	24.9	-14.26	-14.6748	-14.5436	-14.5934	-14.4078	-14.0556	-14.3274	-14.0421	-14.1677	-14.3737	-14.5802	-14.75	-14.0736	-14.6222	-14.546	-14.5436	-14.1677	-14.5802	0.375879	-0.0366444	0.0165472	0.896254	NA
B4DI03;K7EJQ7;Q9BY50	Signal peptidase complex catalytic subunit SEC11;Signal peptidase complex catalytic subunit SEC11C	SEC11L3;SEC11C	2	12.8	-16.3896	-16.437	-16.2953	-16.0637	-16.2721	-16.4626	-16.5391	-16.6736	-16.6064	-16.7027	-16.0262	-16.1068	-16.088	-16.0052	-16.1427	-16.2953	-16.6064	-16.088	-0.311039	0.207315	0.00569943	0.0241219	NA
H3BRY6;B4DVT3;B4DJL6;Q96SY0-4;Q96SY0-3;Q96SY0	von Willebrand factor A domain-containing protein 9	VWA9	4	16.2	-18.2435	-17.9747	-18.1662	-18.1086	-18.2041	-17.7184	-17.1143	-17.4236	-17.5416	-17.4177	-18.0915	-17.6735	-17.8641	-18.0879	-17.7756	-18.1662	-17.4236	-17.8641	0.742631	0.302084	0.00084535	0.0440071	NA
B4DJV2;O75390;A0A0C4DGI3	Citrate synthase;Citrate synthase, mitochondrial	CS	16	48.6	-11.2513	-11.269	-11.2133	-11.1919	-11.2479	-11.2983	-11.4508	-11.2732	-11.3849	-11.4232	-11.3481	-11.3141	-11.2229	-11.3215	-11.3238	-11.2479	-11.3849	-11.3215	-0.137017	-0.0736384	0.0155632	0.027949	NA
B4DKB2;P42892-3;P42892-2;P42892-4;P42892	Endothelin-converting enzyme 1	ECE1	11	19.2	-13.8569	-13.7835	-13.7432	-13.6857	-13.7607	-13.3714	-13.1712	-13.3915	-13.3386	-13.1969	-13.5924	-13.5018	-13.6077	-13.5909	-13.6306	-13.7607	-13.3386	-13.5924	0.422136	0.168327	6.92626e-05	0.00108413	NA
B4DL54;P49356-2	Protein farnesyltransferase subunit beta	CHURC1-FNTB;FNTB	8	20.6	-14.0943	-14.0342	-14.0314	-13.9954	-14.1024	-14.0659	-14.2415	-14.315	-14.115	-14.2103	-13.9035	-13.9903	-14.0538	-14.0015	-13.9008	-14.0342	-14.2103	-13.9903	-0.176148	0.043897	0.032858	0.0574087	NA
B4DLN1	NA	NA	10	26.5	-12.4076	-12.291	-12.3859	-12.2829	-12.1855	-11.9421	-11.7206	-12.1432	-11.8384	-11.7557	-12.2353	-12.1894	-12.2461	-12.0934	-12.2134	-12.291	-11.8384	-12.2134	0.45257	0.0775754	0.00236604	0.0486436	NA
B4DLR8;H3BNV2;P15559-3;P15559-2;P15559	NAD(P)H dehydrogenase [quinone] 1	NQO1	3	14.4	-16.2142	-16.3139	-16.2514	-16.2694	-16.1911	-15.8383	-15.7815	-15.3114	-15.9022	-16.0022	-16.0774	-16.1688	-16.2959	-16.309	-16.195	-16.2514	-15.8383	-16.195	0.413053	0.0563362	0.0148413	0.449365	NA
B4DR61;P61619;P61619-3	Protein transport protein Sec61 subunit alpha isoform 1	SEC61A1	11	23	-12.5373	-12.4112	-12.5425	-12.3956	-12.3946	-12.6417	-12.7317	-12.7182	-12.721	-12.7629	-12.2785	-12.3038	-12.2999	-12.0716	-12.2909	-12.4112	-12.721	-12.2909	-0.309795	0.120227	0.000465265	0.00688796	NA
B4DR80;Q9Y6E0-2;Q9Y6E0;H0Y630;Q5JV98	Serine/threonine-protein kinase 24;Serine/threonine-protein kinase 24 36 kDa subunit;Serine/threonine-protein kinase 24 12 kDa subunit	STK24	18	44.7	-11.5353	-11.4422	-11.4612	-11.4738	-11.4705	-11.4221	-11.3482	-11.4661	-11.3474	-11.376	-11.3426	-11.3558	-11.4651	-11.3797	-11.3593	-11.4705	-11.376	-11.3593	0.094464	0.111215	0.0185548	0.00872597	NA
B4DUA7;Q9NX70;M0R3F3;Q9NX70-2	Mediator of RNA polymerase II transcription subunit 29	IXL;MED29	5	27.6	-14.8114	-14.7106	-14.8672	-14.7957	-14.793	-14.7261	-14.4596	-14.49	-14.4617	-14.4096	-14.7807	-14.875	-14.7169	-14.845	-14.8538	-14.7957	-14.4617	-14.845	0.333992	-0.0493904	0.00412377	0.638976	NA
B4DWH1;Q9Y6I8-2;Q9Y6I8	Peroxisomal membrane protein 4	PXMP4	2	13.2	-14.2807	-14.2667	-14.4065	-14.4903	-14.3059	-14.6611	-15.1153	-14.8585	-14.8674	-15.0316	-14.2174	-14.4305	-14.1677	-14.3356	-14.3	-14.3059	-14.8674	-14.3	-0.561464	0.00589724	0.000707955	0.368753	NA
B4DXZ6;P51114;P51114-3;P51114-2;E7EU85;E9PFF5	Fragile X mental retardation syndrome-related protein 1	FXR1	10	19.1	-13.621	-13.9802	-13.6555	-13.6357	-13.781	-13.3058	-13.408	-12.8413	-13.2324	-13.2872	-13.922	-13.7751	-13.835	-13.9791	-13.6884	-13.6555	-13.2872	-13.835	0.368337	-0.179499	0.00311959	0.253415	NA
B4DZ60;P17707;F6R5I9	S-adenosylmethionine decarboxylase proenzyme;S-adenosylmethionine decarboxylase alpha chain;S-adenosylmethionine decarboxylase beta chain	AMD1	4	21	-15.8302	-15.7209	-15.712	-15.7273	-15.8094	-15.8256	-15.7084	-15.6848	-15.8464	-15.8408	-15.7655	-15.6875	-15.7802	-15.8076	-15.8194	-15.7273	-15.8256	-15.7802	-0.0983156	-0.0529162	0.634259	0.730774	NA
B4DZS0;O76075;O76075-2	DNA fragmentation factor subunit beta	DFFB	4	17.1	-15.5379	-15.7255	-15.6122	-15.7787	-15.8141	-15.0419	-15.0736	-15.1333	-15.1142	-15.145	-15.5395	-15.5045	-15.5486	-15.5996	-15.6397	-15.7255	-15.1142	-15.5486	0.611396	0.176923	0.000111263	0.0699912	NA
F5H5C0;B4E0T2;P50542-2;P50542;P50542-4;F5H432;F5GXX3;F5H205;F5GZ41;F5H0L9;F5GYB4;F5H637;F5H3X7;J3KPV0;P50542-3	Peroxisomal targeting signal 1 receptor	PEX5	2	9.9	-20.0823	-20.1345	-19.8413	-19.8406	-19.9777	-19.9627	-20.0563	-19.2728	-19.5927	-19.8138	-20.1431	-19.8534	-20.2171	-20.1545	-19.9063	-19.9777	-19.8138	-20.1431	0.163904	-0.165324	0.179549	0.426175	NA
Q8NBY1;B4E0Y9;Q9P289;Q9P289-2;Q9P289-3	Serine/threonine-protein kinase 26	STK26	9	30.4	-15.3928	-15.5242	-15.4336	-15.4803	-15.5012	-14.8748	-14.6203	-15.1464	-14.7604	-14.5891	-15.135	-15.1125	-15.4308	-15.3766	-15.2896	-15.4803	-14.7604	-15.2896	0.719833	0.190635	0.00207197	0.0324946	NA
B4E1G1;Q9BUN8-2;Q9BUN8;E5RGY0	Derlin-1	DERL1	6	37.1	-15.0959	-15.1128	-15.2337	-15.0891	-15.015	-15.3289	-14.7607	-14.6335	-15.2353	-15.2236	-15.1046	-15.1578	-15.0465	-14.9981	-15.0913	-15.0959	-15.2236	-15.0913	-0.127678	0.00459001	0.639849	0.525306	NA
B4E1Q4;O14730-2;O14730;J3QQL5	Serine/threonine-protein kinase RIO3	RIOK3	2	5.6	-19.2425	-19.6	-19.5187	-19.6287	-19.3069	-20.1621	-19.8353	-19.7219	-20.0935	-21.8012	-19.194	-19.6825	-19.5642	-19.436	-19.7055	-19.5187	-20.0935	-19.5642	-0.574751	-0.0455056	0.08384	0.653105	NA
B4E2Q0;P98194-4;P98194;H0Y9V7;P98194-2;P98194-3;P98194-5;P98194-8;P98194-9;P98194-6;P98194-7	Calcium-transporting ATPase;Calcium-transporting ATPase type 2C member 1	ATP2C1	16	24.2	-13.6226	-13.4735	-13.5246	-13.4145	-13.465	-13.6342	-13.544	-13.4084	-13.5705	-13.3901	-13.3558	-13.3215	-13.3195	-13.204	-13.2955	-13.4735	-13.544	-13.3195	-0.0705557	0.153949	0.877353	0.00221454	NA
B5MBX5;B5MCP4;Q53QV2	Protein LBH	LBH	2	42	-17.7973	-17.832	-17.7456	-17.9652	-17.934	-18.0219	-17.4302	-16.9966	-17.7786	-18.0384	-17.9906	-17.9538	-17.7919	-17.857	-17.6773	-17.832	-17.7786	-17.857	0.0534056	-0.0249277	0.370067	0.992006	NA
C9K0I3;B5MC20;P0C869-8;P0C869-7;P0C869-6;P0C870	JmjC domain-containing protein 7	JMJD7	2	17	-17.5212	-17.5691	-17.4232	-17.5523	-17.5738	-17.3201	-17.4047	-18.1917	-16.2675	-17.3674	-17.4879	-17.5746	-17.6908	-17.6734	-17.6422	-17.5523	-17.3674	-17.6422	0.18492	-0.0899487	0.517662	0.104388	NA
B5MC53;B5MCF8;P39210;C9J473;H0Y6M5;E7EX18	Protein Mpv17	MPV17	3	32.4	-15.3904	-15.1759	-15.0916	-15.0324	-15.0826	-15.3087	-15.1648	-15.6899	-15.3929	-15.4653	-14.9937	-15.0588	-14.8951	-14.8452	-15.0167	-15.0916	-15.3929	-14.9937	-0.301288	0.0978941	0.0520439	0.0377981	NA
B5MCF9;O00541;B3KXD6;O00541-2	Pescadillo homolog	PES1	7	13	-14.5214	-14.5697	-14.4136	-14.4829	-14.6358	-14.5223	-14.4794	-14.318	-14.6118	-14.4811	-14.4442	-14.5173	-14.5961	-14.5366	-14.5967	-14.5214	-14.4811	-14.5366	0.0403232	-0.0152108	0.508192	0.782462	NA
B5MCV2;Q8N465;G5E9E8;Q8N465-3	D-2-hydroxyglutarate dehydrogenase, mitochondrial	D2HGDH	3	10.6	-16.7798	-16.7973	-16.7019	-16.6924	-16.7087	-16.5641	-16.3791	-16.7565	-16.5755	-16.5463	-16.4885	-16.4272	-16.5402	-16.5477	-16.5639	-16.7087	-16.5641	-16.5402	0.144529	0.168482	0.0426545	0.000163865	NA
B5MCW3;Q9H0E9-2;H7C179;H7C127;Q9H0E9-4;H7C128;Q9H0E9;Q9H0E9-3	Bromodomain-containing protein 8	BRD8	17	23.5	-13.5931	-13.6502	-13.6086	-13.5957	-13.6659	-13.1479	-12.853	-13.2266	-13.1415	-13.1155	-13.3148	-13.3425	-13.4498	-13.4321	-13.4219	-13.6086	-13.1415	-13.4219	0.467137	0.186738	0.000833615	0.000228925	NA
C9J8X5;B5MDG7;Q9P0W2-2;Q9P0W2-3;Q9P0W2;C9K049	SWI/SNF-related matrix-associated actin-dependent regulator of chromatin subfamily E member 1-related	HMG20B	2	15.3	-19.5834	-19.6311	-19.371	-19.6327	-19.2945	-19.9053	-20.1084	-21.0576	-19.7952	-19.6067	-19.6252	-19.9078	-19.0734	-19.7918	-19.7059	-19.5834	-19.9053	-19.7059	-0.321912	-0.122505	0.079161	0.491256	NA
B5MDL5;P53778-2;P53778	Mitogen-activated protein kinase 12	MAPK12	2	7.6	-17.0609	-16.9818	-16.8777	-16.8259	-16.9776	-16.9463	-17.167	-17.3489	-17.1966	-16.9686	-16.86	-16.9459	-16.9562	-16.9621	-16.8008	-16.9776	-17.167	-16.9459	-0.189351	0.0317459	0.0787479	0.471204	NA
B5MDQ0;Q2NKX8	DNA excision repair protein ERCC-6-like	ERCC6L	6	7.8	-16.068	-16.1037	-16.0351	-16.1147	-16.0129	-15.7756	-15.9918	-15.625	-16.0603	-15.9835	-15.8792	-16.004	-15.8049	-15.8815	-15.949	-16.068	-15.9835	-15.8815	0.084539	0.186477	0.0902997	0.005107	NA
B5MDU6;Q9H6V9;Q9H6V9-2;B5MCU4;A0A0A0MSH6;Q9H6V9-3;Q9H6V9-4	UPF0554 protein C2orf43	LDAH;C2orf43	9	24.1	-13.1471	-13.0704	-13.0466	-12.9778	-13.173	-12.5062	-12.0826	-12.5948	-12.3551	-12.0986	-12.8986	-12.7124	-12.9709	-12.7147	-12.8758	-13.0704	-12.3551	-12.8758	0.715304	0.194598	0.00107473	0.00533658	NA
E7EW69;E7EX04;B5ME97;Q9P0V9;Q9P0V9-2;Q9P0V9-3	Septin-10	2022-09-10	13	49.6	-12.5771	-12.5664	-12.5329	-12.6157	-12.5669	-12.4824	-12.5452	-12.7151	-12.5923	-12.5277	-12.4666	-12.4739	-12.5932	-12.4835	-12.5127	-12.5669	-12.5452	-12.4835	0.0217429	0.0834394	0.986538	0.046519	NA
B7WPG3;C9IYN3;D6W592;Q8WVV9-5;Q8WVV9-4;Q8WVV9;Q8WVV9-3;Q8WVV9-2	Heterogeneous nuclear ribonucleoprotein L-like	HNRNPLL;HNRPLL	8	22.8	-14.9414	-15.1103	-14.9848	-15.0966	-15.1298	-14.517	-14.2733	-14.7942	-14.38	-14.3098	-14.8674	-14.9683	-15.2167	-15.0746	-14.9382	-15.0966	-14.38	-14.9683	0.716531	0.128303	0.00173417	0.598186	NA
F8W9A8;B7WPL9;Q6PFW1-6;Q6PFW1-5;Q6PFW1-7;Q6PFW1-4;Q6PFW1-3;Q6PFW1-2;Q6PFW1	Inositol hexakisphosphate and diphosphoinositol-pentakisphosphate kinase 1	PPIP5K1	5	4.5	-19.4846	-19.0618	-19.0647	-19.1958	-19.2235	-18.3071	-17.6308	-17.7368	-18.0226	-18.1538	-18.6687	-18.8624	-19.4715	-18.9741	-19.15	-19.1958	-18.0226	-18.9741	1.17314	0.221673	9.52573e-05	0.289867	NA
H7BYE5;B7Z1T1;O00258-2;O00258;A0A096LNT6	Tail-anchored protein insertion receptor WRB	WRB	3	24.1	-16.6625	-16.4113	-16.4871	-16.4788	-16.2789	-16.9994	-16.9683	-16.5557	-17.1033	-16.328	-16.2395	-16.3496	-16.1505	-15.9724	-16.2847	-16.4788	-16.9683	-16.2395	-0.489453	0.239348	0.0942746	0.0189635	NA
B7Z2L0;H0Y7N8;C9JTE9;H7C5E2;Q9UHQ4;Q9UHQ4-2;C9IYK6;F8WB99	B-cell receptor-associated protein 29	BCAP29	4	19.7	-15.507	-15.3166	-15.3569	-15.1545	-15.111	-15.4562	-15.3147	-15.1423	-15.3466	-15.317	-15.1863	-15.4205	-15.1292	-15.0173	-15.3062	-15.3166	-15.317	-15.1863	-0.000349361	0.130309	0.773826	0.462142	NA
B7Z2Y2;Q14746-2;Q14746	Conserved oligomeric Golgi complex subunit 2	COG2	3	6.2	-17.9458	-17.6834	-17.9504	-17.7782	-17.8585	-17.6345	-17.6889	-17.2047	-17.6313	-17.918	-17.8911	-17.5942	-18.0445	-18.0462	-17.827	-17.8585	-17.6345	-17.8911	0.22401	-0.0326133	0.125435	0.714428	NA
B7Z4W5;Q16773;Q16773-2	Kynurenine--oxoglutarate transaminase 1	CCBL1	9	22.5	-12.0604	-12.0143	-12.0132	-12.0518	-12.0918	-12.4697	-12.5244	-12.3219	-12.5448	-12.5829	-12.1526	-12.1831	-12.1645	-12.162	-12.1328	-12.0518	-12.5244	-12.162	-0.472565	-0.110158	0.000295535	0.000484204	NA
B7Z7F3;Q9H6Z4-2	Ran-binding protein 3	RANBP3	19	58.9	-17.0979	-17.271	-17.1323	-17.3602	-17.189	-17.0273	-16.9627	-16.4829	-16.9013	-16.8303	-16.9699	-17.1608	-17.0912	-17.149	-17.1322	-17.189	-16.9013	-17.1322	0.287717	0.056804	0.0137899	0.103739	NA
B7Z7V6;Q6PJI9-2;Q6PJI9;H3BR95	WD repeat-containing protein 59	WDR59	3	9.2	-17.2086	-17.1096	-16.7255	-16.5093	-16.909	-17.1043	-16.8543	-16.6553	-17.2409	-17.511	-17.185	-16.9159	-17.1066	-16.7269	-17.0021	-16.909	-17.1043	-17.0021	-0.195363	-0.0930705	0.383122	0.547274	NA
H0Y8B8;B7ZA85;E7EUM2;P38398-6;P38398-5;P38398-3;P38398-8;P38398-4;P38398;P38398-7;K7EPC7	Breast cancer type 1 susceptibility protein	BRCA1	3	14.1	-19.3183	-19.5539	-19.4135	-19.3485	-19.3472	-19.2612	-19.1006	-19.4732	-18.4688	-19.1722	-19.022	-19.1753	-19.1235	-18.7878	-18.9406	-19.3485	-19.1722	-19.022	0.176376	0.326525	0.150324	0.00229799	NA
B7ZC39;B7ZC38;Q9NR46;Q9NR46-2;F8WFB9	Endophilin-B2	SH3GLB2	6	18.2	-14.7092	-14.8043	-14.6251	-14.6616	-14.7263	-14.704	-14.298	-14.6095	-14.3918	-14.4328	-14.5467	-14.6281	-14.5525	-14.6318	-14.4925	-14.7092	-14.4328	-14.5525	0.276428	0.156748	0.0390879	0.0104778	NA
B7ZKQ9;F5H4X0;Q8WTV0-4;Q8WTV0-5;Q8WTV0-2;Q8WTV0;F5H5E8;Q8WTV0-3	Scavenger receptor class B member 1	SCARB1	2	4.2	-17.297	-17.1208	-17.1926	-17.1047	-17.1732	-17.0706	-16.9011	-16.8198	-16.9819	-16.8425	-17.1553	-16.8466	-16.972	-16.9343	-16.9428	-17.1732	-16.9011	-16.9428	0.272124	0.230476	0.00270404	0.0115552	NA
B7ZL88;Q8N8Q8	Mitochondrial inner membrane protein COX18	COX18	2	5.4	-16.8838	-16.7204	-16.7824	-16.72	-16.7302	-17.038	-16.9842	-18.2189	-17.3916	-17.4064	-16.9807	-16.8908	-16.817	-16.72	-16.8447	-16.7302	-17.3916	-16.8447	-0.661413	-0.114522	0.0432588	0.158788	NA
B8ZZ77;Q9H2H8;Q9H2H8-2;H7BZ14	Peptidyl-prolyl cis-trans isomerase-like 3;Peptidyl-prolyl cis-trans isomerase	PPIL3	7	54.1	-13.4265	-13.5492	-13.4132	-13.4652	-13.5241	-13.2716	-13.5126	-13.332	-13.2552	-13.3278	-13.4401	-13.4018	-13.2594	-13.4185	-13.4077	-13.4652	-13.3278	-13.4077	0.137349	0.0574505	0.0401123	0.0642145	NA
B8ZZ87;Q6P582;Q6NZ67;H7BZ50;H7C173;H7C202	Mitotic-spindle organizing protein 2A;Mitotic-spindle organizing protein 2B	MZT2B;MZT2A	2	19.7	-15.5694	-15.5017	-15.4017	-15.3884	-15.548	-15.0515	-14.7155	-14.4946	-14.8134	-14.702	-15.4464	-15.0414	-15.3714	-15.4216	-15.4685	-15.5017	-14.7155	-15.4216	0.786203	0.0801374	0.000532412	0.182988	NA
B8ZZE3;B8ZZC8;Q9NRN9;B8ZZY8;H7C0M7;E7EMN2	Methyltransferase-like protein 5	METTL5	6	38.9	-12.6936	-12.6074	-12.6055	-12.707	-12.7413	-12.7302	-12.6137	-12.8365	-12.686	-12.6535	-12.6853	-12.6567	-12.7672	-12.7281	-12.7411	-12.6936	-12.686	-12.7281	0.00758536	-0.0345348	0.505199	0.226682	NA
B8ZZD4;Q86VP1-4;Q86VP1-2;Q86VP1;Q86VP1-3	Tax1-binding protein 1	TAX1BP1	8	9.3	-14.8125	-14.8841	-14.715	-14.7001	-14.8328	-14.7085	-14.8354	-14.1925	-14.6537	-14.7894	-14.5007	-14.3087	-14.4127	-14.4647	-14.5261	-14.8125	-14.7085	-14.4647	0.103962	0.347733	0.262975	0.000169854	NA
B8ZZF2;Q8N9V3;Q8N9V3-2	WD repeat, SAM and U-box domain-containing protein 1	WDSUB1	3	10.3	-15.2028	-15.1531	-15.0808	-15.0689	-15.1011	-14.6671	-14.4237	-14.3845	-14.3455	-14.3364	-14.9001	-14.8267	-15.0991	-15.0153	-14.9284	-15.1011	-14.3845	-14.9284	0.716567	0.172744	9.58885e-05	0.019866	NA
B8ZZG1;Q9NZW5;C9J4Q3	MAGUK p55 subfamily member 6	MPP6	4	12.9	-16.0181	-16.3482	-16.1238	-16.0446	-16.0557	-15.8999	-16.0801	-15.5064	-15.9786	-16.0448	-16.0183	-15.7877	-16.0704	-15.953	-15.9012	-16.0557	-15.9786	-15.953	0.0771266	0.102664	0.117895	0.0586413	NA
B8ZZL5;H7C3Q6;Q8WV92	MIT domain-containing protein 1	MITD1	3	21.8	-16.637	-16.4501	-16.4504	-16.5265	-16.586	-16.79	-16.9091	-16.9398	-16.74	-16.8859	-16.3487	-16.629	-16.7345	-16.5813	-16.5669	-16.5265	-16.8859	-16.5813	-0.359438	-0.0548076	0.000285973	0.584546	NA
B8ZZN6;P63165;B8ZZJ0;B9A032	Small ubiquitin-related modifier 1	SUMO1	7	39.7	-12.5846	-12.5652	-12.7194	-12.8129	-12.7504	-12.7645	-12.7635	-12.7864	-12.757	-12.7276	-12.7907	-12.9036	-12.6872	-12.886	-12.8296	-12.7194	-12.7635	-12.8296	-0.0441785	-0.110296	0.203999	0.0649394	NA
B8ZZQ6;P06454-2;P06454;B8ZZA1;B8ZZW7;H7C2N1	Prothymosin alpha;Prothymosin alpha, N-terminally processed;Thymosin alpha-1	PTMA	9	46.7	-10.6968	-10.5646	-10.6812	-10.7797	-10.6099	-10.9346	-11.2008	-10.6453	-10.8998	-11.0647	-10.6826	-10.8633	-10.5447	-10.7653	-10.7049	-10.6812	-10.9346	-10.7049	-0.253416	-0.0237402	0.034656	0.498001	NA
B8ZZU6;P15336-5;P15336-4;P15336;E9PBF9;H7C2N6;F5H629;P15336-7;P15336-2	Cyclic AMP-dependent transcription factor ATF-2	ATF2	8	36.5	-14.6442	-14.7541	-14.706	-14.8783	-14.6906	-14.6241	-14.7314	-14.1195	-14.7044	-14.7231	-14.7168	-14.7663	-14.6292	-14.8136	-14.835	-14.706	-14.7044	-14.7663	0.00157737	-0.0603244	0.267902	0.755756	NA
B8ZZW2;Q8IWJ2	GRIP and coiled-coil domain-containing protein 2	GCC2	11	14.2	-14.2768	-14.1408	-14.3165	-14.1632	-14.1196	-13.0753	-12.9954	-13.3029	-12.9036	-12.8988	-13.9883	-13.9348	-14.1822	-13.9558	-14.0301	-14.1632	-12.9954	-13.9883	1.1678	0.174924	8.01188e-06	0.0140164	NA
B9A018;Q53GS9;Q53GS9-3;A0A087X1B2;Q53GS9-2	U4/U6.U5 tri-snRNP-associated protein 2	USP39	16	34.3	-12.1474	-12.1561	-12.0628	-12.0742	-12.1841	-11.9297	-11.8516	-12.115	-11.8427	-11.8413	-11.9549	-11.9735	-12.2576	-12.1105	-12.0243	-12.1474	-11.8516	-12.0243	0.29585	0.12313	0.0124149	0.356194	NA
B9A035;X6RM59;Q9H0P0-3;Q9H0P0-2;Q9H0P0-1;Q9H0P0	5-nucleotidase;Cytosolic 5-nucleotidase 3A	NT5C3A	2	11.7	-17.9152	-18.1223	-18.0352	-17.8912	-18.112	-17.7878	-17.6754	-17.2646	-17.5567	-17.5583	-17.8383	-17.805	-18.0939	-17.787	-17.8643	-18.0352	-17.5583	-17.8383	0.476893	0.196909	0.00380347	0.0997956	NA
B9EGQ5;O95785-4;M0QXA7;O95785-3;O95785;O95785-2	Protein Wiz	WIZ	8	16.1	-15.3057	-15.5908	-15.4351	-15.6339	-15.1893	-15.3796	-15.3189	-15.6221	-15.4389	-15.2095	-15.4438	-15.5226	-15.2225	-15.3944	-15.5825	-15.4351	-15.3796	-15.4438	0.0555875	-0.00864208	0.740702	0.983836	NA
C9IZG4	NA	CUTA	5	48.9	-20.6918	-20.2979	-20.6076	-20.3792	-20.0183	-20.8167	-19.7784	-19.245	-20.1329	-19.4991	-20.5466	-20.4411	-20.6785	-20.197	-20.0892	-20.3792	-19.7784	-20.4411	0.600815	-0.0618451	0.146916	0.959399	NA
C9J0D1;Q71UI9-2;Q71UI9;P0C0S5;C9J386;Q71UI9-3;Q71UI9-4	Histone H2A;Histone H2A.V;Histone H2A.Z	H2AFV;H2AFZ	3	21.3	-17.2553	-18.635	-18.6205	-19.0738	-17.4409	-17.9891	-17.3554	-16.8352	-17.6881	-17.5833	-18.6491	-18.7401	-17.6032	-18.4675	-18.8774	-18.6205	-17.5833	-18.6491	1.03718	-0.0286136	0.129959	0.557775	NA
C9J0I9;Q86WB0-3;Q86WB0-2;Q86WB0	Nuclear-interacting partner of ALK	ZC3HC1	3	8.9	-15.9185	-16.1278	-15.9825	-16.0125	-16.0811	-15.6447	-16.1655	-15.3622	-15.6105	-15.924	-15.8598	-15.8642	-15.8684	-15.8849	-15.6685	-16.0125	-15.6447	-15.8642	0.367854	0.148338	0.110598	0.00732642	NA
C9J0K6;P30626-2;P30626;P30626-3;B4DHQ6	Sorcin	SRI	18	90.3	-10.5728	-10.506	-10.5707	-10.6558	-10.546	-10.9738	-11.078	-10.9439	-11.0585	-11.0645	-10.6214	-10.6602	-10.4276	-10.5652	-10.6149	-10.5707	-11.0585	-10.6149	-0.48782	-0.04418	1.81256e-06	0.877844	NA
C9J1C6;Q9P0P0;F8WBU5;C9J391	E3 ubiquitin-protein ligase RNF181	RNF181	4	30.2	-15.0587	-14.7715	-14.8244	-14.8179	-14.9284	-15.3812	-15.242	-15.3716	-14.8181	-15.3315	-14.9333	-15.0192	-14.9512	-15.0549	-15.0427	-14.8244	-15.3315	-15.0192	-0.507031	-0.194796	0.0260446	0.0820541	NA
D6RBD7;C9J1V9;O43324-2;O43324;H0YAL7	Eukaryotic translation elongation factor 1 epsilon-1	EEF1E1;EEF1E1-BLOC1S5	5	34	-13.8269	-14.3874	-14.055	-14.0536	-14.0003	-14.5457	-14.6044	-14.0108	-14.5742	-14.7119	-14.5046	-14.7239	-14.0119	-14.556	-14.5042	-14.0536	-14.5742	-14.5046	-0.52064	-0.451055	0.0259794	0.0314738	NA
C9J2C0;Q9NY65;Q9NY65-2	Tubulin alpha-8 chain	TUBA8	17	41.5	-16.994	-17.033	-16.995	-17.0378	-17.0863	-17.4549	-17.6026	-17.8761	-17.7681	-17.6916	-17.0283	-17.4967	-17.1466	-17.2343	-17.0943	-17.033	-17.6916	-17.1466	-0.658652	-0.113612	0.000559578	0.103711	NA
C9J2P0;P51965-3;P51965	Ubiquitin-conjugating enzyme E2 E1	UBE2E1	5	41.5	-16.6592	-16.7961	-16.6509	-16.9171	-16.7893	-16.6228	-17.0021	-16.7527	-16.7758	-16.7995	-16.8893	-16.731	-16.7584	-16.7737	-16.6593	-16.7893	-16.7758	-16.7584	0.0134989	0.030839	0.730496	0.997912	NA
C9J2P9;Q75N03-2;Q75N03;C9K074	E3 ubiquitin-protein ligase Hakai	CBLL1	2	6.5	-16.2099	-16.9046	-16.9193	-16.9689	-16.2615	-16.6108	-17.1419	-16.6336	-16.6446	-17.1749	-16.8849	-17.1812	-16.1593	-16.7572	-16.952	-16.9046	-16.6446	-16.8849	0.259994	0.0196461	0.407275	0.594562	NA
C9J2V2	NA	IKBKG	4	29.7	-19.0027	-19.0694	-19.3351	-19.1646	-19.1093	-18.3634	-18.2456	-19.6198	-17.9461	-18.1167	-18.8925	-18.9457	-18.9879	-19.1161	-18.968	-19.1093	-18.2456	-18.968	0.863678	0.141375	0.0849969	0.0564743	NA
C9J2Y9;P30876;C9J4M6	DNA-directed RNA polymerase;DNA-directed RNA polymerase II subunit RPB2	POLR2B	38	43.8	-11.357	-11.2643	-11.3282	-11.2352	-11.3755	-11.4397	-11.4786	-11.4489	-11.4146	-11.4769	-11.2726	-11.2993	-11.4395	-11.357	-11.3183	-11.3282	-11.4489	-11.3183	-0.120663	0.0098753	0.00395834	0.540312	NA
C9J381;P20839-2;P20839-4;P20839;P20839-3;P20839-7;P20839-5;P20839-6;C9K0R9	Inosine-5-monophosphate dehydrogenase;Inosine-5-monophosphate dehydrogenase 1	IMPDH1	15	39.2	-12.7796	-12.7634	-12.7216	-12.6228	-12.7525	-13.0131	-13.0821	-13.0783	-13.0505	-13.1113	-12.646	-12.6267	-12.6296	-12.6037	-12.5602	-12.7525	-13.0783	-12.6267	-0.32578	0.125847	2.67141e-05	0.0107474	NA
C9J4Z3;P61513;M0R0A1;Q6P4E4;E9PEL3;M0R2L6	60S ribosomal protein L37a	RPL37A	3	55.9	-12.9049	-13.8808	-13.3836	-13.4653	-13.0143	-13.1599	-13.2741	-13.1911	-13.5501	-13.4125	-13.6622	-13.946	-13.5261	-13.5569	-13.8908	-13.3836	-13.2741	-13.6622	0.109569	-0.278533	0.950441	0.0946106	NA
C9J5C3;Q9BUL8;C9J6F3;C9J363;C9JND6;H7C5M9;C9JSA3	Programmed cell death protein 10	PDCD10	9	48	-13.1139	-12.954	-12.7459	-12.733	-12.591	-12.8478	-12.5948	-12.8033	-12.8328	-12.7853	-12.6997	-12.8374	-12.7822	-12.5732	-12.786	-12.7459	-12.8033	-12.7822	-0.0574663	-0.0363535	0.614212	0.407557	NA
C9JJV6;C9JZL8;C9J5M0;C9JC07;Q96S97	Myeloid-associated differentiation marker	MYADM	2	22.6	-15.7878	-15.8291	-15.862	-15.7303	-15.829	-15.8914	-16.0532	-16.1589	-16.1647	-16.0784	-15.7346	-15.8055	-15.8165	-15.6634	-15.7866	-15.829	-16.0784	-15.7866	-0.249395	0.042401	0.00360325	0.238113	NA
C9J6P4;Q7Z2W4;Q7Z2W4-4	Zinc finger CCCH-type antiviral protein 1	ZC3HAV1	3	4.7	-18.7518	-18.9139	-18.644	-18.4225	-18.8576	-18.4572	-18.5371	-17.7954	-18.2176	-18.5512	-18.3555	-18.7737	-18.6986	-18.8148	-18.3305	-18.7518	-18.4572	-18.6986	0.29459	0.0532451	0.046966	0.391775	NA
H3BV68;C9J7I2;F5H7K1;E7EWW0;Q7Z3J2-2;Q7Z3J2	UPF0505 protein C16orf62	C16orf62	7	11.8	-14.918	-15.0416	-14.8761	-14.88	-14.8904	-14.7088	-14.5799	-14.7019	-14.7471	-14.7586	-14.8668	-14.8026	-15.1436	-14.9126	-14.8795	-14.8904	-14.7088	-14.8795	0.181625	0.0108636	0.00104699	0.997866	NA
C9J9P1;C9K0E3;Q05655;Q05655-2;C9JZU8	Protein kinase C delta type;Protein kinase C delta type regulatory subunit;Protein kinase C delta type catalytic subunit	PRKCD	2	35.2	-18.7114	-18.8833	-18.8199	-18.6747	-18.7068	-18.9468	-19.1709	-18.6554	-19.0701	-18.7538	-18.5893	-18.596	-18.9759	-18.6881	-18.5652	-18.7114	-18.9468	-18.596	-0.235421	0.115397	0.179598	0.407945	NA
C9J9P8;Q969M7-6;Q969M7;Q969M7-2;F8WD80;C9JSK8;Q969M7-4;F8WDQ9;H3BSR4;C9JF62;C9JFD2;C9IZ93;Q969M7-3;H3BUI7;F8WB39;Q969M7-5;Q969M7-7	NEDD8-conjugating enzyme UBE2F	UBE2F;UBE2F-SCLY	6	46.8	-14.4889	-14.4347	-14.3916	-14.5019	-14.5238	-13.8372	-13.4586	-13.6446	-13.4308	-13.5034	-14.277	-14.1664	-14.4647	-14.4385	-14.368	-14.4889	-13.5034	-14.368	0.985537	0.120951	0.000118943	0.0856882	NA
C9JA07;Q9GZY4;C9J6J1	Cytochrome c oxidase assembly factor 1 homolog	COA1	2	18.6	-15.9805	-15.8353	-15.8792	-15.8579	-15.8563	-15.8872	-16.0758	-16.4312	-16.0879	-16.0675	-15.8763	-15.9263	-15.7998	-15.7465	-15.7947	-15.8579	-16.0758	-15.7998	-0.217849	0.0581441	0.059443	0.233572	NA
C9JA28;Q9UNL2;Q9UNL2-2;C9J365	Translocon-associated protein subunit gamma	SSR3	2	12.6	-14.3858	-14.1976	-14.3995	-14.1441	-14.0461	-14.5864	-14.4205	-14.6809	-14.7928	-14.7641	-14.2827	-14.2211	-14.0179	-13.8569	-14.1194	-14.1976	-14.6809	-14.1194	-0.483368	0.0782109	0.00263959	0.223772	NA
C9JAX1;Q16595;H7C585;Q16595-2;Q16595-3	Frataxin, mitochondrial;Frataxin intermediate form;Frataxin(56-210);Frataxin(78-210);Frataxin mature form	FXN	4	38.5	-13.6521	-13.5887	-13.489	-13.5722	-13.6661	-13.8196	-13.9504	-13.8605	-13.9158	-13.9586	-13.6477	-13.6132	-13.5593	-13.6126	-13.6498	-13.5887	-13.9158	-13.6132	-0.327129	-0.0245151	8.69867e-05	0.544844	NA
C9JCC6;Q14919;Q14919-2;E9PQX9	Dr1-associated corepressor	DRAP1	7	39.2	-12.2951	-12.221	-12.1955	-12.2079	-12.2317	-12.3863	-12.5542	-12.7265	-12.4485	-12.4389	-12.2979	-12.3321	-12.3089	-12.3517	-12.3582	-12.221	-12.4485	-12.3321	-0.227456	-0.111016	0.00782399	0.00204058	NA
C9JE12;C9JCW7;Q9BVT8	Transmembrane and ubiquitin-like domain-containing protein 1	TMUB1	2	25.7	-15.8452	-15.6521	-15.7054	-15.425	-15.4527	-16.0824	-16.1786	-15.7459	-16.1793	-16.0907	-15.469	-15.5649	-15.3393	-15.1782	-15.5111	-15.6521	-16.0907	-15.469	-0.438676	0.183017	0.00452158	0.0896253	NA
C9JE82;Q9NY47-2;Q9NY47	Voltage-dependent calcium channel subunit alpha-2/delta-2;Voltage-dependent calcium channel subunit alpha-2-2;Voltage-dependent calcium channel subunit delta-2	CACNA2D2	29	32.6	-11.4733	-11.3665	-11.4165	-11.3249	-11.419	-11.3305	-11.3661	-11.3606	-11.4061	-11.413	-11.3164	-11.3863	-11.3322	-11.3248	-11.3949	-11.4165	-11.3661	-11.3322	0.0504319	0.0843168	0.430347	0.147745	NA
C9JEA7;Q9BRC7	Phosphoinositide phospholipase C;1-phosphatidylinositol 4,5-bisphosphate phosphodiesterase delta-4	PLCD4	5	9.1	-15.6286	-15.64	-15.4901	-15.4791	-15.5996	-15.5263	-15.4374	-15.4149	-15.522	-15.4582	-15.4536	-15.4192	-15.5024	-15.4861	-15.3669	-15.5996	-15.4582	-15.4536	0.141356	0.145947	0.0537992	0.0228289	NA
C9JG97;C9JEH3;Q13685;C9JTS3	Angio-associated migratory cell protein	AAMP	16	57.3	-11.6416	-11.5369	-11.5904	-11.5929	-11.6981	-11.7857	-11.9094	-11.8311	-11.8135	-11.8133	-11.6083	-11.6319	-11.6365	-11.6832	-11.6376	-11.5929	-11.8135	-11.6365	-0.220607	-0.0436172	0.000280451	0.393292	NA
C9JEZ4;Q9UKI2	Cdc42 effector protein 3	CDC42EP3	4	37.7	-15.825	-17.4799	-17.3341	-17.3234	-15.6747	-16.3392	-16.6195	-16.4393	-16.4466	-16.6126	-17.0982	-17.2355	-15.549	-16.6938	-17.2277	-17.3234	-16.4466	-17.0982	0.876877	0.225244	0.589787	0.949675	NA
C9JF58;Q8WVF1-3;Q8WVF1;H7C0S2;Q8WVF1-2	Protein OSCP1	OSCP1	3	8.7	-15.871	-16.0398	-15.8481	-15.8373	-15.9908	-15.7449	-15.7432	-15.5775	-15.5108	-15.5851	-15.8049	-15.7138	-15.8268	-15.7839	-15.7987	-15.871	-15.5851	-15.7987	0.285956	0.0722693	0.00198834	0.02893	NA
F8WEJ3;H7C0F2;C9JF71;C9JFU3;C9JLT7;H0Y2P9;Q8TBF5;Q8TBF5-2	Phosphatidylinositol-glycan biosynthesis class X protein	PIGX	3	40.5	-16.9084	-16.707	-16.7741	-16.6572	-16.7957	-16.7143	-16.825	-16.6824	-16.6645	-16.9159	-16.5905	-16.6719	-16.6819	-16.593	-16.6707	-16.7741	-16.7143	-16.6707	0.0598091	0.103459	0.902965	0.0381671	NA
C9JFR7;P99999	Cytochrome c	CYCS	6	59.4	-11.9673	-12.2716	-12.3854	-12.7934	-12.5691	-13.3326	-13.1466	-12.5091	-13.0432	-13.1819	-13.0368	-12.8348	-12.539	-12.8499	-12.509	-12.3854	-13.1466	-12.8348	-0.761129	-0.449313	0.0116196	0.0748642	NA
C9JH25;C9JH25-3	Proline-rich transmembrane protein 4	PRRT4	4	7.1	-16.2195	-16.0554	-15.9876	-15.9837	-15.9987	-16.2646	-16.1454	-16.7712	-16.3444	-16.2364	-16.0097	-16.0545	-15.9018	-16.0573	-16.0864	-15.9987	-16.2646	-16.0545	-0.265913	-0.055835	0.0475713	0.637955	NA
C9JIF3;Q8NC44;C9J3K5;H7C3D5	Protein FAM134A	FAM134A	2	22.2	-19.4131	-18.949	-19.028	-18.8604	-19.242	-19.3277	-19.213	-18.8653	-19.1788	-19.1267	-18.9841	-19.0857	-19.2022	-19.0173	-19.3122	-19.028	-19.1788	-19.0857	-0.150849	-0.0576912	0.739094	0.858798	NA
C9JIF9;P13798;H7C393;H7C1U0	Acylamino-acid-releasing enzyme	APEH	27	46.9	-10.7834	-10.7496	-10.7529	-10.7763	-10.8608	-10.9193	-10.978	-11.124	-10.9513	-10.9885	-10.9435	-10.9721	-10.8959	-10.9995	-10.9849	-10.7763	-10.978	-10.9721	-0.201652	-0.19578	0.0017826	0.000214262	NA
C9JIZ6;P07602;P07602-2;P07602-3;Q5BJH1	Prosaposin;Saposin-A;Saposin-B-Val;Saposin-B;Saposin-C;Saposin-D	PSAP	14	29	-12.0549	-11.8734	-12.0294	-11.7538	-11.608	-12.0218	-11.7915	-11.4879	-11.8379	-11.8439	-11.8329	-12.0138	-11.9867	-11.8624	-11.8889	-11.8734	-11.8379	-11.8889	0.0355518	-0.0154725	0.592393	0.584727	NA
C9JJN9;Q8N3P4-2;Q8N3P4-3;Q8N3P4	Vacuolar protein sorting-associated protein 8 homolog	VPS8	4	4.1	-16.0816	-16.2773	-16.0967	-16.092	-16.1998	-15.6512	-15.8176	-15.0123	-15.7035	-15.6021	-15.9524	-15.7959	-16.0001	-16.174	-15.9712	-16.0967	-15.6512	-15.9712	0.445437	0.125481	0.0116524	0.0494233	NA
C9JJX6;E9PDC3;O00192-2;O00192	Armadillo repeat protein deleted in velo-cardio-facial syndrome	ARVCF	7	14	-17.0801	-17.056	-16.8919	-16.9395	-16.8527	-16.5381	-16.378	-16.9297	-16.3402	-16.337	-16.9285	-16.7557	-16.831	-16.7599	-16.8107	-16.9395	-16.378	-16.8107	0.561481	0.128833	0.0116283	0.0306225	NA
C9JK55;E9PHI4;O94901-2;O94901-7;O94901-3;O94901-5;O94901-8;O94901;O94901-9;C9K051;H7C019;O94901-6	SUN domain-containing protein 1	SUN1	3	37.9	-18.2166	-18.6923	-18.4716	-18.4214	-17.9517	-18.3025	-18.8018	-20.5005	-19.4157	-18.5006	-18.2238	-18.3122	-17.8475	-17.9992	-18.5232	-18.4214	-18.8018	-18.2238	-0.380418	0.19758	0.13231	0.354081	NA
C9JKA9;Q9NS87-2;Q9NS87;H7C1K7;H7BZT2;D6RCT7;Q9NS87-3;Q9NS87-4	Kinesin-like protein KIF15;Kinesin-like protein	KIF15	4	4.3	-16.7873	-16.6008	-16.3087	-16.6788	-17.022	-16.4122	-16.6493	-16.0631	-16.79	-16.5971	-16.4608	-16.729	-16.8402	-16.6891	-16.5298	-16.6788	-16.5971	-16.6891	0.0816433	-0.0103644	0.331432	0.833015	NA
C9JKL2;O95772;C9JPX5;O95772-2;C9JJ39;C9J3F5	MLN64 N-terminal domain homolog	STARD3NL	5	38	-16.1404	-16.0812	-16.2039	-16.0701	-16.1323	-16.1183	-16.0697	-16.421	-16.1443	-16.1166	-16.0442	-16.0841	-16.0543	-15.9545	-16.0504	-16.1323	-16.1183	-16.0504	0.0140037	0.0819287	0.503669	0.0264367	NA
J3QQW3;C9JL75;Q12767;Q12767-2;J3QRT3;J3QLC5	Uncharacterized protein KIAA0195	KIAA0195	2	2.9	-18.0911	-18.105	-18.0977	-18.0596	-18.0721	-18.2649	-18.0632	-18.7453	-18.2036	-18.1809	-18.1724	-18.1208	-18.0762	-17.9242	-18.1089	-18.0911	-18.2036	-18.1089	-0.112403	-0.0177466	0.155286	0.918984	NA
U3KQU8;C9JLB7;Q96HP4	Oxidoreductase NAD-binding domain-containing protein 1	OXNAD1	4	15.1	-15.803	-15.6871	-15.7529	-15.764	-15.8293	-15.3178	-15.1773	-15.1719	-15.2995	-15.1697	-15.6733	-15.7205	-16.0834	-15.9216	-15.6926	-15.764	-15.1773	-15.7205	0.586686	0.0434622	2.47505e-06	0.568806	NA
C9JLU1;P52434;P52434-3;P52434-4	DNA-directed RNA polymerases I, II, and III subunit RPABC3	POLR2H	7	59.5	-13.7895	-13.7176	-13.7463	-13.7841	-13.9543	-13.7684	-14.0475	-13.7677	-13.7947	-13.8909	-13.7718	-13.9221	-13.8673	-13.9119	-13.6576	-13.7841	-13.7947	-13.8673	-0.0106125	-0.0831987	0.436077	0.679072	NA
C9JLV4;O14727-6;O14727-5;O14727-4;O14727;O14727-3;O14727-2	Apoptotic protease-activating factor 1	APAF1	2	2	-17.4754	-17.7169	-17.5142	-17.3681	-17.6445	-17.2209	-17.3567	-16.7163	-17.1896	-17.2139	-17.2633	-17.5075	-17.8626	-17.5747	-17.3316	-17.5142	-17.2139	-17.5075	0.300331	0.00672516	0.0171547	0.77804	NA
C9JMA2;F8W876;P48740-3;P48740;P48740-2;P48740-4	Mannan-binding lectin serine protease 1;Mannan-binding lectin serine protease 1 heavy chain;Mannan-binding lectin serine protease 1 light chain	MASP1	3	22.1	-16.0501	-16.0662	-15.9182	-15.9804	-15.9868	-15.4452	-15.1156	-16.2666	-15.1688	-14.9536	-16.0109	-15.6425	-16.2844	-15.9004	-16.1	-15.9868	-15.1688	-16.0109	0.817977	-0.0240935	0.058377	0.912998	NA
C9JME2;Q9Y4F1;Q9Y4F1-2	FERM, RhoGEF and pleckstrin domain-containing protein 1	FARP1	12	16.9	-12.1983	-12.3243	-12.1821	-12.2331	-12.3264	-12.6593	-12.944	-12.6797	-12.8615	-12.9432	-12.314	-12.3579	-12.3281	-12.3129	-12.2913	-12.2331	-12.8615	-12.314	-0.628422	-0.0809669	0.000215167	0.0916502	NA
C9JT95;C9JMP5;Q9BQ15	SOSS complex subunit B1	NABP2	3	35.4	-14.8525	-14.8128	-14.8581	-14.7953	-14.8284	-14.625	-14.6663	-14.8835	-14.9324	-14.8363	-14.8473	-14.8252	-14.8482	-14.7469	-14.7488	-14.8284	-14.8363	-14.8252	-0.0079322	0.00318354	0.54415	0.351661	NA
C9JNE2;Q9Y530;C9JXC3;C9JA90;C9J5P1;C9IZY1	O-acetyl-ADP-ribose deacetylase 1	OARD1	4	32.1	-16.0393	-16.149	-16.0513	-16.1671	-16.2327	-16.2486	-16.0526	-16.1018	-16.2065	-16.1293	-16.1239	-16.2093	-16.1961	-16.2244	-16.1218	-16.149	-16.1293	-16.1961	0.0196585	-0.0471239	0.706775	0.306405	NA
C9JXB8;C9JNW5;P83731	60S ribosomal protein L24	RPL24	9	49.6	-12.2427	-12.4679	-12.3612	-12.2342	-12.1842	-12.0334	-12.3508	-12.1352	-12.3592	-12.3552	-12.2842	-12.2963	-12.5777	-12.4668	-12.2676	-12.2427	-12.3508	-12.2963	-0.108043	-0.0535642	0.566377	0.34547	NA
C9JP16;O75718	Cartilage-associated protein	CRTAP	8	21.8	-14.3544	-14.5955	-14.4728	-14.2233	-14.2348	-14.1125	-13.9911	-14.3178	-14.0445	-14.0125	-14.4001	-14.3873	-14.4808	-14.415	-14.3887	-14.3544	-14.0445	-14.4001	0.309867	-0.0457234	0.0169324	0.626596	NA
C9JQV0;Q9BRJ6;H7C0T1;H7C2R9	Uncharacterized protein C7orf50	C7orf50	2	17.2	-16.0598	-16.2262	-16.0913	-16.2664	-16.1714	-16.1425	-16.5364	-16.2904	-16.2738	-16.4565	-15.912	-16.2583	-16.0512	-16.1564	-16.3466	-16.1714	-16.2904	-16.1564	-0.119007	0.0149853	0.06753	0.839995	NA
C9JRD2;C9JXB9;P25686-2;P25686;C9J1G2;E7ETU0;C9JX00	DnaJ homolog subfamily B member 2	DNAJB2	2	13.6	-18.1443	-18.135	-18.3469	-18.4382	-18.277	-18.305	-17.8534	-18.4794	-18.213	-18.5321	-18.0618	-18.1637	-18.018	-18.1347	-18.2759	-18.277	-18.305	-18.1347	-0.0280116	0.142302	0.952634	0.100766	NA
C9JRZ6;Q9NX63;F8WAR4	MICOS complex subunit MIC19	CHCHD3	14	52.2	-11.634	-11.7091	-11.7306	-11.7034	-11.4755	-12.226	-12.0562	-11.0172	-12.0506	-12.1032	-11.6723	-11.906	-11.4106	-11.574	-11.6385	-11.7034	-12.0562	-11.6385	-0.352845	0.0648885	0.342279	0.915657	NA
C9JS59;Q5XPI4;Q5XPI4-2;C9J266	E3 ubiquitin-protein ligase RNF123	RNF123	3	3.9	-17.2589	-17.472	-17.2917	-17.0752	-17.3144	-16.9225	-16.767	-16.7821	-16.5402	-16.5266	-17.1258	-17.0724	-17.6193	-17.1262	-17.1861	-17.2917	-16.767	-17.1262	0.524765	0.165492	0.000458397	0.648362	NA
C9JTN7;P31483-2;H7BY49	Nucleolysin TIA-1 isoform p40	TIA1	15	67	-17.9871	-17.7652	-17.7528	-17.9064	-17.9799	-17.6678	-18.1577	-17.14	-18.1105	-17.9662	-17.7689	-17.6099	-17.6425	-17.4626	-17.7591	-17.9064	-17.9662	-17.6425	-0.0597944	0.26393	0.735483	0.0162916	NA
H7BZV9;C9JU48;D3YTC9;Q6NXT1	Ankyrin repeat domain-containing protein 54	ANKRD54	2	29.8	-17.5542	-17.6355	-17.6413	-17.8079	-17.5209	-17.6709	-17.3528	-17.412	-17.2769	-17.0447	-17.3544	-17.3444	-17.147	-17.2212	-17.3953	-17.6355	-17.3528	-17.3444	0.282712	0.291169	0.0487051	0.00108714	NA
C9JUJ0;Q9UFW8	CGG triplet repeat-binding protein 1	CGGBP1	6	69.8	-14.4276	-15.5575	-15.2801	-15.7189	-14.6899	-15.1291	-14.9562	-14.5041	-14.8961	-14.9854	-15.4781	-15.5511	-14.7194	-15.3622	-15.5167	-15.2801	-14.9562	-15.4781	0.32388	-0.198	0.411085	0.537045	NA
P01024	Complement C3;Complement C3 beta chain;C3-beta-c;Complement C3 alpha chain;C3a anaphylatoxin;Acylation stimulating protein;Complement C3b alpha chain;Complement C3c alpha chain fragment 1;Complement C3dg fragment;Complement C3g fragment;Complement C3d fragment;Complement C3f fragment;Complement C3c alpha chain fragment 2	C3	13	7.3	-15.69	-15.7826	-15.4658	-15.715	-15.5682	-13.546	-12.8712	-13.658	-13.1474	-12.9148	-14.9925	-14.4092	-15.7251	-15.0738	-15.0706	-15.69	-13.1474	-15.0706	2.54261	0.619392	3.2853e-05	0.0452782	Green
C9JVP0;Q9UPW0-2;Q9UPW0;C9JXI1	Forkhead box protein J3	FOXJ3	2	7.6	-18.8486	-19.329	-19.1081	-19.4044	-18.9665	-19.7157	-18.4336	-18.1634	-18.6671	-18.9	-18.8808	-18.9156	-18.5831	-18.8527	-19.0341	-19.1081	-18.6671	-18.8808	0.441006	0.227286	0.265281	0.0666311	NA
C9JYM0;O75817	Ribonuclease P protein subunit p20	POP7	4	30.7	-14.2228	-14.1815	-14.1636	-14.1241	-14.2049	-14.1122	-13.9038	-13.9136	-13.9861	-14.0586	-14.1838	-14.0395	-14.1906	-14.1892	-14.1817	-14.1815	-13.9861	-14.1838	0.195381	-0.00232998	0.00724842	0.53255	NA
C9JYN0;Q16563-2;Q16563	Synaptophysin-like protein 1	SYPL1	3	12.9	-13.1878	-13.1043	-13.2689	-13.0646	-13.1275	-12.5973	-12.5078	-12.6854	-12.5821	-12.4323	-12.9878	-12.8998	-12.9339	-12.9536	-13.0087	-13.1275	-12.5821	-12.9536	0.545372	0.17386	7.04382e-06	0.00285827	NA
C9JYQ9;H0Y8C2;Q6P5R6	60S ribosomal protein L22-like 1	RPL22L1	3	38.8	-15.9203	-16.0485	-16.0301	-16.1031	-15.929	-15.8613	-16.027	-16.3776	-15.8946	-15.8767	-16.0236	-16.0699	-16.1654	-16.1153	-16.0777	-16.0301	-15.8946	-16.0777	0.135467	-0.0476382	0.990599	0.0890238	NA
C9JZI7;E9PKT8	NA	NAP1L4	15	69.4	-18.0525	-18.102	-17.9656	-18.007	-18.0258	-17.5963	-17.184	-16.6899	-17.3659	-17.2903	-17.8223	-17.6249	-17.8633	-17.9094	-17.7867	-18.0258	-17.2903	-17.8223	0.735503	0.203552	0.0053319	0.00597437	NA
C9JZR2;O60716-8;O60716-7;O60716-5;O60716-3;O60716-6;O60716-4;O60716-2;O60716;O60716-24;O60716-23;O60716-21;O60716-19;O60716-22;O60716-20;O60716-16;O60716-18;O60716-15;O60716-17;O60716-13;O60716-11;O60716-14;O60716-12;O60716-10;O60716-9;O60716-32;O60716-31;O60716-29;O60716-27;O60716-30;O60716-28;O60716-26;O60716-25	Catenin delta-1	CTNND1	12	16.2	-14.4122	-14.6821	-14.4923	-14.4502	-14.4772	-14.3508	-14.4908	-14.2415	-14.4802	-14.5158	-14.4857	-14.5284	-14.4382	-14.5053	-14.5283	-14.4772	-14.4802	-14.5053	-0.00303066	-0.0281697	0.250069	0.914707	NA
C9K025;P18077;F8WBS5;F8WB72	60S ribosomal protein L35a	RPL35A	6	44.7	-12.5222	-12.8921	-12.598	-12.4817	-12.6111	-11.7696	-11.504	-12.0429	-12.0289	-11.7365	-13.116	-12.7814	-13.1806	-13.1111	-12.9545	-12.598	-11.7696	-13.1111	0.82843	-0.513065	0.000288632	0.00393038	NA
C9K0E4;E9PFI2;J3QLV4;J3QRZ8;C9JUZ7;J3QL58;J3QSA6;J3QS20;C9JPK3;J3QRV5;C9JCY1;C9JQS3;Q6P1M3-3;Q6P1M3-2;Q6P1M3;Q9Y2K9	Lethal(2) giant larvae protein homolog 2;Syntaxin-binding protein 5-like	STXBP5L;LLGL2	2	2.7	-17.7867	-17.7555	-17.7696	-17.5034	-17.8103	-18.2954	-17.9443	-18.4044	-18.0132	-18.1924	-17.6223	-17.6404	-17.7833	-17.4334	-17.6187	-17.7696	-18.1924	-17.6223	-0.422764	0.147314	0.00349681	0.218891	NA
C9K0J5;Q70E73;C9J164;Q70E73-5;Q70E73-2;Q70E73-8;Q70E73-7;Q70E73-4;Q70E73-3;Q70E73-9;Q70E73-6	Ras-associated and pleckstrin homology domains-containing protein 1	RAPH1	7	7.7	-13.9269	-13.9857	-13.848	-13.9336	-13.9011	-13.8404	-13.5197	-13.8568	-13.86	-13.8852	-13.8427	-13.8231	-13.8694	-13.856	-13.8337	-13.9269	-13.8568	-13.8427	0.0700918	0.0841719	0.141388	0.0266208	NA
H0Y3P2;D3DQV9;P78344-2;P78344;H0YEC5;H0YD77;H0YCH5;H0YD99;H0YEN8;H0YDC0;H0YCF8	Eukaryotic translation initiation factor 4 gamma 2	EIF4G2	8	12.2	-15.5772	-15.8393	-15.6053	-15.5433	-15.6867	-15.2391	-15.1589	-14.9708	-15.2788	-15.3702	-15.5304	-15.6859	-15.6665	-15.8835	-15.6356	-15.6053	-15.2391	-15.6665	0.366197	-0.0611483	0.000961674	0.710968	NA
D3DTX6;Q96SB3	Neurabin-2	PPP1R9B	13	16.3	-13.4943	-13.7221	-13.5285	-13.5061	-13.552	-13.1219	-13.0654	-13.0263	-13.2388	-13.1319	-13.3609	-13.3043	-13.253	-13.368	-13.3699	-13.5285	-13.1219	-13.3609	0.406596	0.167566	4.60679e-05	0.00261794	NA
D3YTA9;P63098;F6U1T9;H7BYZ3	Calcineurin subunit B type 1	PPP3R1	9	57.7	-12.1049	-12.0229	-12.0612	-12.0457	-12.1562	-12.3499	-12.4962	-12.5127	-12.4698	-12.4418	-12.035	-12.0783	-11.9766	-12.0998	-12.0542	-12.0612	-12.4698	-12.0542	-0.408566	0.00696051	1.00961e-05	0.381392	NA
D3YTB1;F8W727;P62910	60S ribosomal protein L32	RPL32	4	29.3	-15.0788	-15.3323	-14.8632	-14.834	-15.179	-14.6308	-14.463	-14.6324	-14.7001	-14.4827	-15.1946	-15.1046	-15.3897	-15.2841	-15.2181	-15.0788	-14.6308	-15.2181	0.447936	-0.139344	0.00432837	0.138981	NA
D6R938;E9PBG7;E9PF82;Q13557-8;Q13557-12;Q13557-9;Q13557-10;Q13557-5;Q13557;Q13557-3;Q13557-6;Q13557-4;Q13557-11;H0Y9C2	Calcium/calmodulin-dependent protein kinase type II subunit delta	CAMK2D	15	31.3	-12.1314	-12.1051	-12.0709	-12.0503	-12.1502	-12.0862	-12.1365	-12.2798	-12.1052	-12.0686	-12.0678	-11.9995	-12.1338	-12.1048	-12.0685	-12.1051	-12.1052	-12.0685	-8.80673e-05	0.0366044	0.455242	0.387704	NA
D6R954;X6REK4;Q8TBZ6	tRNA methyltransferase 10 homolog A	TRMT10A	3	20.6	-16.8661	-16.7848	-16.7732	-16.6942	-16.8963	-16.9664	-17.1315	-17.5345	-17.3941	-17.2464	-16.6178	-17.0067	-16.8094	-16.8233	-16.7515	-16.7848	-17.2464	-16.8094	-0.461646	-0.0246211	0.00768688	0.987071	NA
D6R9J9;E7EM50;Q5H8A4-4;Q5H8A4-2;Q5H8A4;D6RD39;D6RFE8;E7EWV1;Q5H8A4-5;Q5H8A4-6;Q5H8A4-3	GPI ethanolamine phosphate transferase 2	PIGG	2	13	-16.0195	-16.0982	-16.185	-16.0147	-16.0701	-16.1119	-16.2685	-16.114	-16.1484	-16.1562	-16.0487	-16.0796	-16.094	-16.1755	-16.0537	-16.0701	-16.1484	-16.0796	-0.0782029	-0.00944487	0.0875879	0.749986	NA
E7ESU6;D6R9Q7;Q8NBW4-2;Q8NBW4;D6R9X0;D6RER8;D6RG31;D6RHF5;Q8NBW4-4;Q8NBW4-3	Sodium-coupled neutral amino acid transporter 9	SLC38A9	2	34.4	-16.5357	-16.1173	-16.2426	-16.2197	-16.25	-16.0585	-15.9441	-16.0447	-15.8516	-15.8012	-16.1216	-16.0973	-16.2397	-16.337	-16.2675	-16.2426	-15.9441	-16.2397	0.298585	0.00291278	0.00576565	0.491312	NA
D6R9X7;Q03468-2;Q03468	DNA excision repair protein ERCC-6	ERCC6	3	24.6	-15.1134	-15.1839	-15.1492	-15.2848	-15.175	-14.6589	-14.393	-14.3265	-14.5105	-14.4874	-15.0984	-15.017	-15.1209	-15.2621	-15.1876	-15.175	-14.4874	-15.1209	0.687676	0.0541603	3.40949e-05	0.41023	NA
D6RDV0;D6RA37;D6RIY7;Q13454-2;Q13454;A0A0A0MTC2	Tumor suppressor candidate 3	TUSC3	5	17.4	-14.5156	-14.454	-14.4309	-14.3712	-14.3719	-14.0062	-13.7855	-13.3295	-14.0519	-13.841	-14.2594	-14.1019	-14.4474	-14.2871	-14.2919	-14.4309	-13.841	-14.2871	0.589876	0.143824	0.00712309	0.0496725	NA
D6RAD4;P50613;D6R9G1;D6REC6	Cyclin-dependent kinase 7	CDK7	4	19.1	-15.5524	-15.5111	-15.4001	-15.5114	-15.4474	-15.211	-15.1641	-15.359	-15.26	-15.2197	-15.3366	-15.1885	-15.3433	-15.383	-15.2984	-15.5111	-15.2197	-15.3366	0.291325	0.174465	0.000525817	0.00385519	NA
D6RAR4;Q04756	Hepatocyte growth factor activator;Hepatocyte growth factor activator short chain;Hepatocyte growth factor activator long chain	HGFAC	6	10.9	-16.925	-16.8316	-16.9025	-16.7926	-16.9225	-16.1768	-15.7643	-16.3529	-15.8398	-15.6662	-16.6305	-16.6236	-16.7319	-16.8221	-16.6757	-16.9025	-15.8398	-16.6757	1.06269	0.226822	0.00174588	0.00531624	NA
D6RAT0;P61247;D6RG13;D6RB09;D6R9B6;H0Y9Y4;E9PFI5;H0Y8L7;D6RAS7	40S ribosomal protein S3a	RPS3A	16	63	-12.0082	-11.986	-12.0573	-12.0529	-12.0918	-10.9974	-11.2539	-11.258	-11.3317	-11.3119	-11.9259	-11.9558	-12.1133	-12.174	-12.0656	-12.0529	-11.258	-12.0656	0.794923	-0.0126715	7.03366e-05	0.8845	NA
D6RAW2;H7C386;Q9BW91-2;Q9BW91	ADP-ribose pyrophosphatase, mitochondrial	NUDT9	4	21.8	-14.6463	-14.6649	-14.7317	-14.7235	-14.788	-14.5189	-14.6536	-14.4976	-14.4041	-14.5646	-14.5328	-14.5575	-14.4602	-14.7013	-14.5591	-14.7235	-14.5189	-14.5575	0.204607	0.165939	0.00728331	0.0157443	NA
D6RB01;Q9Y6X4	Soluble lamin-associated protein of 75 kDa	FAM169A	13	35.7	-14.2045	-14.1867	-14.1063	-14.1964	-14.194	-14.1012	-14.1734	-14.234	-14.1947	-14.1144	-14.0329	-14.085	-14.1717	-14.072	-14.0968	-14.194	-14.1734	-14.085	0.0205561	0.108917	0.660691	0.0191452	NA
D6RBJ1;P61371	Insulin gene enhancer protein ISL-1	ISL1	4	16.3	-15.7633	-15.7888	-15.6781	-15.8223	-15.6427	-15.2337	-15.6337	-15.5092	-15.2805	-15.3822	-15.7049	-15.8429	-15.5995	-15.8069	-15.7388	-15.7633	-15.3822	-15.7388	0.38113	0.024572	0.00742097	0.993051	NA
D6RBS5;Q8IZ81;D6RHX2	ELMO domain-containing protein 2	ELMOD2	6	28.7	-14.4233	-14.4057	-14.2643	-14.28	-14.3739	-14.1981	-14.2862	-14.1232	-14.2971	-14.2973	-14.0623	-14.1871	-14.0966	-13.9199	-14.0729	-14.3739	-14.2862	-14.0729	0.0877389	0.300999	0.051358	0.0010036	NA
D6RC56;D6RFY7;Q8N5Z0;Q8N5Z0-2;D6REB9	Kynurenine/alpha-aminoadipate aminotransferase, mitochondrial	AADAT	3	20.6	-15.6791	-15.6466	-15.6338	-15.674	-15.6381	-16.048	-15.801	-15.9052	-15.9207	-16.0602	-15.6593	-15.6157	-15.5902	-15.6837	-15.5924	-15.6466	-15.9207	-15.6157	-0.274086	0.0309052	0.00318897	0.25774	NA
D6RC71;D6RF48;Q9P2W9	Syntaxin-18	STX18	3	26	-16.4577	-16.5956	-16.5936	-16.3246	-16.4216	-16.5904	-16.725	-16.5245	-16.4714	-16.6562	-16.2736	-16.4533	-16.495	-16.2881	-16.3558	-16.4577	-16.5904	-16.3558	-0.132719	0.101874	0.135231	0.161684	NA
D6RCD0;Q8NBQ5	Estradiol 17-beta-dehydrogenase 11	HSD17B11	7	34.8	-13.6263	-13.5378	-13.5927	-13.4805	-13.5612	-13.7391	-13.8646	-13.9879	-13.9079	-13.7798	-13.5036	-13.5544	-13.5971	-13.3575	-13.5235	-13.5612	-13.8646	-13.5235	-0.303393	0.0376348	0.000980185	0.308504	NA
D6RCM5;D6RDH6;K4DI92;Q6NW29;D6R9C7	RWD domain-containing protein 4	RWDD4	2	77.3	-17.6698	-17.0618	-17.7244	-17.5345	-17.8609	-17.4207	-17.279	-16.9821	-17.1611	-17.3761	-17.3868	-17.6486	-17.675	-17.6273	-17.7002	-17.6698	-17.279	-17.6486	0.390889	0.0212808	0.0823997	0.811318	NA
D6REL5;Q6UWZ7-2;Q6UWZ7	BRCA1-A complex subunit Abraxas	FAM175A	5	16.7	-15.0438	-15.0291	-14.925	-15.0031	-15.0184	-15.2892	-15.1954	-15.2813	-15.1941	-15.1908	-15.0382	-15.0393	-15.0495	-15.0831	-15.0626	-15.0184	-15.1954	-15.0495	-0.17695	-0.0310479	8.07131e-05	0.0710041	NA
D6RGI3;D6RER5;Q9NVA2;Q9NVA2-2;D6RDU5	Septin-11	2022-09-11	22	56.5	-10.0936	-10.0242	-10.1184	-10.1455	-10.1082	-10.4265	-10.6234	-10.5595	-10.5549	-10.608	-10.1603	-10.2329	-10.182	-10.1889	-10.1889	-10.1082	-10.5595	-10.1889	-0.451218	-0.0806452	1.6602e-05	0.00661275	NA
D6REX3;O94979-3;O94979-9;O94979-2;O94979;O94979-8;O94979-6;O94979-10;O94979-4;D6RHZ5;H7BXG7;O94979-7;H0YAB3;O94979-5	Protein transport protein Sec31A	SEC31A	24	25.4	-11.9445	-12.1645	-11.9941	-11.9229	-12.0422	-11.6582	-11.5538	-11.3175	-11.6534	-11.6593	-11.8611	-11.8379	-11.9901	-11.8968	-11.8137	-11.9941	-11.6534	-11.8611	0.340713	0.13298	0.000811013	0.0381377	NA
D6REY2;P23508;P23508-2	Colorectal mutant cancer protein	MCC	5	11.6	-16.5443	-16.2112	-16.3851	-16.4067	-16.3746	-16.1082	-16.0291	-16.1299	-16.2166	-16.0941	-16.2017	-16.1394	-16.3361	-16.0992	-16.1687	-16.3851	-16.1082	-16.1687	0.276853	0.216385	0.00395607	0.0204651	NA
Q8IY31;Q8IY31-2;J3QR43;J3QRC6;Q8IY31-4	Intraflagellar transport protein 20 homolog	IFT20	2	24.2	-17.2976	-17.4485	-17.1906	-17.4282	-17.2981	-15.2303	-14.4322	-15.6559	-14.7567	-14.577	-16.4671	-16.0167	-17.0779	-16.7995	-16.7787	-17.2981	-14.7567	-16.7787	2.54142	0.519389	0.000307043	0.0155211	Green
D6RFG8;P27707;D6RCP9	Deoxycytidine kinase	DCK	13	40.4	-11.5588	-11.5118	-11.5477	-11.5871	-11.5581	-11.7625	-11.8739	-11.772	-11.8311	-11.9097	-11.5002	-11.489	-11.5015	-11.436	-11.467	-11.5581	-11.8311	-11.489	-0.273077	0.0690358	0.000191357	0.00272539	NA
D6RGY8;D6RFI3;E7EQR8;Q9GZM5;H0Y9A1	Protein YIPF3;Protein YIPF3, 36 kDa form III	YIPF3	4	64.2	-14.2683	-14.2242	-14.2384	-14.1148	-14.2096	-13.947	-13.7222	-14.156	-13.94	-13.7408	-13.9678	-13.9217	-14.0409	-13.9883	-14.0017	-14.2242	-13.94	-13.9883	0.284144	0.23588	0.0147258	0.000161674	NA
Q8N668;Q8N668-2;E9PE85	COMM domain-containing protein 1	COMMD1	4	35.3	-14.7203	-14.705	-14.6512	-14.779	-14.8075	-12.5335	-11.9598	-13.4056	-12.2001	-11.9349	-13.9264	-13.4896	-14.5959	-14.2766	-14.0852	-14.7203	-12.2001	-14.0852	2.5202	0.635084	0.000955316	0.0223942	Green
D6RHD3;Q9BS16;D6RAX0;D6RC76;D6RJF0	Centromere protein K	CENPK	2	7.9	-15.8215	-15.5824	-15.4359	-15.4523	-15.4601	-15.5341	-14.9514	-15.5733	-15.1597	-15.0942	-15.4046	-15.6334	-15.5566	-15.5033	-15.6032	-15.4601	-15.1597	-15.5566	0.300392	-0.0965475	0.088111	0.906272	NA
D6RIE5;Q9ULK6-4;Q9ULK6-2;Q9ULK6-3;Q9ULK6	RING finger protein 150	RNF150	3	17.8	-17.1075	-17.0844	-17.1428	-17.1339	-17.0848	-17.1518	-17.2132	-17.0249	-17.2236	-17.3554	-17.2366	-17.0287	-17.0595	-16.9924	-17.0223	-17.1075	-17.2132	-17.0287	-0.105723	0.0787412	0.199111	0.390732	NA
D6W601;Q96EY9;C9JFC1	Probable inactive tRNA-specific adenosine deaminase-like protein 3	ADAT3	4	18.3	-17.9582	-17.9908	-17.7875	-17.9835	-17.8329	-17.5478	-17.4471	-17.3933	-17.0119	-17.1077	-17.6664	-17.6538	-17.8671	-17.8248	-17.8045	-17.9582	-17.3933	-17.8045	0.56491	0.153638	0.00230384	0.0405756	NA
E2QRF9;O75496;H7C608;C9K0U5	Geminin	GMNN	4	24.6	-14.635	-14.6526	-14.6455	-14.8467	-14.6014	-14.7715	-14.8589	-15.2146	-14.6783	-14.7618	-14.6438	-14.7622	-14.5539	-14.7152	-14.7337	-14.6455	-14.7715	-14.7152	-0.126021	-0.0696908	0.134268	0.926282	NA
E3W994;J3KR49;O75122	CLIP-associating protein 2	CLASP2	16	19	-13.7269	-13.9095	-13.7795	-13.7308	-13.723	-13.5423	-13.5253	-13.5214	-13.4573	-13.4956	-13.6191	-13.6077	-13.7139	-13.7097	-13.6696	-13.7308	-13.5214	-13.6696	0.20933	0.0611452	0.000729075	0.0350978	NA
E5RFJ1;E5RHW9;Q96MF7;H0YB96;E5RIM1;A0A087WTZ8	E3 SUMO-protein ligase NSE2	NSMCE2	2	24.1	-17.6225	-17.9952	-17.7936	-17.6475	-17.6483	-17.4211	-17.9547	-18.2441	-17.5743	-17.4664	-17.8726	-17.7388	-17.5137	-17.7999	-17.9387	-17.6483	-17.5743	-17.7999	0.0740144	-0.151606	0.95917	0.765188	NA
E5RFK4;Q08495-3;Q08495-4;Q08495-2;Q08495;E5RGQ7;E5RJC0;E5RGQ0	Dematin	DMTN	2	14.7	-18.7475	-19.2625	-19.2822	-19.2223	-18.793	-16.0798	-18.4306	-19.9592	-18.3535	-18.6974	-19.1415	-19.0855	-18.5887	-19.0731	-19.0262	-19.2223	-18.4306	-19.0731	0.791759	0.149243	0.296826	0.628814	NA
E5RFU2;P34913-3;P34913-2;P34913;E5RFH6	Bifunctional epoxide hydrolase 2;Cytosolic epoxide hydrolase 2;Lipid-phosphate phosphatase	EPHX2	9	30.8	-13.6566	-13.6403	-13.5645	-13.639	-13.7161	-13.7734	-13.8903	-13.5645	-13.8786	-13.9713	-13.625	-13.6595	-13.7066	-13.7071	-13.6395	-13.6403	-13.8786	-13.6595	-0.238336	-0.0192204	0.0687565	0.438623	NA
E5RGX5;Q93045;Q93045-2	Stathmin;Stathmin-2	STMN2	5	29.8	-13.0579	-13.5849	-13.6561	-13.8037	-13.1709	-14.4862	-14.5087	-13.6313	-14.2697	-14.4312	-13.9261	-13.853	-13.3697	-13.6777	-13.6701	-13.5849	-14.4312	-13.6777	-0.84637	-0.0928663	0.00612038	0.201732	NA
E5RHG8;Q15369;Q15369-2;R4GMY8	Transcription elongation factor B polypeptide 1	TCEB1	8	83.1	-11.4249	-11.3524	-11.3611	-11.3106	-11.4269	-11.4952	-11.6348	-11.6354	-11.6884	-11.635	-11.3015	-11.3638	-11.2506	-11.255	-11.2711	-11.3611	-11.635	-11.2711	-0.273894	0.0900191	0.000428964	0.0220716	NA
H0YAX4;E5RHI6;E5RJ96;E5RJI9;Q96MH6-2;Q96MH6;E5RHZ2;Q96MH6-3	Transmembrane protein 68	TMEM68	2	32.4	-16.2992	-16.2554	-16.2255	-16.1572	-16.0363	-16.101	-15.8027	-15.5534	-16.0119	-15.8941	-16.0622	-15.9925	-16.1354	-16.0512	-15.9945	-16.2255	-15.8941	-16.0512	0.331343	0.174233	0.0231572	0.0295641	NA
E5RHW4;O94905	Erlin-2	ERLIN2	10	33.4	-13.3784	-13.6105	-13.4289	-13.0227	-13.2447	-13.6615	-13.8134	-13.4321	-13.9124	-13.796	-12.7206	-13.5125	-13.5088	-13.34	-13.3536	-13.3784	-13.796	-13.3536	-0.417594	0.0247717	0.0174692	0.785116	NA
E5RI87;Q86XS8-2;Q86XS8	E3 ubiquitin-protein ligase RNF130	RNF130	2	6	-20.851	-20.4973	-20.5537	-20.6369	-20.6212	-19.3961	-20.1873	-18.5003	-19.8513	-19.8865	-21.4869	-20.2253	-20.0891	-20.3202	-20.1198	-20.6212	-19.8513	-20.2253	0.769905	0.395906	0.0207852	0.529591	NA
E5RIH5;Q6NXR4;E5RHM7	TELO2-interacting protein 2	TTI2	4	13.8	-18.6979	-18.645	-18.1182	-18.2534	-18.3681	-17.8279	-17.6245	-18.253	-18.01	-17.35	-18.1787	-18.0307	-18.3286	-18.2423	-18.2348	-18.3681	-17.8279	-18.2348	0.540235	0.133298	0.0152977	0.135295	NA
E5RIM7;O00244;E5RGN3	Copper transport protein ATOX1	ATOX1	5	71.2	-12.7058	-13.3737	-13.7009	-13.8364	-13.6123	-14.4821	-14.1085	-14.0511	-14.2431	-14.1481	-13.9731	-14.0118	-13.7399	-14.0507	-13.8332	-13.6123	-14.1481	-13.9731	-0.535856	-0.3608	0.015537	0.0745651	NA
E5RIW3;E5RJD8;O75347;E5RHG6;O75347-2;E5RIX8	Tubulin-specific chaperone A	TBCA	9	70.2	-11.7592	-12.3265	-12.8018	-13.1621	-12.4903	-13.5153	-13.3051	-12.7014	-13.1898	-13.2186	-13.1442	-13.0961	-12.6904	-13.0974	-12.8651	-12.4903	-13.2186	-13.0961	-0.728367	-0.605851	0.0441789	0.118724	NA
E5RIY0;Q8N4L2;E5RFT4	Type 2 phosphatidylinositol 4,5-bisphosphate 4-phosphatase	TMEM55A	2	21.1	-16.5503	-16.2244	-16.4491	-16.321	-16.3961	-15.482	-15.4868	-15.8682	-15.3168	-15.2297	-16.1463	-16.1351	-16.4238	-16.2256	-16.2506	-16.3961	-15.482	-16.2256	0.914068	0.170494	0.000326773	0.080573	NA
E5RJR5;P63208;E7ERH2;F8W8N3;P63208-2;E5RGM3	S-phase kinase-associated protein 1	SKP1	12	75.5	-11.2153	-11.11	-11.1829	-11.2147	-11.2515	-11.374	-11.3412	-11.1977	-11.336	-11.3732	-11.1902	-11.2259	-11.1894	-11.2817	-11.2314	-11.2147	-11.3412	-11.2259	-0.126539	-0.0111921	0.014067	0.35571	NA
E7EM64;Q7L5N1	COP9 signalosome complex subunit 6	COPS6	11	45.7	-11.6016	-11.583	-11.5687	-11.6009	-11.633	-11.6936	-11.756	-11.794	-11.7746	-11.7471	-11.621	-11.6188	-11.7015	-11.6288	-11.6394	-11.6009	-11.756	-11.6288	-0.155141	-0.0279051	0.000129262	0.0486213	NA
E7EM93;Q9BQG2	Peroxisomal NADH pyrophosphatase NUDT12	NUDT12	4	9.5	-15.5913	-15.6573	-15.595	-15.6328	-15.6297	-15.6586	-15.7118	-15.3698	-15.7093	-15.691	-15.512	-15.5716	-15.5817	-15.5829	-15.5105	-15.6297	-15.691	-15.5716	-0.0612995	0.0580845	0.922324	0.0114348	NA
G3V2V8;J3KMY5;H0YIZ1;G3V3E8;E7EMS2;G3V3D1;P61916-2;P61916	Epididymal secretory protein E1	NPC2	2	13.1	-15.7109	-15.4352	-15.6054	-15.3917	-15.6315	-15.3788	-15.5215	-14.9506	-15.2865	-15.4089	-15.6405	-15.7315	-15.6671	-15.7372	-15.7421	-15.6054	-15.3788	-15.7315	0.226652	-0.126128	0.0709304	0.0689999	NA
E7EMW7;O95071-2;O95071	E3 ubiquitin-protein ligase UBR5	UBR5	8	5.4	-17.2577	-17.2551	-17.1593	-17.1512	-17.0762	-16.9499	-17.0283	-16.9483	-16.8913	-17.1439	-17.0777	-17.1947	-17.1603	-17.1382	-17.0369	-17.1593	-16.9499	-17.1382	0.209486	0.0211815	0.0105637	0.229116	NA
E7EMZ9;E9PBC6;O95359-3;D6RAA5;Q4VXL8;O95359-6;O95359-1;O95359-5;O95359;Q4VXL4;O95359-2	Transforming acidic coiled-coil-containing protein 2	TACC2	14	7.4	-14.2478	-14.194	-14.2231	-14.1619	-14.2481	-13.9651	-13.8746	-14.1296	-13.8612	-13.7924	-13.9631	-13.9778	-14.0575	-14.1234	-14.0467	-14.2231	-13.8746	-14.0467	0.348524	0.17646	0.00591156	0.001358	NA
E7EN73;Q8IZA0-2;Q8IZA0;B1AN15;C9J519;Q8IZA0-3	Dyslexia-associated protein KIAA0319-like protein	KIAA0319L	5	5.8	-14.3603	-14.0401	-14.2945	-14.1816	-14.29	-14.1472	-14.129	-14.1799	-14.2321	-14.0259	-14.2354	-14.2212	-14.1795	-14.1217	-14.1932	-14.29	-14.1472	-14.1932	0.142813	0.0968564	0.213345	0.501339	NA
E7EN86;P52747-2;P52747-3;P52747	Zinc finger protein 143	ZNF143	3	4.4	-16.8957	-17.0622	-16.9135	-16.9378	-16.8334	-16.5251	-16.8282	-17.2478	-16.5468	-16.5661	-16.6858	-16.7119	-16.6117	-16.7037	-16.7737	-16.9135	-16.5661	-16.7037	0.347423	0.209867	0.254796	0.00140253	NA
P30613-2;P30613	Pyruvate kinase PKLR	PKLR	2	5	-21.4781	-21.0983	-20.8852	-22.0882	-21.518	-19.7501	-18.7502	-19.1413	-18.9384	-18.9662	-20.7126	-20.5756	-21.6763	-20.9242	-21.0061	-21.4781	-18.9662	-20.9242	2.51195	0.553963	3.16039e-05	0.159993	Green
E7EPB3;P50914	60S ribosomal protein L14	RPL14	5	40.3	-13.5142	-13.7838	-13.5017	-13.2845	-13.5362	-12.4579	-12.791	-12.5756	-12.8398	-12.8704	-13.5879	-13.5112	-13.7156	-13.7002	-13.5254	-13.5142	-12.791	-13.5879	0.723216	-0.0736595	9.09956e-05	0.386351	NA
E7EWP2;E7EPJ7;O75962-5;O75962-2;O75962-4;O75962	Triple functional domain protein	TRIO	2	1.2	-18.7748	-18.7336	-18.3717	-18.5123	-18.6542	-18.2017	-18.0477	-17.8833	-17.8758	-17.9291	-18.4828	-18.3357	-18.668	-18.6092	-18.4061	-18.6542	-17.9291	-18.4828	0.725048	0.171388	0.000233641	0.293596	NA
E7EPM6;P33121;B7Z3Z9;P33121-2;P33121-3	Long-chain-fatty-acid--CoA ligase 1	ACSL1	15	26.8	-12.8798	-12.8014	-12.7166	-12.6236	-12.8018	-12.6947	-12.599	-12.4758	-12.6208	-12.5976	-12.4972	-12.4535	-12.6396	-12.4769	-12.5157	-12.8014	-12.599	-12.4972	0.202364	0.304254	0.018602	0.00227897	NA
E7EPN9;Q9Y520-4;Q9Y520-5;Q9Y520;Q9Y520-7;Q9Y520-6;Q9Y520-3;Q9Y520-2	Protein PRRC2C	PRRC2C	65	28.9	-10.0551	-10.4532	-10.3569	-10.5187	-10.048	-10.3716	-10.2768	-10.1056	-10.3435	-10.2897	-10.3503	-10.4148	-9.98633	-10.2394	-10.4711	-10.3569	-10.2897	-10.3503	0.0672438	0.00663361	0.937776	0.964562	NA
A0A087WTA8;P08123	Collagen alpha-2(I) chain	COL1A2	9	9.4	-13.3899	-13.417	-13.2461	-13.4591	-13.4809	-11.3205	-10.8605	-11.607	-10.9342	-10.7838	-12.8431	-12.3717	-13.3286	-12.9346	-12.8592	-13.417	-10.9342	-12.8592	2.48282	0.557841	6.08233e-05	0.0227945	Green
E7EPT4;P19404	NADH dehydrogenase [ubiquinone] flavoprotein 2, mitochondrial	NDUFV2	11	53.6	-12.3553	-12.2463	-12.377	-12.4314	-12.3435	-12.3551	-12.1943	-12.1008	-12.2229	-12.2797	-12.413	-12.4283	-12.227	-12.3584	-12.3568	-12.3553	-12.2229	-12.3584	0.132395	-0.00307769	0.0534871	0.901115	NA
E7EQ34;O14653;O14653-2;I3L4Z6;O14653-3;I3L1K7;I3L3V4;I3L0K1	Golgi SNAP receptor complex member 2	GOSR2	6	37.1	-14.644	-14.5175	-14.4585	-14.3326	-14.3533	-14.5176	-14.5675	-14.469	-14.6794	-14.4992	-14.3296	-14.244	-14.1436	-14.0289	-14.2601	-14.4585	-14.5176	-14.244	-0.0590641	0.214465	0.249214	0.010007	NA
E7EQ61;Q9GZZ9;E7EWE1;Q9GZZ9-2;C9J5W5;C9JRV9	Ubiquitin-like modifier-activating enzyme 5	UBA5	11	40.3	-12.3061	-12.2269	-12.2434	-12.211	-12.2593	-12.3546	-12.3941	-12.2844	-12.4768	-12.4249	-12.1433	-12.0445	-12.2347	-12.1137	-12.1382	-12.2434	-12.3941	-12.1382	-0.150702	0.105188	0.0094293	0.0158888	NA
E7EQA9;Q92844;E7ENY2;H7C3L4	TRAF family member-associated NF-kappa-B activator	TANK	3	11.8	-17.6052	-18.0139	-17.8516	-18.0755	-17.6633	-17.7969	-17.8541	-16.0795	-17.8878	-18.2619	-17.6746	-17.7314	-17.3566	-17.7023	-17.9258	-17.8516	-17.8541	-17.7023	-0.00248034	0.1493	0.533175	0.244829	NA
Q96QF0-3;Q96QF0-4;Q96QF0-2;Q96QF0;H0YD03;H0YI02;J3KPG1;Q96QF0-8	Rab-3A-interacting protein	RAB3IP	3	7.8	-17.6479	-17.8916	-17.7198	-17.8488	-17.7336	-15.3282	-14.9331	-15.3379	-15.2587	-14.9327	-17.3361	-16.709	-17.8898	-17.2536	-17.2378	-17.7336	-15.2587	-17.2536	2.47487	0.48003	4.07811e-07	0.060092	Green
E7EQR4;P15311	Ezrin	EZR	37	59	-10.0247	-9.98017	-10.0049	-10.0334	-10.0106	-10.0065	-10.1112	-10.0776	-10.0903	-10.111	-10.0018	-10.0285	-9.95838	-9.98937	-9.96281	-10.0106	-10.0903	-9.98937	-0.079714	0.0212312	0.0196658	0.195708	NA
E7EQT4;Q9UKV3	Apoptotic chromatin condensation inducer in the nucleus	ACIN1	37	33.6	-15.3746	-15.4683	-15.5607	-15.5742	-15.4572	-15.7543	-16.313	-16.069	-15.9446	-16.1448	-15.4123	-15.5843	-15.272	-15.4791	-15.4595	-15.4683	-16.069	-15.4595	-0.600728	0.00881091	0.00236127	0.489897	NA
E7EQY1;Q96C01	Protein FAM136A	FAM136A	3	13.5	-16.0906	-16.1121	-16.3132	-16.0502	-15.9787	-15.914	-15.8844	-15.6318	-15.8845	-15.6374	-16.2149	-16.2979	-16.3617	-16.2009	-16.1537	-16.0906	-15.8844	-16.2149	0.206272	-0.124254	0.00577066	0.0809866	NA
E9PCS8;E7EQY4;E7EV10;Q9BTC8-2;Q9BTC8;D6W5A2	Metastasis-associated protein MTA3	MTA3	5	14.3	-19.9841	-20.7382	-19.7504	-20.3887	-19.9404	-18.8581	-18.9721	-18.2875	-18.9833	-18.3339	-19.7078	-19.3542	-20.3232	-19.9863	-19.9715	-19.9841	-18.8581	-19.9715	1.12593	0.0125174	0.000268724	0.259737	NA
E7ESA3;E7ER86;Q8WW35;F8WD40	Tctex1 domain-containing protein 2	TCTEX1D2	4	58.5	-15.2651	-15.2348	-15.122	-15.1953	-15.1691	-14.7402	-14.3561	-14.6563	-14.5307	-14.7094	-14.8943	-14.9673	-15.1587	-15.144	-15.1198	-15.1953	-14.6563	-15.1198	0.539016	0.0755794	0.000491887	0.056034	NA
E7ERS3;Q86VM9;Q86VM9-2	Zinc finger CCCH domain-containing protein 18	ZC3H18	12	18.4	-13.9919	-13.9912	-13.9903	-13.8705	-13.9631	-13.9545	-13.9449	-14.0483	-14.0052	-13.927	-13.8736	-13.7912	-14.0273	-13.9029	-13.906	-13.9903	-13.9545	-13.9029	0.0357447	0.0874078	0.663105	0.214072	NA
Q5VY30;P02753	Retinol-binding protein 4;Plasma retinol-binding protein(1-182);Plasma retinol-binding protein(1-181);Plasma retinol-binding protein(1-179);Plasma retinol-binding protein(1-176)	RBP4	4	21.6	-15.1937	-15.1511	-15.0834	-15.217	-15.2891	-12.8688	-12.6372	-13.7338	-12.7338	-12.4425	-14.6408	-14.3959	-15.2198	-14.7806	-14.7384	-15.1937	-12.7338	-14.7384	2.4599	0.455368	0.00041464	0.0300199	Green
E7ESC7;Q7L5Y9;B4DQT1;B4DVN3;Q7L5Y9-3;Q7L5Y9-2;D6RIB6;Q7L5Y9-4;D6RE80	Macrophage erythroblast attacher	MAEA	7	21	-14.5271	-14.503	-14.4029	-14.3693	-14.4728	-14.3469	-14.2703	-14.354	-14.4013	-14.3595	-14.4654	-14.2867	-14.4291	-14.345	-14.3851	-14.4728	-14.354	-14.3851	0.118865	0.0877885	0.020321	0.131371	NA
H0YAG1;E7ESC9;Q8IZU2-2;Q8IZU2	WD repeat-containing protein 17	WDR17	2	5.4	-17.3283	-17.2644	-17.2341	-17.2093	-17.3412	-17.8806	-18.1495	-17.514	-17.7123	-18.4038	-17.35	-17.3698	-17.3731	-17.34	-17.3367	-17.2644	-17.8806	-17.35	-0.616256	-0.0856595	0.0131614	0.0358205	NA
E7ESK6;E9PBI9;P34741;E5RJB8;E5RHU3	Syndecan;Syndecan-2	SDC2	4	19.4	-14.5388	-14.4057	-14.314	-14.164	-14.3476	-14.0523	-14.0083	-14.2293	-14.1212	-14.0676	-14.3651	-14.2758	-14.6207	-14.2755	-14.2808	-14.3476	-14.0676	-14.2808	0.280067	0.0668386	0.00952479	0.918465	NA
E7ESP9;P07197;E7EMV2;P07197-2	Neurofilament medium polypeptide	NEFM	38	44.6	-11.084	-11.2448	-11.1876	-11.0226	-11.1056	-11.1483	-11.2192	-10.9187	-11.0899	-11.207	-10.9167	-11.0198	-10.6148	-10.8687	-10.8991	-11.1056	-11.1483	-10.8991	-0.0426478	0.206487	0.859521	0.0129125	NA
E7ET15;O15042-2;O15042;O15042-3	U2 snRNP-associated SURP motif-containing protein	U2SURP	7	10.5	-14.9992	-15.105	-14.9594	-15.0542	-15.09	-14.7622	-14.7805	-14.5586	-14.7906	-14.7868	-14.9012	-14.968	-15.0064	-15.0942	-14.9056	-15.0542	-14.7805	-14.968	0.273727	0.0862474	0.000762764	0.180675	NA
E7ET49;Q8NCG7-2;Q8NCG7-4;Q8NCG7	Sn1-specific diacylglycerol lipase beta	DAGLB	3	6.2	-16.1195	-16.0377	-16.0262	-15.9028	-16.0414	-15.6974	-15.5605	-15.8041	-15.5772	-15.6555	-15.8674	-15.7506	-15.5718	-15.7444	-15.8535	-16.0377	-15.6555	-15.7506	0.382193	0.287102	0.000231331	0.00399221	NA
E7ETB3;Q9ULA0;E7EMB6;C9JBE1	Aspartyl aminopeptidase	DNPEP	21	69.4	-11.67	-11.6063	-11.5653	-11.5829	-11.6737	-11.8683	-11.7498	-11.8408	-11.8808	-11.7867	-11.6509	-11.6102	-11.6899	-11.6613	-11.6848	-11.6063	-11.8408	-11.6613	-0.234449	-0.0549709	0.000284369	0.178041	NA
E7ETU5;F6Y5H0;P29558-2;P29558;E7EPF2;F8W1T6;Q15434	RNA-binding motif, single-stranded-interacting protein 1;RNA-binding motif, single-stranded-interacting protein 2	RBMS1;RBMS2	6	20.5	-14.718	-14.6982	-14.6482	-14.6491	-14.7524	-14.6259	-14.5661	-14.2316	-14.4748	-14.4689	-14.6096	-14.6299	-14.5519	-14.6733	-14.6391	-14.6982	-14.4748	-14.6299	0.223336	0.0682508	0.0280795	0.0343205	NA
E7ETY2;Q13428-7;Q13428-6;J3KQ96;Q13428-5	Treacle protein	TCOF1	56	43.3	-20.4961	-20.6511	-20.9043	-20.4581	-20.5843	-20.0447	-20.327	-21.1849	-19.8807	-19.7945	-20.7465	-20.8227	-20.7211	-20.8286	-20.8523	-20.5843	-20.0447	-20.8227	0.539611	-0.238421	0.219499	0.0900638	NA
E7ETZ4;Q9Y6E2;Q75MG1;B5MCH7;B5MCE7	Basic leucine zipper and W2 domain-containing protein 2	BZW2	17	44.9	-11.2677	-11.3056	-11.2671	-11.2394	-11.2989	-11.1823	-11.2309	-11.2637	-11.281	-11.2236	-11.2352	-11.2718	-11.2935	-11.2236	-11.2156	-11.2677	-11.2309	-11.2352	0.0368335	0.0324862	0.100158	0.186256	NA
E7EU96;P68400;Q8NEV1;P68400-2	Casein kinase II subunit alpha;Casein kinase II subunit alpha 3	CSNK2A1;CSNK2A3	14	47.8	-11.8083	-11.6643	-11.6423	-11.5878	-11.8186	-11.8342	-11.87	-11.9208	-11.8808	-11.8851	-11.7121	-11.6529	-11.9403	-11.7549	-11.6764	-11.6643	-11.8808	-11.7121	-0.216489	-0.0478306	0.0172499	0.550421	NA
E7EUC4;Q9NRH2	SNF-related serine/threonine-protein kinase	SNRK	2	8.4	-20.9608	-21.1589	-20.8386	-20.557	-20.6472	-21.1063	-20.2805	-19.6078	-19.9939	-20.2315	-20.8785	-20.3834	-20.4954	-21.2321	-20.2231	-20.8386	-20.2315	-20.4954	0.607092	0.343223	0.0754069	0.402664	NA
E7EUC7;A0A087WYS1;Q16851	UTP--glucose-1-phosphate uridylyltransferase	UGP2	18	41.6	-11.3993	-11.4207	-11.3565	-11.4107	-11.4569	-11.2915	-11.2041	-11.4584	-11.3204	-11.2593	-11.4259	-11.4119	-11.5154	-11.5136	-11.4643	-11.4107	-11.2915	-11.4643	0.119133	-0.0535784	0.0735583	0.068485	NA
P12109;A0A087X0S5	Collagen alpha-1(VI) chain	COL6A1	8	8.9	-13.577	-13.6837	-13.4793	-13.6107	-13.5884	-11.4488	-10.9067	-11.8221	-11.1308	-10.8684	-12.9671	-12.4702	-13.5211	-13.0762	-13.0605	-13.5884	-11.1308	-13.0605	2.45765	0.527917	0.000140107	0.025956	Green
E7EUN9;Q9NX74	tRNA-dihydrouridine(20) synthase [NAD(P)+]-like	DUS2	4	8.1	-16.5932	-16.4504	-16.4427	-16.4613	-16.5587	-16.1965	-16.1111	-16.2855	-16.0095	-16.0543	-16.3654	-16.2284	-16.5038	-16.398	-16.4668	-16.4613	-16.1111	-16.398	0.350202	0.0632666	0.00046736	0.0987402	NA
E7EUU4;Q04637-3;Q04637;Q04637-8;Q04637-9;E7EX73;E9PGM1;Q04637-5;Q04637-4;Q04637-6;Q04637-7	Eukaryotic translation initiation factor 4 gamma 1	EIF4G1	37	29.2	-11.7499	-12.0945	-11.8254	-11.7485	-11.9001	-11.6001	-11.7251	-11.5795	-11.7274	-11.7262	-11.8506	-11.8726	-11.8207	-11.952	-11.7884	-11.8254	-11.7251	-11.8506	0.100307	-0.0251867	0.0376915	0.925618	NA
E7EV01;O15484	Calpain-5	CAPN5	5	10.3	-15.1136	-15.0548	-15.065	-14.9844	-15.0428	-14.6588	-14.6729	-14.8091	-14.6757	-14.6917	-14.9331	-14.8738	-15.0025	-14.8874	-14.9983	-15.0548	-14.6757	-14.9331	0.379114	0.121685	1.20335e-05	0.011409	NA
E7EV41;P32418-2;P32418-3;P32418-4;P32418-5;P32418	Sodium/calcium exchanger 1	SLC8A1	2	6.8	-20.0521	-20.1964	-19.9009	-20.2156	-20.2816	-20.3259	-21.3884	-20.6406	-20.8236	-20.2126	-20.2523	-20.5748	-20.0539	-20.0003	-20.1368	-20.1964	-20.6406	-20.1368	-0.444201	0.0596274	0.0557248	0.564238	NA
E7EVA0;P27816;P27816-6;P27816-2	Microtubule-associated protein;Microtubule-associated protein 4	MAP4	76	41.6	-8.94884	-8.8667	-8.89998	-8.98066	-8.92839	-9.15319	-9.31529	-9.29613	-9.2969	-9.30622	-9.02193	-9.06918	-9.0355	-9.06504	-9.06206	-8.92839	-9.2969	-9.06206	-0.368508	-0.133671	3.07703e-05	0.00137296	NA
E7EVC7;Q676U5-2;Q676U5;Q676U5-5;Q676U5-3;Q676U5-4	Autophagy-related protein 16-1	ATG16L1	13	28	-13.8233	-13.7532	-13.8118	-13.804	-13.839	-13.4442	-13.3765	-13.3836	-13.3846	-13.4648	-13.6237	-13.5139	-13.9145	-13.7468	-13.6591	-13.8118	-13.3846	-13.6591	0.42723	0.152684	2.48864e-07	0.163928	NA
E7EVH9;Q08623-3;Q08623;Q08623-4;Q08623-2	Pseudouridine-5-phosphatase	HDHD1	7	51.3	-12.6836	-12.631	-12.6635	-12.7164	-12.7431	-12.7793	-12.7315	-13.0528	-12.8162	-12.6857	-12.6688	-12.6879	-12.7414	-12.7477	-12.7484	-12.6836	-12.7793	-12.7414	-0.0957575	-0.0577889	0.121777	0.261125	NA
E7EVJ5;Q96F07-2;Q96F07;H7C229;E7EW33	Cytoplasmic FMR1-interacting protein 2	CYFIP2	35	33.4	-12.8908	-12.898	-12.7893	-12.8482	-12.9315	-12.9899	-12.814	-12.7309	-12.8613	-12.8391	-12.8211	-12.7887	-12.9357	-12.8392	-12.8126	-12.8908	-12.8391	-12.8211	0.051625	0.0697017	0.630759	0.389609	NA
E7EVQ6;Q14534;E5RJH9	Squalene monooxygenase	SQLE	3	12.7	-18.0194	-18.1139	-17.8707	-17.8008	-18.0746	-17.8684	-18.0463	-17.6752	-17.5389	-17.9351	-17.694	-17.7426	-18.0076	-17.5995	-17.6225	-18.0194	-17.8684	-17.694	0.150977	0.325393	0.179755	0.0345578	NA
E7EVX8;Q8WWY3-4;Q8WWY3;Q8WWY3-2;E7EU94;E7ESX0;E7EN72;Q8WWY3-3	U4/U6 small nuclear ribonucleoprotein Prp31	PRPF31	7	20.5	-14.4944	-14.5769	-14.4379	-14.4805	-14.5778	-13.7496	-13.7205	-13.8878	-13.6923	-13.6628	-14.3707	-14.3057	-14.4396	-14.4683	-14.3396	-14.4944	-13.7205	-14.3707	0.773881	0.123669	6.48668e-07	0.014143	NA
E7EWP0;H0Y886;O43674-2;O43674	NADH dehydrogenase [ubiquinone] 1 beta subcomplex subunit 5, mitochondrial	NDUFB5	4	22.6	-14.572	-14.362	-14.4246	-14.2406	-14.2274	-14.7016	-14.4643	-15.1519	-14.7503	-14.6732	-14.2133	-14.5004	-14.2045	-14.1541	-14.2307	-14.362	-14.7016	-14.2133	-0.339572	0.148689	0.0233647	0.269743	NA
E7EWR4;A0A0A0MT56	NA	CSTF2	18	45.1	-11.8346	-11.8716	-11.8306	-11.9102	-11.8659	-11.9881	-12.0574	-11.844	-12.0034	-12.0461	-11.8106	-11.853	-11.6648	-11.8051	-11.8663	-11.8659	-12.0034	-11.8106	-0.137486	0.0552877	0.0270114	0.162516	NA
E7EX17;P23588;P23588-2;F8VX11	Eukaryotic translation initiation factor 4B	EIF4B	39	60.2	-9.77509	-10.1868	-10.1307	-10.261	-9.79556	-10.1447	-10.2541	-10.1365	-10.1734	-10.2709	-10.2533	-10.3075	-9.77848	-10.1959	-10.3524	-10.1307	-10.1734	-10.2533	-0.0427251	-0.122648	0.18216	0.338455	NA
E7EX40;Q6WKZ4-3;Q6WKZ4;Q6WKZ4-2	Rab11 family-interacting protein 1	RAB11FIP1	4	12.2	-19.1964	-19.0715	-18.8827	-19.1802	-19.008	-18.5798	-18.5849	-18.6261	-18.4813	-18.4224	-18.6621	-18.4213	-18.7421	-18.6012	-18.8488	-19.0715	-18.5798	-18.6621	0.491702	0.409458	0.000132513	0.00229149	NA
E7EX44;Q05682-3	NA	CALD1	40	58.2	-16.7992	-16.6696	-16.6956	-16.8124	-16.7127	-16.8816	-17.1656	-17.2158	-16.9017	-17.0956	-16.6923	-16.9571	-16.7521	-16.8601	-16.9558	-16.7127	-17.0956	-16.8601	-0.382884	-0.147319	0.00697426	0.130914	NA
A0A0U1RR20;Q92954-5;Q92954-4;Q92954-3;Q92954-6;Q92954-2;Q92954;J3KP74	Proteoglycan 4;Proteoglycan 4 C-terminal part	PRG4	3	11.9	-17.6008	-17.6036	-17.5464	-17.6963	-17.6654	-15.4779	-15.154	-15.7733	-15.1124	-15.1303	-17.0059	-16.6078	-17.5225	-17.0617	-17.0621	-17.6036	-15.154	-17.0617	2.4496	0.541911	3.6528e-05	0.0159669	Green
E9PAK5;O75064;H0YEF0	DENN domain-containing protein 4B	DENND4B	2	1.6	-17.6949	-17.7114	-17.884	-17.9211	-17.79	-17.4711	-17.9858	-17.971	-17.8538	-18.1691	-17.649	-17.779	-17.7879	-17.7126	-17.7824	-17.79	-17.971	-17.779	-0.180997	0.0110814	0.502276	0.308372	NA
F8VZJ2;H0YHX9;Q13765;E9PAV3-2;E9PAV3;F8W0W4;F8W1N5;F8VNW4	Nascent polypeptide-associated complex subunit alpha;Nascent polypeptide-associated complex subunit alpha, muscle-specific form	NACA	6	52.9	-11.8767	-11.7805	-11.8346	-11.8519	-11.858	-11.9834	-11.9959	-12.1267	-12.102	-12.0758	-11.9029	-11.9283	-11.8403	-11.9298	-11.8882	-11.8519	-12.0758	-11.9029	-0.223838	-0.0509441	0.000469165	0.0380165	NA
E9PB61;Q86V81	THO complex subunit 4	ALYREF	9	35.6	-11.6152	-11.5179	-11.8448	-11.8894	-11.6866	-11.9421	-11.7109	-11.7719	-11.6788	-11.7787	-12.0903	-12.0612	-12.1836	-12.318	-11.9769	-11.6866	-11.7719	-12.0903	-0.0853614	-0.403725	0.455368	0.00196082	NA
E9PB90;P52789	Hexokinase;Hexokinase-2	HK2	12	16.6	-15.1727	-15.4377	-15.211	-15.0648	-15.33	-14.8573	-14.9651	-14.6548	-14.9132	-14.874	-15.2636	-15.1125	-15.336	-15.304	-15.0941	-15.211	-14.874	-15.2636	0.337008	-0.0525795	0.00175125	0.801848	NA
E9PBE1;Q05513-2;Q05513-3;Q05513;D6RAU1	Protein kinase C zeta type	PRKCZ	2	6.6	-17.6357	-17.7077	-17.5885	-17.5244	-17.7184	-17.4773	-17.4995	-17.8365	-17.3972	-17.4467	-17.5698	-17.4621	-17.7435	-17.4839	-17.544	-17.6357	-17.4773	-17.544	0.158397	0.0917327	0.278004	0.265625	NA
E9PC84;J3QSU6;P24821-4;P24821;F5H7V9;P24821-6;P24821-5;P24821-2;P24821-3	Tenascin	TNC	15	11.4	-14.4079	-14.5862	-14.3344	-14.2363	-14.305	-13.3689	-13.3658	-13.5824	-13.5892	-13.2929	-14.4684	-14.4428	-14.7708	-14.6146	-14.5945	-14.3344	-13.3689	-14.5945	0.96553	-0.260094	4.3823e-06	0.0407625	NA
E9PC87;O94876-2;O94876;Q6N039	Transmembrane and coiled-coil domains protein 1	TMCC1;DKFZp686H13261	4	10.9	-17.8561	-17.7016	-17.7124	-17.7188	-17.6363	-17.6454	-17.3427	-18.4216	-17.7884	-17.0407	-17.5885	-17.5478	-17.6338	-17.447	-17.5162	-17.7124	-17.6454	-17.5478	0.0669642	0.164554	0.758293	0.006033	NA
H0YA68;E9PCD7;Q9Y2E5-2;Q9Y2E5	Alpha-mannosidase;Epididymis-specific alpha-mannosidase	MAN2B2	3	5.6	-17.1127	-17.1979	-16.9093	-16.9654	-17.1526	-16.8944	-16.8905	-17.2419	-17.0744	-17.1459	-17.0253	-17.1975	-17.2978	-17.2208	-17.2525	-17.1127	-17.0744	-17.2208	0.0382852	-0.108052	0.843605	0.108951	NA
H0YDX6;H0YD13;H0YDW7;H0YCV9;H0Y2P0;H0Y5E4;P16070-15;P16070-18;P16070-12;P16070-14;P16070-13;P16070-11;P16070-10;P16070-16;P16070-8;P16070-9;P16070-17;P16070-6;P16070-4;P16070-3;P16070-7;P16070-5;P16070;E9PKC6;Q86UZ1;H0YD17;P16070-19	CD44 antigen	CD44	2	11	-16.4489	-16.3917	-16.17	-16.3583	-16.4803	-14.3559	-13.8445	-14.537	-13.9436	-13.9269	-15.8349	-15.3337	-16.3753	-15.9636	-15.8245	-16.3917	-13.9436	-15.8349	2.44804	0.556737	1.52992e-05	0.0362021	Green
E9PD53;Q9NTJ3;Q9NTJ3-2	Structural maintenance of chromosomes protein;Structural maintenance of chromosomes protein 4	SMC4	38	31.4	-11.2772	-11.5421	-11.3731	-11.2255	-11.3623	-11.3688	-11.4125	-11.1608	-11.4022	-11.4664	-11.2696	-11.2495	-11.4723	-11.352	-11.255	-11.3623	-11.4022	-11.2696	-0.0399	0.0927052	0.937517	0.611298	NA
E9PDF6;O43795-2;O43795	Unconventional myosin-Ib	MYO1B	21	22	-12.168	-12.4108	-12.1824	-12.0563	-12.1856	-12.167	-12.0037	-11.9037	-12.0506	-11.9902	-12.2843	-12.1992	-12.4781	-12.3882	-12.2282	-12.1824	-12.0037	-12.2843	0.178641	-0.101992	0.0413804	0.177199	NA
E9PDL2;E9PF59;P42658-2;P42658	Dipeptidyl aminopeptidase-like protein 6	DPP6	2	5.3	-17.8859	-17.7048	-17.7794	-17.7279	-17.885	-17.5295	-17.4132	-17.5074	-17.5594	-17.4686	-17.9251	-17.8835	-17.6357	-17.694	-18.0565	-17.7794	-17.5074	-17.8835	0.272077	-0.10409	0.000325611	0.640562	NA
E9PDL4;Q05084-3;Q05084;Q05084-2	Islet cell autoantigen 1	ICA1	7	17.8	-15.1949	-15.3052	-15.2105	-15.1947	-15.148	-14.7409	-14.4834	-14.8402	-14.5417	-14.4966	-14.9583	-14.9208	-15.1044	-15.0851	-15.0497	-15.1949	-14.5417	-15.0497	0.653181	0.145161	0.000567855	0.00360237	NA
E9PDR0;P05166;E7ETT4;E7ETT1;C9JQS9;E7EX59;P05166-2;E7EUY3;F8WBI9;E9PEC3;E7ENC1	Propionyl-CoA carboxylase beta chain, mitochondrial	PCCB	14	34.7	-12.6138	-12.6634	-12.5958	-12.5843	-12.5952	-12.7377	-12.7777	-12.87	-12.6967	-12.8354	-12.6549	-12.752	-12.6616	-12.7548	-12.7224	-12.5958	-12.7777	-12.7224	-0.181938	-0.126605	0.00305135	0.00664093	NA
E9PEI0;Q69YH5	Cell division cycle-associated protein 2	CDCA2	2	3.8	-18.7835	-16.5871	-17.1949	-16.7255	-18.7393	-19.2043	-18.5326	-18.6399	-18.7699	-18.6165	-17.3151	-17.0509	-18.6981	-17.735	-17.2347	-17.1949	-18.6399	-17.3151	-1.44503	-0.12025	0.0751053	0.999025	Red
E9PEM5;P50851-2;P50851;H0YAC6	Lipopolysaccharide-responsive and beige-like anchor protein	LRBA	16	10.1	-13.9754	-13.9756	-13.9824	-13.9436	-14.0287	-13.8782	-13.9057	-13.9112	-13.9677	-13.9665	-13.8945	-13.9195	-13.989	-13.9388	-13.9145	-13.9756	-13.9112	-13.9195	0.0644105	0.0561501	0.0406339	0.046291	NA
E9PER6;O15530-2;O15530-3;O15530;Q6A1A2;O15530-4;O15530-5	3-phosphoinositide-dependent protein kinase 1;Putative 3-phosphoinositide-dependent protein kinase 2	PDPK1;PDPK2P	2	3.6	-16.398	-16.4729	-16.3409	-16.2936	-16.4747	-16.0397	-15.7428	-16.1897	-15.9082	-15.6833	-16.2329	-16.102	-16.4631	-16.3695	-16.2402	-16.398	-15.9082	-16.2402	0.489806	0.157802	0.00438275	0.158022	NA
E9PF05;Q8NBK3-4;Q8NBK3;F5GXA0;Q8NBK3-2;Q8NBK3-5;Q8NBK3-3	Sulfatase-modifying factor 1	SUMF1	3	14.5	-16.174	-15.9999	-16.0077	-15.9956	-16.0006	-15.8797	-15.6835	-16.0189	-15.7534	-15.8376	-15.9243	-15.8873	-15.8931	-15.9057	-15.8917	-16.0006	-15.8376	-15.8931	0.162971	0.107538	0.0213054	0.0162854	NA
E9PF17;P13611-4;P13611-3;P13611-2;P13611;Q86W61;D6RGZ6;P13611-5	Versican core protein	VCAN	2	1.3	-14.3633	-14.3358	-14.3564	-14.3152	-14.4065	-13.7002	-13.6303	-13.779	-13.7781	-13.6967	-14.1885	-14.1786	-14.3272	-14.3528	-14.312	-14.3564	-13.7002	-14.312	0.656189	0.0444568	7.63118e-07	0.085427	NA
E9PF19;Q96E41;Q9Y4P3;A0A087WXC6	Transducin beta-like protein 2	TBL2	2	8.8	-21.0179	-20.6994	-20.5948	-20.5875	-20.6336	-20.1279	-21.211	-21.1121	-19.6932	-19.6271	-20.48	-20.039	-20.6281	-20.3984	-20.6205	-20.6336	-20.1279	-20.48	0.505608	0.153601	0.366087	0.0790335	NA
U3KPX1;E9PF46;F8WA34;P14621;U3KPX8;U3KQL2	Acylphosphatase;Acylphosphatase-2	ACYP2	3	45.5	-14.1597	-14.6199	-14.9079	-14.9939	-14.7889	-15.6802	-15.9562	-15.3174	-15.7125	-15.7632	-15.1622	-15.1241	-14.9046	-15.1167	-14.8289	-14.7889	-15.7125	-15.1167	-0.923628	-0.327863	0.000834918	0.0890714	NA
E9PFD7;P00533;Q504U8	Receptor protein-tyrosine kinase;Epidermal growth factor receptor	EGFR	8	8.3	-13.7695	-13.8189	-13.8616	-13.8051	-13.7013	-13.7458	-13.7762	-13.4024	-13.8141	-13.767	-13.7501	-13.7912	-13.6834	-13.6844	-13.7188	-13.8051	-13.767	-13.7188	0.038094	0.0863067	0.311609	0.0907223	NA
E9PFK9;Q9UJ41-2;Q9UJ41-4;Q9UJ41-3;Q9UJ41;Q3HKR1;A0A0A0MSJ3	Rab5 GDP/GTP exchange factor	RABGEF1	9	21.2	-13.9533	-13.9697	-13.9557	-13.9593	-14.0117	-13.7641	-13.7188	-13.922	-13.8672	-13.7853	-13.7855	-13.8074	-13.9091	-13.8842	-13.8875	-13.9593	-13.7853	-13.8842	0.174025	0.0751195	0.0102063	0.00611716	NA
E9PFP8;P57721-5;P57721-4;P57721;J3QT27;P57721-2;P57721-3	Poly(rC)-binding protein 3	PCBP3	15	52.1	-13.3269	-13.3059	-13.2565	-13.2844	-13.3525	-13.4147	-13.6016	-13.2143	-13.3858	-13.641	-13.163	-13.1976	-13.2766	-13.2471	-13.2252	-13.3059	-13.4147	-13.2252	-0.108796	0.0807203	0.133111	0.0122523	NA
E9PG22;Q8IW35;Q8IW35-2	Centrosomal protein of 97 kDa	CEP97	6	11.8	-16.7003	-16.8124	-16.7132	-16.6866	-16.8646	-16.7498	-17.0112	-17.0901	-16.8115	-17.0371	-16.7935	-16.6727	-16.807	-16.8224	-16.7138	-16.7132	-17.0112	-16.7935	-0.297925	-0.0802129	0.0501752	0.891026	NA
P20908;A0A087WXW9	Collagen alpha-1(V) chain	COL5A1	7	5.1	-13.8123	-13.8351	-13.6651	-13.863	-13.7808	-11.6881	-11.2348	-12.1489	-11.3859	-11.1927	-13.1933	-12.6893	-13.6833	-13.3189	-13.2928	-13.8123	-11.3859	-13.2928	2.42643	0.519503	0.000152432	0.0237893	Green
E9PGA6;Q9BXJ4;Q9BXJ4-3;Q9BXJ4-2	Complement C1q tumor necrosis factor-related protein 3	C1QTNF3-AMACR;C1QTNF3	6	21.5	-14.3099	-14.4949	-14.2555	-14.4446	-14.2843	-12.3945	-12.2165	-13.103	-12.5488	-12.2941	-14.279	-14.0199	-14.8473	-14.4978	-14.2902	-14.3099	-12.3945	-14.2902	1.91533	0.0196342	0.00014302	0.850021	NA
E9PGC0;P20936-2;P20936-4;P20936;P20936-3	Ras GTPase-activating protein 1	RASA1	5	7.5	-16.9523	-17.1042	-17.0467	-16.9361	-16.9691	-16.4684	-16.3575	-16.4958	-16.5422	-16.3279	-16.9165	-16.8504	-17.1302	-16.8849	-16.8899	-16.9691	-16.4684	-16.8899	0.500698	0.0791858	7.30891e-06	0.295372	NA
Q5TG12;E9PGC5;Q15262;Q15262-2;Q15262-3;Q15262-4	Protein-tyrosine-phosphatase;Receptor-type tyrosine-protein phosphatase kappa	PTPRK	3	2.4	-16.825	-16.7354	-16.6362	-16.6477	-16.7037	-16.3811	-16.0022	-16.7786	-16.3656	-16.354	-16.8643	-16.4851	-16.8827	-16.6025	-16.7344	-16.7037	-16.3656	-16.7344	0.338177	-0.0306411	0.0514538	0.961669	NA
E9PGC8;P78559;P78559-2	Microtubule-associated protein 1A;MAP1A heavy chain;MAP1 light chain LC2	MAP1A	39	18.4	-11.772	-11.7235	-11.7112	-11.7226	-11.7416	-11.9334	-11.8332	-11.8928	-11.8393	-11.7819	-11.7417	-11.7198	-11.779	-11.7535	-11.772	-11.7235	-11.8393	-11.7535	-0.115757	-0.0299549	0.00662295	0.241652	NA
E9PGM4;Q04446	1,4-alpha-glucan-branching enzyme	GBE1	4	9.1	-17.2816	-17.3571	-17.2166	-17.3897	-17.2695	-16.8121	-16.6447	-16.5336	-16.6636	-16.5633	-17.1328	-17.0573	-17.3722	-17.1531	-17.2855	-17.2816	-16.6447	-17.1531	0.636921	0.128496	1.08972e-05	0.161323	NA
E9PGT1;Q15631;H7C1D4	Translin	TSN	11	41.3	-11.2767	-11.1934	-11.2199	-11.2727	-11.2762	-11.4717	-11.4028	-11.6824	-11.4495	-11.4123	-11.3916	-11.4443	-11.4152	-11.4067	-11.4031	-11.2727	-11.4495	-11.4067	-0.176726	-0.133925	0.00758624	0.000155506	NA
E9PGT3;Q15418-4;Q15418;Q15418-2;Q15418-3	Ribosomal protein S6 kinase;Ribosomal protein S6 kinase alpha-1	RPS6KA1	8	12.4	-17.4482	-17.3901	-17.4098	-17.3741	-17.3884	-17.3516	-17.1367	-16.5609	-17.1058	-17.0012	-17.4611	-17.3278	-17.5998	-17.3047	-17.3722	-17.3901	-17.1058	-17.3722	0.284287	0.0179313	0.0465495	0.850852	NA
E9PH05;F8W7Q4;Q96A26	Protein FAM162A	FAM162A	2	17	-16.9845	-17.0162	-17.7355	-17.6675	-16.8501	-17.7688	-17.396	-17.5468	-17.4481	-17.5233	-17.8915	-17.9372	-17.1568	-17.2759	-17.4732	-17.0162	-17.5233	-17.4732	-0.507137	-0.457013	0.207527	0.261539	NA
E9PH64;Q9Y6M9;E7EWZ0;E9PF49	NADH dehydrogenase [ubiquinone] 1 beta subcomplex subunit 9	NDUFB9	6	48.2	-14.1063	-13.9282	-13.9859	-13.9404	-13.9612	-14.3589	-13.8508	-14.1851	-14.0844	-13.9945	-14.1713	-14.1593	-13.8248	-13.8768	-13.9493	-13.9612	-14.0844	-13.9493	-0.123187	0.0119014	0.281766	0.885215	NA
E9PH82;Q8NCA5-2;Q8NCA5	Protein FAM98A	FAM98A	6	26.3	-16.3159	-16.2937	-16.0921	-16.0973	-16.2534	-16.6406	-16.3311	-16.3181	-16.4298	-16.3592	-16.065	-16.0741	-16.3027	-16.172	-16.1428	-16.2534	-16.3592	-16.1428	-0.105835	0.110557	0.0289711	0.387187	NA
E9PHA2;Q15003;Q15003-2;C9J470	Condensin complex subunit 2	NCAPH	14	23.8	-14.0296	-14.3863	-14.1063	-14.1733	-14.189	-13.4805	-13.4197	-13.5017	-13.3657	-13.408	-14.1232	-13.973	-14.3037	-14.2309	-14.045	-14.1733	-13.4197	-14.1232	0.753604	0.0501236	5.59895e-05	0.634476	NA
E9PHF7;Q96RQ3;F5GYT8;E9PG35;G5E9X5	Methylcrotonoyl-CoA carboxylase subunit alpha, mitochondrial	MCCC1	9	22.6	-15.1652	-15.134	-14.981	-14.9566	-14.9694	-15.1935	-15.1522	-14.8129	-15.2162	-15.2399	-15.0011	-15.0319	-15.0469	-15.0819	-15.0366	-14.981	-15.1935	-15.0366	-0.212561	-0.055651	0.400293	0.974811	NA
E9PHG5;Q6UW02;Q6UW02-2;C9J8K7	Cytochrome P450 20A1	CYP20A1	8	22.6	-14.5866	-14.491	-14.4811	-14.4054	-14.538	-14.1279	-13.8816	-14.2301	-14.012	-13.9297	-14.2388	-14.1905	-14.3112	-14.1798	-14.2539	-14.491	-14.012	-14.2388	0.479033	0.252217	0.000736695	0.000160484	NA
U3KQ69;E9PI62;Q9BT17;E7EVK2;Q9BT17-2	Mitochondrial GTPase 1;Mitochondrial ribosome-associated GTPase 1	MTG1	5	21.5	-16.5977	-16.486	-16.3977	-16.4909	-16.3756	-16.5059	-16.3128	-16.6355	-15.9917	-16.404	-16.3962	-16.267	-16.7024	-16.4274	-16.3493	-16.486	-16.404	-16.3962	0.0819688	0.0897795	0.428259	0.639654	NA
Q9NPH3-2;Q9NPH3;Q9NPH3-5;C9J1D9;Q9NPH3-3;C9JT28	Interleukin-1 receptor accessory protein	IL1RAP	4	12.1	-13.8737	-13.9004	-13.7901	-13.9855	-13.931	-11.9349	-11.408	-12.1624	-11.485	-11.4148	-13.2559	-12.9229	-13.888	-13.4777	-13.3669	-13.9004	-11.485	-13.3669	2.41537	0.533438	8.80572e-05	0.0290643	Green
Q8IWU2	Serine/threonine-protein kinase LMTK2	LMTK2	5	6.3	-15.6945	-15.7042	-15.7755	-15.934	-15.7692	-13.7432	-13.3575	-13.871	-13.24	-13.3633	-15.1255	-14.888	-15.6125	-15.324	-15.266	-15.7692	-13.3633	-15.266	2.40592	0.503246	1.2412e-05	0.00836099	Green
E9PIM6;E9PNQ8;P04216;J3QRJ3	Thy-1 membrane glycoprotein	THY1	3	25.7	-13.8894	-13.8168	-13.9399	-13.6671	-13.7981	-13.8256	-14.0058	-14.0525	-14.085	-14.0211	-13.9702	-14.0571	-14.0086	-13.864	-13.9468	-13.8168	-14.0211	-13.9702	-0.204266	-0.153336	0.0265294	0.0347233	NA
E9PIQ7;O00165-5;O00165-3;O00165;O00165-2;Q5VYD6	HCLS1-associated protein X-1	HAX1	2	10.6	-16.3819	-16.1121	-16.3045	-15.9884	-16.211	-15.0768	-15.2307	-14.0002	-15.1078	-15.3925	-15.9777	-16.0434	-15.6768	-15.7993	-15.7641	-16.211	-15.1078	-15.7993	1.10317	0.411752	0.00581575	0.00738985	NA
E9PIW9;Q6SPF0	Atherin	SAMD1	2	9.5	-17.3615	-17.3438	-17.4573	-17.3395	-17.3103	-17.8638	-17.7746	-17.3148	-17.8776	-17.71	-17.4909	-17.5815	-17.374	-17.4723	-17.5499	-17.3438	-17.7746	-17.4909	-0.430788	-0.147094	0.0263628	0.0193924	NA
E9PJ36;E9PKX7;Q9UID3-2;Q9UID3;E9PMB6;E9PRV0	Vacuolar protein sorting-associated protein 51 homolog	VPS51	3	12.9	-16.6838	-16.7994	-16.6927	-16.5835	-16.7192	-16.5223	-16.5279	-16.545	-16.586	-16.4789	-16.6134	-16.6475	-16.7699	-16.7435	-16.5168	-16.6927	-16.5279	-16.6475	0.164766	0.0451926	0.00580047	0.533116	NA
E9PJ55;Q9NUJ3;H0YES4	T-complex protein 11-like protein 1	TCP11L1	4	8.4	-17.4539	-17.4409	-17.4514	-17.5863	-17.6182	-17.2342	-17.361	-17.1197	-17.4578	-17.7498	-17.3418	-17.5411	-17.3907	-17.5898	-17.4491	-17.4539	-17.361	-17.4491	0.0929061	0.00485183	0.321701	0.448183	NA
E9PJ81;Q04323;Q04323-2;A0A087WTZ5;E9PRQ7	UBX domain-containing protein 1	UBXN1	9	32.8	-13.7399	-13.7935	-13.7432	-13.8561	-13.8127	-13.7667	-13.7049	-13.7861	-13.6997	-13.6614	-13.7293	-13.6752	-13.6219	-13.7485	-13.7548	-13.7935	-13.7049	-13.7293	0.0886327	0.0641947	0.0736062	0.0382506	NA
E9PJD7;Q6ZMK1-2;Q6ZMK1;E9PQ42	Cysteine and histidine-rich protein 1	CYHR1	11	37.6	-14.1212	-14.0406	-14.0461	-14.0873	-14.1379	-14.3006	-14.5256	-14.3755	-14.4354	-14.4761	-13.9733	-13.9591	-14.0246	-14.0156	-13.9939	-14.0873	-14.4354	-13.9939	-0.348081	0.0933602	0.000286571	0.0052606	NA
E9PJD9;P46776;E9PLL6;E9PLX7	60S ribosomal protein L27a	RPL27A	4	48.4	-14.1984	-14.3682	-14.156	-13.9792	-14.2888	-12.8575	-13.3186	-13.1547	-13.2767	-13.3172	-14.1358	-14.0266	-14.4332	-14.4004	-14.0802	-14.1984	-13.2767	-14.1358	0.921693	0.0625383	2.37348e-05	0.876857	NA
E9PJG7;P56817-2;P56817;P56817-6;P56817-5;P56817-4;P56817-3	Beta-secretase 1	BACE1	2	4.9	-17.0685	-16.9037	-16.7924	-16.7475	-16.9619	-15.973	-15.201	-16.9322	-16.5123	-15.2737	-16.7078	-16.2934	-16.9595	-16.5909	-16.7411	-16.9037	-15.973	-16.7078	0.930661	0.19582	0.0528335	0.103371	NA
E9PJH7;Q9H936;K4DIB6;K4DIB3;K4DIB8;K4DIA8;A0A0D9SEI9;A0A0D9SFE1	Mitochondrial glutamate carrier 1	SLC25A22	7	31	-14.0332	-13.8936	-14.0275	-13.8548	-13.8091	-14.1159	-14.1244	-14.122	-14.1498	-14.158	-13.8794	-13.8969	-13.8609	-13.7585	-13.8715	-13.8936	-14.1244	-13.8715	-0.230789	0.0221281	0.00901961	0.222712	NA
E9PK99;E9PMS5;E9PRT1;E9PJJ5;Q4G0X4;E9PM10	BTB/POZ domain-containing protein KCTD21	KCTD21	2	25.4	-18.4763	-18.4748	-18.5147	-18.3497	-18.4184	-18.6467	-18.6481	-18.0077	-18.4425	-18.7001	-18.3107	-18.3611	-18.5801	-18.6677	-18.2135	-18.4748	-18.6467	-18.3611	-0.171859	0.113739	0.762449	0.831435	NA
G3V1E0;E9PJM3;Q9UK99-3;Q9UK99-2;Q9UK99	F-box only protein 3	FBXO3	3	14.5	-17.4787	-17.323	-17.434	-17.2689	-17.3532	-16.5345	-16.1612	-16.2509	-16.1208	-16.1326	-17.0552	-16.8985	-17.3331	-17.0705	-17.1818	-17.3532	-16.1612	-17.0705	1.19197	0.282701	1.48434e-05	0.0175781	NA
E9PJP2;Q5TF21	Protein SOGA3	SOGA3	18	26	-13.3183	-13.3558	-13.2901	-13.2551	-13.3242	-13.2022	-13.0635	-13.2021	-13.0857	-13.1582	-13.222	-13.1508	-13.233	-13.1997	-13.1398	-13.3183	-13.1582	-13.1997	0.160113	0.118597	0.00209836	0.00151942	NA
E9PJS3;Q9NUE0-2;Q9NUE0	Palmitoyltransferase;Palmitoyltransferase ZDHHC18	ZDHHC18	2	15.2	-18.5455	-18.2039	-18.2097	-18.1758	-18.2897	-18.1475	-18.7446	-18.5276	-18.4092	-18.7009	-18.2556	-18.2449	-18.2764	-18.0706	-18.2792	-18.2097	-18.5276	-18.2556	-0.317921	-0.045927	0.128351	0.474077	NA
E9PPN3;E9PS17;E9PK59;Q96KG9-4;Q96KG9-2;Q96KG9;Q96KG9-3;A0A0A0MQX4;Q96KG9-5;Q96KG9-6;H0YCI6	N-terminal kinase-like protein	SCYL1	9	20.3	-14.863	-15.0334	-14.8292	-14.7913	-14.8738	-14.8528	-14.7467	-14.6564	-14.8191	-14.8147	-14.7582	-14.6761	-14.7884	-14.7487	-14.6838	-14.863	-14.8147	-14.7487	0.048382	0.114397	0.102617	0.0197362	NA
E9PK85;P62070-3;P62070;P62070-4;P62070-2	Ras-related protein R-Ras2	RRAS2	5	33.1	-15.0027	-14.9305	-14.9639	-14.7886	-14.9381	-15.2261	-15.4339	-15.3055	-15.3793	-15.4103	-14.7348	-14.7973	-14.8134	-14.7152	-14.8399	-14.9381	-15.3793	-14.7973	-0.441251	0.14075	3.99396e-05	0.0127806	NA
E9PK91;Q9NYF8-3;E9PK09;E9PQN2;E9PKI6	Bcl-2-associated transcription factor 1	BCLAF1	40	43.5	-15.7056	-15.8824	-15.8271	-15.9697	-15.7125	-15.4327	-15.1881	-15.776	-15.3984	-15.2753	-15.8379	-15.8482	-15.8655	-15.8111	-15.9604	-15.8271	-15.3984	-15.8482	0.428672	-0.0211516	0.011628	0.455511	NA
E9PSC8;E9PKA8;Q6ZUT1-3;Q6ZUT1-2;E9PQL5;Q6ZUT1	Uncharacterized protein C11orf57	C11orf57	2	30.1	-18.7326	-19.3259	-19.0824	-19.3575	-18.8118	-18.2749	-17.9856	-18.2453	-17.462	-17.9531	-18.5648	-18.5419	-18.6559	-18.9081	-18.8679	-19.0824	-17.9856	-18.6559	1.09678	0.426464	0.000574434	0.051779	NA
H7BXH2;E9PKF6;Q5H9R7-4;Q5H9R7-6;Q5H9R7-2;Q5H9R7;Q5H9R7-5;Q5H9R7-3;E9PQP7;H0YEN2	Serine/threonine-protein phosphatase 6 regulatory subunit 3	PPP6R3	31	51.5	-10.7352	-10.666	-10.7122	-10.7338	-10.7676	-10.5977	-10.4325	-10.6414	-10.5024	-10.48	-10.6512	-10.6114	-10.7199	-10.7256	-10.6625	-10.7338	-10.5024	-10.6625	0.231342	0.0713147	0.00483644	0.114128	NA
E9PKP7;P17480-2;P17480;H0YDH7;E9PLT2	Nucleolar transcription factor 1	UBTF	2	3.1	-17.8556	-17.8438	-17.8945	-17.6207	-18.1189	-17.7628	-18.051	-17.378	-17.8263	-18.5166	-18.0701	-18.1431	-18.2408	-18.3633	-18.0533	-17.8556	-17.8263	-18.1431	0.0292456	-0.287592	0.850059	0.0155525	NA
E9PKQ5	NA	CCDC90B	2	6.7	-15.2183	-15.2328	-15.1777	-15.0596	-15.2564	-15.3387	-15.5507	-14.9743	-15.4885	-15.5884	-15.134	-15.136	-15.187	-15.04	-15.0603	-15.2183	-15.4885	-15.134	-0.270226	0.0843387	0.15272	0.118556	NA
E9PKS9;E9PQE8;Q9Y296-2;Q9Y296;J3KP27;E9PN70;G3V1A0;G5EA23	Trafficking protein particle complex subunit 4	TRAPPC4	6	49.2	-14.0654	-14.1258	-13.9856	-14.0622	-14.1564	-13.7096	-13.6702	-13.9667	-13.6734	-13.6847	-13.979	-13.8994	-14.0884	-13.9212	-14.0182	-14.0654	-13.6847	-13.979	0.380658	0.0863689	0.00186301	0.0622735	NA
E9PL57	NA	NEDD8-MDP1	7	42.4	-14.2544	-15.1807	-15.4747	-15.6024	-15.1277	-15.5417	-15.7254	-15.0294	-15.6138	-15.7225	-15.5577	-15.7584	-15.2874	-15.5501	-15.3441	-15.1807	-15.6138	-15.5501	-0.433129	-0.369376	0.186979	0.197812	NA
E9PLK3;P55786;P55786-2	Puromycin-sensitive aminopeptidase	NPEPPS	46	50.8	-9.92931	-9.97795	-9.94186	-9.96325	-9.99672	-9.90131	-10.0336	-9.88052	-9.8897	-9.97573	-9.98871	-9.97108	-9.94933	-9.97845	-9.94186	-9.96325	-9.90131	-9.97108	0.0619417	-0.0078364	0.45693	0.793607	NA
E9PPJ5;E9PLM6;P21741	Midkine	MDK	5	36.6	-14.1562	-14.5038	-14.4623	-14.2832	-14.414	-13.2892	-13.5982	-12.1268	-12.6715	-13.6439	-15.1178	-14.9427	-14.7813	-15.0749	-14.9025	-14.414	-13.2892	-14.9427	1.12483	-0.528624	0.00998591	0.000137376	NA
E9PLY5	NA	MACF1	21	19.1	-20.0444	-20.3144	-20.0015	-19.999	-20.2918	-20.5101	-20.4846	-19.229	-20.746	-20.7958	-20.0516	-19.8496	-20.3174	-19.9416	-19.7856	-20.0444	-20.5101	-19.9416	-0.465633	0.10282	0.489641	0.266447	NA
E9PM62;Q5T9L3;Q5T9L3-2;E9PKJ0;Q7Z430;E9PJW4;H0YDL2;E9PQK1;H0YCG9;Q5T9L3-3	Protein wntless homolog	WLS	2	7.7	-18.6425	-18.5358	-18.428	-18.3938	-18.3909	-18.3987	-18.5047	-19.2604	-18.8095	-18.437	-18.1393	-18.2724	-18.4675	-18.331	-18.3969	-18.428	-18.5047	-18.331	-0.0767733	0.096992	0.284222	0.0683686	NA
E9PM92;O00193;E9PRZ9	Small acidic protein	C11orf58;SMAP	11	51.6	-11.7891	-11.8764	-11.8634	-12.0281	-11.8457	-12.1608	-12.4412	-12.1953	-12.3411	-12.4718	-11.9831	-12.138	-11.9104	-12.0179	-12.1036	-11.8634	-12.3411	-12.0179	-0.477625	-0.15447	0.000659144	0.0304623	NA
E9PMB9;Q16798;Q6TCH8;Q16798-2	Malic enzyme;NADP-dependent malic enzyme, mitochondrial	ME3	6	14.8	-15.8797	-15.7753	-15.6599	-15.6796	-15.8981	-15.96	-15.8491	-14.7771	-15.8761	-15.8539	-15.7336	-14.969	-15.4597	-15.4172	-15.6782	-15.7753	-15.8539	-15.4597	-0.0786286	0.315619	0.637239	0.0715988	NA
E9PMJ1;Q15771;E9PI18;E9PJQ5;E9PRF7;E9PNB9;E9PS06;H0YDK7;Q15771-2	Ras-related protein Rab-30	RAB30	3	26.2	-19.9149	-19.2306	-19.7691	-19.5007	-19.7464	-19.6772	-19.6467	-20.2485	-19.4692	-18.9247	-19.0264	-19.2087	-19.3807	-19.3956	-19.0974	-19.7464	-19.6467	-19.2087	0.09971	0.537703	0.877755	0.0242151	NA
E9PMJ2;J3KP39;Q9BPY3;E9PMW3	Protein FAM118B	FAM118B	3	14.2	-17.5426	-17.77	-17.4469	-17.6893	-17.6181	-17.31	-17.3081	-17.1409	-17.4363	-17.5322	-17.5592	-17.579	-17.5392	-17.7975	-17.3217	-17.6181	-17.31	-17.5592	0.308154	0.0588808	0.0154489	0.582627	NA
E9PMR6;Q9NZN5-2;Q9NZN5	Rho guanine nucleotide exchange factor 12	ARHGEF12	2	1.7	-19.5232	-19.8404	-19.6373	-19.3007	-19.5753	-19.1687	-18.6308	-18.5255	-18.8053	-18.6154	-19.4808	-19.3205	-19.6939	-19.7416	-19.7732	-19.5753	-18.6308	-19.6939	0.944458	-0.118628	0.000550197	0.834316	NA
E9PN76;Q8ND24-2;Q8ND24	RING finger protein 214	RNF214	7	21.2	-14.8917	-15.2546	-14.9801	-15.0629	-14.946	-14.6293	-14.717	-14.6373	-14.6324	-14.604	-14.2765	-14.9099	-14.5815	-14.9159	-14.9119	-14.9801	-14.6324	-14.9099	0.347763	0.0702003	0.0026027	0.0754865	NA
E9PN81;Q8TDP1-2;Q8TDP1;H0YEF3	Ribonuclease H2 subunit C	RNASEH2C	4	19	-15.4366	-15.7944	-15.5237	-15.7776	-15.5285	-15.5614	-15.4195	-15.2857	-15.4204	-15.4033	-15.5519	-15.5524	-15.3898	-15.6067	-15.6025	-15.5285	-15.4195	-15.5524	0.108958	-0.0239215	0.0588606	0.420712	NA
E9PNL8;Q13574-6;Q13574-2;Q13574-4;Q13574-7;Q13574-5;Q13574-3;Q13574	Diacylglycerol kinase;Diacylglycerol kinase zeta	DGKZ	3	6.6	-18.7521	-18.7677	-18.5882	-18.4185	-18.6463	-18.3625	-18.5309	-18.7625	-18.7828	-18.8149	-18.4907	-18.4957	-18.6373	-18.6034	-18.4777	-18.6463	-18.7625	-18.4957	-0.116232	0.150556	0.885591	0.238299	NA
E9PNW4;E9PR17;P13987	CD59 glycoprotein	CD59	2	18.5	-14.475	-14.2315	-14.3865	-14.1162	-14.2391	-14.0434	-14.056	-14.0646	-14.1202	-14.1099	-14.3863	-14.4528	-14.2946	-14.3432	-14.4207	-14.2391	-14.0646	-14.3863	0.174548	-0.147151	0.0268449	0.245055	NA
E9PNW8;Q8WVX9	Fatty acyl-CoA reductase 1	FAR1	2	8.7	-18.0489	-17.1149	-17.8942	-17.8482	-17.8341	-17.3485	-17.2473	-17.444	-17.3008	-16.9538	-17.5689	-16.8687	-17.6449	-17.4141	-17.482	-17.8482	-17.3008	-17.482	0.547429	0.366222	0.0369888	0.137821	NA
E9PQ47;E9PNY1;O95159;E9PQA5	Zinc finger protein-like 1	ZFPL1	3	22.9	-15.3295	-14.9302	-14.9756	-14.945	-15.1535	-14.8429	-14.7523	-15.2394	-14.8013	-14.674	-14.87	-14.7264	-14.9124	-14.8015	-14.698	-14.9756	-14.8013	-14.8015	0.174251	0.174018	0.14207	0.0222908	NA
E9PPE9;Q9H5J0	Zinc finger and BTB domain-containing protein 3	ZBTB3	2	26.1	-18.6727	-18.6067	-18.36	-18.6259	-18.7297	-18.427	-18.5814	-18.2728	-18.3108	-18.2856	-18.7364	-18.4319	-18.5514	-18.4377	-18.4362	-18.6259	-18.3108	-18.4377	0.315169	0.188204	0.0320315	0.380948	NA
F2Z3M0;E9PPN1;Q8WW01-2;Q8WW01;H0YCV5	tRNA-splicing endonuclease subunit Sen15	TSEN15	2	37.8	-15.0574	-14.9721	-14.84	-14.9247	-15.0649	-14.5095	-14.3186	-14.9166	-14.4262	-14.2598	-14.8198	-14.6585	-14.8891	-14.7908	-14.7928	-14.9721	-14.4262	-14.7928	0.545964	0.179352	0.0108124	0.012454	NA
E9PPZ9;E9PQ31;O43292;E9PM11;E9PLV6;O43292-2	Glycosylphosphatidylinositol anchor attachment 1 protein	GPAA1	2	12.3	-15.9946	-16.1142	-15.9407	-15.6095	-15.8736	-15.8719	-15.8865	-16.0818	-16.1144	-15.95	-15.7898	-15.8038	-15.8485	-15.7077	-15.6578	-15.9407	-15.95	-15.7898	-0.00925418	0.150948	0.473292	0.168027	NA
E9PQ61;O75152;E9PBY7	Zinc finger CCCH domain-containing protein 11A	ZC3H11A	3	6.7	-18.0097	-18.2609	-17.8387	-18.0056	-18.0977	-17.2461	-17.7265	-17.5357	-17.5254	-17.5923	-17.9136	-18.0585	-17.7544	-18.1533	-17.8923	-18.0097	-17.5357	-17.9136	0.473984	0.096123	0.00116643	0.39322	NA
E9PQL1;Q8TAV0-2;Q8TAV0;Q8TAV0-4;Q8TAV0-3;B1AJQ5;Q8TAV0-5	Protein FAM76A	FAM76A	4	14.2	-16.1868	-16.2938	-16.2865	-16.2465	-16.2492	-16.3029	-16.7389	-16.0035	-16.243	-16.5758	-16.117	-16.1845	-16.1844	-16.264	-16.0742	-16.2492	-16.3029	-16.1844	-0.0536659	0.0647676	0.406915	0.0556261	NA
E9PQR4;P50607;P50607-2	Tubby-like protein;Tubby protein homolog	TUB	3	17	-19.5322	-19.4949	-19.4174	-19.1377	-19.1102	-19.4375	-20.1587	-19.6531	-19.1791	-19.8153	-19.5391	-19.429	-19.3025	-19.4492	-19.2328	-19.4174	-19.6531	-19.429	-0.235671	-0.0115759	0.15044	0.636067	NA
E9PQW8;Q15777-2;Q15777;F2Z346	Metallophosphoesterase MPPED2	MPPED2	2	31.6	-17.1598	-17.0219	-17.0146	-17.1521	-17.1536	-17.5524	-17.4004	-17.8343	-17.308	-17.5387	-17.1629	-17.0862	-17.0977	-17.2418	-17.1456	-17.1521	-17.5387	-17.1456	-0.386583	0.00649695	0.00622999	0.318582	NA
E9PRD4;O14734;E9PJN0	Acyl-coenzyme A thioesterase 8	ACOT8	3	21.1	-16.8493	-16.7908	-16.605	-16.7044	-16.7946	-16.3995	-16.0482	-16.3824	-16.314	-16.2732	-16.3468	-16.5646	-16.6664	-16.5133	-16.5818	-16.7908	-16.314	-16.5646	0.476848	0.226273	0.000479777	0.0144916	NA
E9PRF4;Q15047-3;Q15047;E9PQM8	Histone-lysine N-methyltransferase SETDB1	SETDB1	4	3.4	-14.9751	-14.9573	-14.888	-15.0414	-15.0418	-14.0646	-13.6569	-14.4422	-13.8016	-13.6648	-14.7789	-14.4911	-15.0677	-14.8226	-14.7207	-14.9751	-13.8016	-14.7789	1.17353	0.196166	0.00169961	0.0914729	NA
E9PRJ5;O95298-2;O95298;E9PRQ4;A0A087WY27;E9PM14;A0A087WUM3;O95298-3;E9PQ53	NADH dehydrogenase [ubiquinone] 1 subunit C2;NADH dehydrogenase [ubiquinone] 1 subunit C2, isoform 2	NDUFC2;NDUFC2-KCTD14;KCTD14	2	21.1	-14.533	-14.5886	-15.0585	-14.8624	-14.424	-15.0835	-14.716	-14.7862	-15.0397	-14.8486	-14.9377	-14.8408	-14.4732	-14.5014	-14.6186	-14.5886	-14.8486	-14.6186	-0.260089	-0.0300834	0.186099	0.901991	NA
E9PRU1;O95967;H0YET5	EGF-containing fibulin-like extracellular matrix protein 2	EFEMP2	2	6	-18.4508	-18.0182	-17.9893	-17.909	-17.9177	-17.4475	-17.4018	-17.4488	-17.2832	-17.435	-17.7888	-17.7106	-17.9915	-17.8757	-18.1015	-17.9893	-17.435	-17.8757	0.55425	0.113593	0.00188857	0.223303	NA
E9PRY8;P29692-2;A0A087X1X7;H0YE72	Elongation factor 1-delta	EEF1D	22	39.6	-11.3355	-11.5883	-11.4698	-11.4269	-11.4123	-11.1585	-11.162	-11.1778	-11.2364	-11.209	-11.4212	-11.4154	-11.3331	-11.4336	-11.4249	-11.4269	-11.1778	-11.4212	0.2491	0.00569783	0.00206869	0.405771	NA
J3KND1;E9PRZ1;Q96ER3;E9PMD2;H0YEK5	Protein SAAL1	SAAL1	9	27.5	-12.8589	-12.9524	-12.8987	-12.9476	-12.9467	-12.8002	-12.8629	-12.7397	-12.7747	-12.7828	-12.9553	-12.9733	-12.9788	-12.9808	-12.9754	-12.9467	-12.7828	-12.9754	0.163863	-0.0287036	0.00155173	0.0453045	NA
E9PS62;Q9BZ67-2;Q9BZ67-3;Q9BZ67;E9PRP1	FERM domain-containing protein 8	FRMD8	2	14.7	-18.5372	-18.2012	-18.2229	-18.3087	-18.3557	-18.29	-17.9508	-19.0119	-17.6756	-18.0076	-18.1039	-18.025	-18.5298	-18.1361	-18.2522	-18.3087	-18.0076	-18.1361	0.301034	0.172542	0.586487	0.313028	NA
E9PSD3;O43427-2;O43427;E9PJW6	Acidic fibroblast growth factor intracellular-binding protein	FIBP	3	10.9	-14.8606	-15.0088	-14.9163	-14.8341	-14.9244	-14.6912	-14.5753	-14.8007	-14.6079	-14.5322	-14.8099	-14.8021	-14.9958	-14.9089	-14.8512	-14.9163	-14.6079	-14.8512	0.308339	0.0651137	0.00229122	0.474237	NA
E9PSI1;E9PQ80;Q9BY43;Q9BY43-2;E9PQI5	Charged multivesicular body protein 4a	CHMP4A	12	13.9	-12.3367	-12.2441	-12.2608	-12.3087	-12.3639	-12.5595	-12.6222	-12.7325	-12.6241	-12.6341	-12.3921	-12.4161	-12.3712	-12.4181	-12.398	-12.3087	-12.6241	-12.398	-0.315358	-0.0892619	1.97923e-05	0.00976644	NA
F1T0I1;J3KNL6;O15027-2;O15027-4;O15027-3;O15027;O15027-5	Protein transport protein Sec16A	SEC16A	7	5.4	-16.0194	-15.9377	-15.8609	-15.9384	-16.0155	-15.0038	-14.6848	-15.176	-14.7405	-14.6116	-15.479	-15.4545	-15.7998	-15.7263	-15.5868	-15.9384	-14.7405	-15.5868	1.19788	0.351588	0.000259815	0.00434024	NA
G3V0I0;F2Z2A9;O75896	Tumor suppressor candidate 2	TUSC2	2	63.2	-15.7496	-15.8264	-15.7163	-15.772	-15.722	-16.1473	-16.0784	-15.9273	-16.1956	-16.2239	-15.8279	-15.7226	-15.7631	-15.6924	-15.773	-15.7496	-16.1473	-15.7631	-0.397664	-0.0134235	0.00134385	0.962944	NA
F2Z2B1	NA	PCYT1B	2	18.1	-19.6216	-19.7618	-19.5305	-19.4242	-19.7215	-18.9389	-18.5062	-18.5105	-18.8734	-18.2919	-19.3083	-19.2831	-19.5872	-19.4975	-19.3041	-19.6216	-18.5105	-19.3083	1.11111	0.313347	0.000380867	0.0384277	NA
F2Z2E2;Q86VI3	Ras GTPase-activating-like protein IQGAP3	IQGAP3	4	3.1	-20.6033	-20.8166	-20.6859	-20.7954	-21.0663	-20.4991	-19.8137	-20.7858	-20.6874	-20.141	-20.8028	-21.1518	-21.3708	-22.1366	-21.1131	-20.7954	-20.4991	-21.1518	0.296257	-0.356436	0.0879734	0.0802	NA
F2Z2I2;Q5W015;Q5VX20;Q16875-3;Q16875-2;Q16875;Q16875-4	6-phosphofructo-2-kinase/fructose-2,6-bisphosphatase 3;6-phosphofructo-2-kinase;Fructose-2,6-bisphosphatase	PFKFB3	9	22.6	-15.1539	-15.0943	-14.9908	-15.0859	-15.0327	-15.3151	-15.1666	-15.4469	-15.3181	-15.3376	-15.0106	-15.1233	-15.0659	-15.0322	-15.0303	-15.0859	-15.3181	-15.0322	-0.232295	0.0536895	0.00259774	0.593574	NA
F2Z2U4	NA	TRRAP	64	22	-19.9087	-20.0777	-19.8362	-19.5506	-19.673	-19.8741	-19.2263	-20.197	-19.329	-19.5248	-19.9213	-19.8692	-19.6831	-19.7669	-20.266	-19.8362	-19.5248	-19.8692	0.311392	-0.0329511	0.409338	0.516781	NA
F2Z2W7;Q8IZ69-2;Q8IZ69	tRNA (uracil-5-)-methyltransferase homolog A	TRMT2A	4	8.9	-17.8793	-18.1999	-18.0133	-18.1677	-18.0386	-17.6721	-17.2701	-18.1611	-17.7271	-17.3997	-17.9417	-17.8574	-18.1708	-18.2584	-18.0489	-18.0386	-17.6721	-18.0489	0.366522	-0.0103312	0.0525123	0.964024	NA
Q4TT34;F2Z2X0;O00746;H0Y6J0;A0A087WVT9;O00746-2	Nucleoside diphosphate kinase;Nucleoside diphosphate kinase, mitochondrial	NME4	9	59	-13.2035	-13.1063	-13.0673	-13.1979	-13.1083	-13.2127	-13.2949	-13.3869	-13.2558	-13.2208	-13.2531	-13.2736	-13.4608	-13.3181	-13.2439	-13.1083	-13.2558	-13.2736	-0.147573	-0.165368	0.0112845	0.0086974	NA
F2Z2X4;Q9C0E2	Exportin-4	XPO4	25	30.7	-11.8596	-11.8625	-11.8243	-11.8626	-11.9608	-11.3231	-11.0474	-11.4423	-11.1603	-11.1844	-11.6878	-11.5949	-11.8834	-11.7771	-11.7281	-11.8625	-11.1844	-11.7281	0.678082	0.134394	0.000339369	0.0403932	NA
F2Z388;P42766	60S ribosomal protein L35	RPL35	2	18.8	-14.1881	-14.1436	-14.1636	-14.2928	-14.2554	-14.0796	-13.9118	-13.6764	-14.0192	-13.89	-14.717	-14.5486	-14.2479	-14.6866	-14.5544	-14.1881	-13.9118	-14.5544	0.276246	-0.366294	0.00988532	0.0117772	NA
F2Z3H6;Q9BQE9-4;Q9BQE9;F8WE18;F8WDZ4;Q9BQE9-3	B-cell CLL/lymphoma 7 protein family member B	BCL7B	5	27.2	-14.7431	-14.4627	-14.5314	-14.6321	-14.7622	-14.0191	-13.732	-14.5252	-13.8077	-13.681	-14.3828	-14.2437	-14.5453	-14.4462	-14.5178	-14.6321	-13.8077	-14.4462	0.824366	0.185886	0.00904485	0.0366708	NA
Q9NVH2-4;Q9NVH2-3;Q9NVH2-2;Q9NVH2	Integrator complex subunit 7	INTS7	6	9.4	-16.2961	-16.3287	-16.2423	-16.2508	-16.0999	-14.0444	-13.482	-14.2335	-13.8726	-13.5102	-15.7204	-15.0851	-16.0899	-15.5743	-15.6882	-16.2508	-13.8726	-15.6882	2.37825	0.562656	3.65391e-05	0.0174819	Green
F5GWE5;Q00169;I3L4H1;I3L459	Phosphatidylinositol transfer protein alpha isoform	PITPNA	17	49.6	-11.4386	-11.3673	-11.4067	-11.5268	-11.4768	-11.5225	-11.502	-11.5705	-11.4773	-11.5072	-11.3975	-11.3877	-11.5019	-11.4414	-11.4205	-11.4386	-11.5072	-11.4205	-0.0686098	0.0180248	0.0594411	0.706115	NA
F5GWT4;Q9H4A3-2;Q9H4A3;Q9H4A3-5;Q9H4A3-6;Q9H4A3-7;Q9H4A3-4	Serine/threonine-protein kinase WNK1	WNK1	29	15.9	-12.1677	-12.2166	-12.2089	-12.1463	-12.1789	-12.0767	-11.7954	-12.0292	-11.8863	-11.8377	-12.0662	-12.0438	-12.1211	-12.0819	-12.0865	-12.1789	-11.8863	-12.0819	0.292675	0.097005	0.00775292	0.000453867	NA
F5GX09;Q5HYJ3;Q5HYJ3-3;Q5HYJ3-2	Protein FAM76B	FAM76B	11	31.7	-13.9969	-13.6497	-13.717	-13.5614	-13.849	-13.733	-13.9049	-13.4029	-13.822	-13.8268	-13.4638	-13.3428	-13.6013	-13.596	-13.4024	-13.717	-13.822	-13.4638	-0.105033	0.253155	0.88873	0.0210243	NA
H0YKE7;F5GX29;H0YNG9;Q99653;H0YLY7	Calcineurin B homologous protein 1	CHP1	2	17.9	-17.7791	-17.7718	-17.5208	-17.5425	-17.8804	-17.5593	-17.2551	-17.4391	-17.6044	-17.6471	-17.4154	-17.4431	-17.4331	-17.3896	-17.2967	-17.7718	-17.5593	-17.4154	0.21253	0.356388	0.0834822	0.00994286	NA
F5GXE4;B4E107;Q5SQQ1	Arginyl-tRNA--protein transferase 1	ATE1	13	37	-13.0283	-12.9799	-12.9132	-12.9776	-13.0802	-12.7955	-12.719	-12.7878	-12.636	-12.5773	-12.7768	-12.7506	-12.8668	-12.9044	-12.7786	-12.9799	-12.719	-12.7786	0.260951	0.201296	0.000737459	0.002224	NA
A0A0B4J231;B9A064;A0A075B6L1;A0A075B6L0;A0A075B6K9;A0A075B6K8;P0CG06;P0CG05;P0CG04;P0CF74;A0M8Q6	Immunoglobulin lambda-like polypeptide 5;Ig lambda-3 chain C regions;Ig lambda-2 chain C regions;Ig lambda-1 chain C regions;Ig lambda-6 chain C region;Ig lambda-7 chain C region	IGLL5;IGLC7;IGLC3;IGLC2;IGLC1;IGLC6	2	10.7	-14.2465	-14.2771	-14.1123	-14.136	-14.2088	-12.2423	-11.8489	-11.6534	-12.0132	-11.7613	-13.6531	-13.1229	-13.8385	-13.7765	-13.7063	-14.2088	-11.8489	-13.7063	2.35996	0.502522	6.90442e-06	0.00924325	Green
F5GXZ7;F5GWI9	NA	CCDC53	7	45.1	-20.5015	-20.1992	-20.1874	-20.5716	-20.1613	-20.9709	-20.5615	-19.8323	-20.5596	-20.0867	-20.674	-20.2328	-20.6664	-20.1198	-20.0916	-20.1992	-20.5596	-20.2328	-0.360328	-0.0335245	0.734003	0.84081	NA
P02751-10;P02751-5;P02751-9;P02751-14;P02751-8;P02751-17;P02751-3;P02751;P02751-4;P02751-6;P02751-13;P02751-7;P02751-15;P02751-12;P02751-11;H0Y7Z1	Fibronectin;Anastellin;Ugl-Y1;Ugl-Y2;Ugl-Y3	FN1	24	14.7	-12.1075	-12.1578	-11.9509	-12.135	-12.1236	-10.0062	-9.50318	-10.4083	-9.76732	-9.47976	-11.4627	-10.9915	-12.0458	-11.6127	-11.5657	-12.1236	-9.76732	-11.5657	2.35632	0.557912	0.000126778	0.0277362	Green
F5GY88;A0A0B4J1W0;O75448-2;O75448;F5H5K2;B4DDR8	Mediator of RNA polymerase II transcription subunit 24	MED24	13	18.4	-14.7762	-14.6779	-14.5659	-14.524	-14.6143	-14.5346	-14.5828	-14.6108	-14.544	-14.5918	-14.496	-14.4864	-14.5284	-14.4267	-14.5057	-14.6143	-14.5828	-14.496	0.03151	0.11834	0.263913	0.0284924	NA
F5GYF8;O43166-3;O43166-2;O43166;H0YJY2	Signal-induced proliferation-associated 1-like protein 1	SIPA1L1	2	2.3	-18.5411	-18.4741	-18.3989	-18.6385	-18.4161	-18.1069	-18.0931	-17.6309	-17.6994	-17.6165	-18.3306	-18.3127	-18.3066	-18.3483	-18.367	-18.4741	-17.6994	-18.3306	0.774662	0.143443	0.00228517	0.0195475	NA
F5GYK2;Q9NRL3;Q9NRL3-3	Striatin-4	STRN4	10	33.3	-16.7979	-16.8538	-16.6992	-16.6822	-16.7309	-15.897	-15.7296	-16.5708	-15.7534	-15.63	-16.4981	-16.3757	-16.7574	-16.6148	-16.408	-16.7309	-15.7534	-16.4981	0.97749	0.232836	0.00693449	0.030529	NA
F5GYQ1;P61421;J3QL14;R4GN72	V-type proton ATPase subunit d 1	ATP6V0D1	10	37.2	-12.8966	-12.8506	-12.9751	-12.7964	-12.714	-12.7223	-12.5504	-12.5498	-12.7414	-12.6275	-12.7924	-12.7756	-12.7856	-12.7768	-12.8253	-12.8506	-12.6275	-12.7856	0.223153	0.0650252	0.00865405	0.282132	NA
F5GYV5;F8WCT1;Q66PJ3-2;H7BZV4;A0A0C4DG62;Q66PJ3-7;Q66PJ3-4;Q66PJ3-3;A0A0C4DH18;Q66PJ3-5;F8WEP2;F5H7X4	ADP-ribosylation factor-like protein 6-interacting protein 4	ARL6IP4	6	31.8	-17.4563	-17.3109	-17.393	-17.0428	-17.2428	-17.6551	-17.9993	-16.6224	-16.6275	-17.837	-17.3787	-17.8576	-17.0078	-17.1596	-17.4885	-17.3109	-17.6551	-17.3787	-0.344222	-0.0677718	0.856571	0.603471	NA
F5GZ28;P18858;M0R0Q7;P18858-2;P18858-3	DNA ligase;DNA ligase 1	LIG1	11	13.5	-13.9582	-14.1469	-13.8933	-13.9875	-14.0972	-13.7356	-13.8416	-13.5538	-13.7618	-13.8284	-13.8593	-13.8373	-14.0478	-14.0245	-13.9106	-13.9875	-13.7618	-13.9106	0.225674	0.076939	0.00446513	0.236512	NA
F5GZ97;Q9Y3C0	WASH complex subunit CCDC53	CCDC53	7	46.6	-13.4983	-13.4783	-13.4433	-13.4497	-13.5215	-13.6353	-13.6369	-13.8813	-13.7064	-13.6201	-13.4461	-13.4331	-13.4552	-13.5102	-13.4551	-13.4783	-13.6369	-13.4551	-0.158578	0.0232222	0.00890869	0.381924	NA
E7ES19;P35443	Thrombospondin-4	THBS4	8	14.6	-14.719	-14.7772	-14.6574	-14.8721	-14.7686	-12.7909	-12.2181	-13.1297	-12.4211	-12.2161	-14.1142	-13.669	-14.7221	-14.3402	-14.1817	-14.7686	-12.4211	-14.1817	2.34758	0.586955	0.000167718	0.0299602	Green
F5GZN3;Q08431-2;Q08431	Lactadherin;Lactadherin short form;Medin	MFGE8	3	10.8	-14.9682	-15.0523	-14.9635	-14.9839	-15.086	-14.8706	-14.8941	-14.8738	-14.9698	-14.9236	-15.0359	-15.0069	-15.0169	-15.0394	-15.1227	-14.9839	-14.8941	-15.0359	0.0897385	-0.0519937	0.0106563	0.326931	NA
F5GZS6;P08195;J3KPF3;P08195-4	4F2 cell-surface antigen heavy chain	SLC3A2	21	51.1	-19.1321	-18.8144	-19.041	-18.8336	-19.2998	-19.2804	-20.4947	-19.4402	-19.5991	-20.2061	-19.133	-19.1682	-19.0326	-19.2767	-18.7844	-19.041	-19.5991	-19.133	-0.558111	-0.0919757	0.0250514	0.670284	NA
F5H039;Q9NQX3;Q9NQX3-2	Gephyrin;Molybdopterin adenylyltransferase;Molybdopterin molybdenumtransferase	GPHN	26	49.4	-11.8794	-11.8549	-11.8039	-11.849	-11.9165	-12.0019	-11.9852	-12.1448	-12.1062	-11.9816	-11.9001	-11.8928	-11.9389	-11.9573	-11.9324	-11.8549	-12.0019	-11.9324	-0.146997	-0.0775148	0.00298197	0.0243548	NA
F5H1D6;Q07864;A0A087WW42;A0A087WX51	DNA polymerase;DNA polymerase epsilon catalytic subunit A	POLE	2	1.7	-15.6699	-15.7538	-15.6933	-15.8158	-15.8667	-16.0653	-16.4056	-16.6512	-16.3255	-16.5888	-15.796	-15.922	-15.771	-15.8994	-15.8496	-15.7538	-16.4056	-15.8496	-0.65188	-0.09579	0.00205064	0.0999982	NA
F5H1N7;Q6ZU35	Uncharacterized protein KIAA1211	KIAA1211	49	45.6	-10.8482	-11.1199	-10.9763	-11.1906	-10.8651	-11.1204	-11.2484	-11.2274	-11.192	-11.2314	-10.9563	-11.0628	-10.7894	-10.9349	-11.1141	-10.9763	-11.2274	-10.9563	-0.251114	0.0199529	0.0370754	0.755071	NA
F5H1Y4;Q9HD26-2;Q9HD26;Q9HD26-3	Golgi-associated PDZ and coiled-coil motif-containing protein	GOPC	4	21.9	-17.3228	-17.2994	-17.2886	-17.2912	-17.3505	-16.8478	-17.0506	-17.065	-16.8864	-16.8422	-17.4002	-17.1353	-17.0399	-17.4268	-17.3338	-17.2994	-16.8864	-17.3338	0.412975	-0.0344094	0.00120865	0.603746	NA
Q5TBF5;P20774	Mimecan	OGN	4	16	-15.4029	-15.589	-15.3581	-15.3902	-15.3733	-13.2274	-12.7138	-13.6297	-13.0443	-12.7415	-14.8973	-14.3539	-15.5038	-14.9006	-14.8598	-15.3902	-13.0443	-14.8973	2.34595	0.492984	8.33303e-05	0.0445819	Green
H0Y5D5;F5H2X7;Q9ULV3-5;Q9ULV3-2;Q9ULV3;Q9BTG3;Q5SYW2;Q9ULV3-3;Q9ULV3-4	Cip1-interacting zinc finger protein	CIZ1	5	10.4	-17.3027	-17.2223	-17.0558	-16.9858	-17.1149	-16.4211	-16.3299	-16.3412	-16.3541	-16.4489	-16.9305	-16.6284	-17.0219	-16.8115	-16.8166	-17.1149	-16.3541	-16.8166	0.760769	0.298278	4.04706e-05	0.00999686	NA
F5H362;F5H755;F5H5A1;Q4G176;F5H3B2;H0YH37;H0YGC7;F5H2G6	Acyl-CoA synthetase family member 3, mitochondrial	ACSF3	2	11.1	-17.2212	-17.2564	-17.1702	-17.2473	-17.1801	-16.9152	-16.7453	-16.7775	-16.7027	-16.6735	-17.11	-16.9767	-17.209	-17.2125	-16.9162	-17.2212	-16.7453	-17.11	0.475856	0.111191	0.000122495	0.0964175	NA
F5H365;Q15436;Q15436-2	Protein transport protein Sec23A	SEC23A	15	29.1	-14.3072	-14.3513	-14.2261	-14.1497	-14.368	-13.8545	-13.6806	-13.7743	-13.7003	-13.6895	-14.0858	-14.029	-14.2659	-14.1746	-14.0872	-14.3072	-13.7003	-14.0872	0.606839	0.219951	9.43052e-06	0.0312485	NA
F5H385;Q9BRY0;K7EQS6;K7ENJ1;K7EJZ1;Q9BRY0-2	Zinc transporter ZIP3	SLC39A3	2	12.4	-16.7782	-16.8861	-16.9722	-16.9322	-17.0261	-16.7957	-16.8098	-17.0461	-16.8749	-16.9323	-16.8506	-16.8459	-16.9084	-16.6489	-16.7054	-16.9322	-16.8749	-16.8459	0.0572466	0.0863161	0.673091	0.0850984	NA
Q2HIZ1;F5H4Z8;P49746-2;P49746	Thrombospondin-3	THBS3	5	16.3	-16.4031	-16.5079	-16.3874	-16.4525	-16.5725	-16.5907	-16.7961	-16.4011	-16.6866	-16.8634	-16.6722	-16.6534	-16.7782	-16.6764	-16.5492	-16.4525	-16.6866	-16.6722	-0.234118	-0.219632	0.0661086	0.00384453	NA
F5H523;Q9P2K6;H0YGN2	Kelch-like protein 42	KLHL42	4	18.7	-15.6272	-15.5974	-15.4905	-15.478	-15.6867	-15.575	-15.7799	-15.3685	-15.4864	-15.7193	-15.5202	-15.38	-15.5064	-15.4012	-15.4341	-15.5974	-15.575	-15.4341	0.0224139	0.163347	0.911482	0.0344435	NA
J3KNB8;F5H538;Q9Y6R4-2;Q9Y6R4;F5H4R1	Mitogen-activated protein kinase kinase kinase 4	MAP3K4	5	4.5	-16.6493	-16.7778	-16.6577	-16.6617	-16.6738	-16.6424	-16.6285	-16.3471	-16.7496	-16.7155	-16.7791	-16.7216	-16.6818	-16.713	-16.7153	-16.6617	-16.6424	-16.7153	0.0192197	-0.0536837	0.410088	0.223889	NA
H0Y8R1;F5H5I6;H0YAK1;Q12849-5;Q12849	G-rich sequence factor 1	GRSF1	3	9.4	-15.3604	-15.6143	-15.3391	-15.371	-15.6601	-15.153	-15.4604	-14.9771	-15.0927	-15.3716	-15.5483	-15.4786	-15.6092	-15.5803	-15.5017	-15.371	-15.153	-15.5483	0.218013	-0.177265	0.054017	0.355844	NA
F5H5P2;P12694;P12694-2;F5GXU9	2-oxoisovalerate dehydrogenase subunit alpha, mitochondrial	BCKDHA	9	26.5	-13.9582	-14.1381	-13.887	-13.9305	-13.9481	-13.5684	-13.3428	-13.493	-13.4265	-13.2805	-13.7922	-13.7116	-13.82	-13.7225	-13.7856	-13.9481	-13.4265	-13.7856	0.52159	0.16247	4.3278e-05	0.00557412	NA
F5H6E2;O00159-2;O00159-3;O00159	Unconventional myosin-Ic	MYO1C	6	10.3	-15.877	-15.9729	-15.8682	-15.7978	-15.8792	-15.8642	-15.6008	-15.5151	-15.6607	-15.6198	-16.014	-15.9714	-16.1315	-15.9573	-15.9122	-15.877	-15.6198	-15.9714	0.257236	-0.0943513	0.0134208	0.0368474	NA
F5H6I7;Q6DD88	Atlastin-3	ATL3	10	22.9	-13.5232	-13.584	-13.3934	-13.2505	-13.4947	-13.4583	-13.4391	-13.485	-13.5101	-13.4318	-13.2182	-13.2407	-13.2986	-13.1679	-13.2849	-13.4947	-13.4583	-13.2407	0.0364386	0.254014	0.806262	0.0201818	NA
J3QS47;J3QRH5;J3KSL5;F5H757;P49447	Cytochrome b561	CYB561	3	16.2	-14.8353	-14.967	-15.0011	-14.877	-14.9278	-15.1101	-15.1621	-14.8283	-15.0975	-14.9938	-14.769	-14.7143	-14.8632	-14.633	-14.7419	-14.9278	-15.0975	-14.7419	-0.169681	0.185952	0.129523	0.00655145	NA
H0YGW5;F5H7J9;O75581	Low-density lipoprotein receptor-related protein 6	LRP6	2	1.3	-17.2677	-17.436	-16.9437	-17.061	-17.2143	-16.889	-15.8505	-15.7627	-16.2277	-16.1116	-17.0695	-16.3327	-17.1311	-16.6468	-16.9022	-17.2143	-16.1116	-16.9022	1.10272	0.312098	0.0043656	0.0706152	NA
F5H7P7;Q96BP3;Q96BP3-2;D6R9Q1	Peptidylprolyl isomerase domain and WD repeat-containing protein 1	PPWD1	8	15.7	-14.7633	-14.9029	-14.732	-14.7296	-14.8041	-14.2955	-14.0801	-14.3023	-14.3193	-14.1507	-14.6251	-14.5636	-14.833	-14.6654	-14.6278	-14.7633	-14.2955	-14.6278	0.467896	0.135502	2.79999e-05	0.061326	NA
F5H7S1;Q2M1K9-2;Q2M1K9	Zinc finger protein 423	ZNF423	3	3.3	-16.5798	-16.4927	-16.4822	-16.3456	-16.6417	-16.216	-16.4159	-16.6926	-16.3671	-16.316	-16.3211	-16.2709	-16.4351	-16.4698	-16.3775	-16.4927	-16.3671	-16.3775	0.125594	0.115268	0.296226	0.0663677	NA
G5EA44;F5H7W8;Q96C57;F5H3K2;E7ENF1;F5H8B7	Uncharacterized protein C12orf43	C12orf43	5	33.7	-14.4697	-14.5103	-14.3796	-14.495	-14.4754	-14.0861	-13.7992	-14.0794	-13.8795	-13.8487	-14.3756	-14.2701	-14.3569	-14.4538	-14.4896	-14.4754	-13.8795	-14.3756	0.595935	0.0998178	0.000394481	0.133031	NA
F5H837;Q08999-2;Q08999	Retinoblastoma-like protein 2	RBL2	2	3.4	-20.6269	-20.2929	-20.2202	-20.58	-20.541	-20.1275	-19.4041	-20.432	-19.9497	-19.5416	-20.8137	-20.4736	-20.3028	-20.2584	-20.4728	-20.541	-19.9497	-20.4728	0.591297	0.0682265	0.0376977	0.926882	NA
F5H8D7;P18887	DNA repair protein XRCC1	XRCC1	4	8.1	-16.3113	-16.3565	-16.1254	-16.2331	-16.5065	-15.8359	-15.463	-15.9941	-15.6642	-15.6745	-16.1237	-16.1446	-16.2983	-16.3165	-16.1947	-16.3113	-15.6745	-16.1947	0.636852	0.116598	0.00102354	0.264619	NA
F6R6M7	NA	DDX39B	9	61.9	-18.5661	-18.5437	-18.258	-18.1808	-18.3456	-18.1857	-18.4815	-18.415	-18.1797	-18.3067	-18.081	-18.0704	-18.2917	-18.4229	-18.2215	-18.3456	-18.3067	-18.2215	0.0389046	0.124157	0.523959	0.150632	NA
F6RY50;Q96FS4	Signal-induced proliferation-associated protein 1	SIPA1	3	3	-16.3235	-16.2937	-16.272	-16.2225	-16.1587	-15.8882	-15.8205	-15.7732	-15.8658	-15.7216	-16.0509	-16.2244	-16.2087	-16.2472	-16.2354	-16.272	-15.8205	-16.2244	0.451516	0.0476764	6.04275e-06	0.227817	NA
H7C3P4;F6S8M0;P15586;P15586-2;F5H4C6;H0YFA9	N-acetylglucosamine-6-sulfatase	GNS	10	27.2	-12.3574	-12.41	-12.4065	-12.3155	-12.4932	-11.9779	-11.8842	-12.279	-11.9821	-11.868	-12.4577	-12.3882	-12.4818	-12.4519	-12.44	-12.4065	-11.9779	-12.4519	0.428583	-0.0454354	0.00357874	0.207391	NA
F6SYP7;P98153-3;P98153-2;P98153;B7Z3C4	Integral membrane protein DGCR2/IDD	DGCR2	2	4.5	-19.3479	-19.2433	-19.3652	-19.3116	-19.2689	-19.1486	-19.2988	-18.602	-19.0612	-19.5662	-19.267	-19.4314	-19.3314	-19.2319	-19.2127	-19.3116	-19.1486	-19.267	0.162947	0.044546	0.341021	0.794087	NA
F6T1Q0;Q6L8Q7-2;Q6L8Q7	2,5-phosphodiesterase 12	PDE12	17	54.7	-12.1618	-12.1157	-12.0768	-12.1227	-12.1708	-12.2566	-12.2388	-12.4415	-12.3099	-12.2925	-12.1143	-12.1018	-12.2038	-12.171	-12.1025	-12.1227	-12.2925	-12.1143	-0.16979	0.00847919	0.00457028	0.742786	NA
F6UJY1;Q5T013;J9JIE9;E7EWH8;H0YB70;A0A0A0MTR5;Q5T013-4;Q5T013-3	Putative hydroxypyruvate isomerase;Hydroxypyruvate isomerase	HYI	5	22.8	-15.2979	-15.1828	-15.1095	-15.2224	-15.2845	-15.171	-14.9414	-15.1053	-14.986	-14.9641	-15.2055	-15.1212	-15.316	-15.206	-15.2857	-15.2224	-14.986	-15.206	0.236411	0.0164265	0.0118022	0.882157	NA
F6UZG9;Q8NFZ0;Q8NFZ0-2	F-box only protein 18	FBXO18	2	2.7	-16.7623	-16.6693	-16.7326	-16.7449	-16.8448	-17.0424	-17.3778	-16.5729	-16.9997	-17.1909	-16.9047	-16.786	-16.7436	-16.8798	-16.6527	-16.7449	-17.0424	-16.786	-0.297466	-0.0410439	0.0985269	0.456883	NA
F6VRR5;Q9BY77;Q9BY77-2	Polymerase delta-interacting protein 3	POLDIP3	3	9.8	-15.8557	-16.1621	-16.1863	-16.3734	-15.8094	-16.946	-16.6218	-16.4653	-17.1004	-17.1422	-16.3556	-16.5929	-15.8682	-16.2572	-16.3493	-16.1621	-16.946	-16.3493	-0.783921	-0.187224	0.00212358	0.22921	NA
F8VNT9;F8VV56;F8W022;F8VWK8;P08962-3;P08962-2;P08962	Tetraspanin;CD63 antigen	CD63	2	13.5	-15.7214	-15.444	-15.6505	-15.5448	-15.4983	-15.3697	-15.1808	-15.1286	-15.2131	-15.1016	-15.4693	-15.4205	-15.5206	-15.3626	-15.5093	-15.5448	-15.1808	-15.4693	0.363938	0.0754522	0.000650918	0.0925739	NA
F8VP89	NA	EIF4B	19	69.1	-18.6509	-19.2183	-18.7665	-18.9572	-18.55	-19.2936	-19.8568	-19.7953	-19.2427	-20.1335	-18.9963	-19.2375	-18.6021	-18.6806	-19.1002	-18.7665	-19.7953	-18.9963	-1.02889	-0.229853	0.00499344	0.592756	Red
F8VQX6;H0YI09;Q9H8H3	Methyltransferase-like protein 7A	METTL7A	4	40	-13.9223	-13.7617	-13.8602	-13.732	-13.7252	-13.3096	-13.6921	-13.5977	-13.5648	-13.5717	-13.5935	-13.5494	-13.672	-13.4874	-13.6568	-13.7617	-13.5717	-13.5935	0.189962	0.168218	0.0125286	0.00394325	NA
F8VQZ7;P50579-2;F8VRR3	Methionine aminopeptidase 2	METAP2	22	60	-11.6075	-11.4583	-11.4658	-11.4878	-11.5627	-11.6282	-11.723	-11.8342	-11.7687	-11.6932	-11.4705	-11.4353	-11.6304	-11.5683	-11.5142	-11.4878	-11.723	-11.5142	-0.235255	-0.0264764	0.00168826	0.87598	NA
F8VS78;F8VWE0;Q12999;F8VW54	Tetraspanin-31	TSPAN31	2	15.1	-15.4217	-15.3345	-15.3647	-15.2095	-15.3301	-15.2358	-15.2601	-15.2066	-15.3101	-15.4164	-15.2236	-15.2946	-15.2655	-15.0564	-15.2245	-15.3345	-15.2601	-15.2245	0.0743909	0.110013	0.387009	0.0592753	NA
F8VSL3;P25208	Nuclear transcription factor Y subunit beta	NFYB	4	35.1	-14.0798	-13.9563	-14.0016	-13.9624	-14.0853	-14.2807	-14.5357	-14.5805	-14.2942	-14.486	-14.0072	-14.0784	-14.0628	-14.1753	-14.0343	-14.0016	-14.486	-14.0628	-0.484422	-0.061238	0.00115617	0.209782	NA
F8VYH9;F8VTV8;F8VWX7;P11802;F8W1L8;F8VYY1;Q96BE9;F8VXD2;F8VZZ0;F8VZ51	Cyclin-dependent kinase 4	CDK4	4	19.4	-15.7146	-15.7483	-15.7314	-15.5937	-15.8407	-15.849	-16.2042	-16.2506	-15.9773	-16.093	-15.7418	-15.5929	-15.783	-15.7254	-15.691	-15.7314	-16.093	-15.7254	-0.361687	0.00600008	0.00556953	0.720523	NA
F8W145;F8VV52;Q9NZN8-4;Q9NZN8;F8VRS8;F8VP97;Q9NZN8-2;Q9NZN8-5;H0YH84	CCR4-NOT transcription complex subunit 2	CNOT2	5	29.4	-15.8995	-16.428	-16.2547	-16.0311	-15.9596	-15.9702	-16.2383	-15.7949	-15.9484	-16.0955	-16.0542	-16.1929	-15.8314	-16.0129	-15.9986	-16.0311	-15.9702	-16.0129	0.0608766	0.0182549	0.42203	0.429045	NA
F8VVA7;P61923;F8VXB1;F8VUC5;F8W156;F8W651;F8VYZ4;P61923-5;P61923-4;F8VXR1	Coatomer subunit zeta-1	COPZ1	5	29.3	-12.7171	-12.5844	-12.5875	-12.6141	-12.4816	-12.6685	-12.5188	-12.731	-12.5502	-12.4757	-12.4752	-12.4429	-12.4073	-12.358	-12.4466	-12.5875	-12.5502	-12.4429	0.0372715	0.144591	0.89738	0.00677947	NA
F8VW41;Q86VP3-4;Q86VP3;Q86VP3-3;Q86VP3-2	Phosphofurin acidic cluster sorting protein 2	PACS2	9	11.9	-15.3016	-15.26	-15.1666	-15.2537	-15.2173	-15.2306	-14.9958	-15.2917	-15.1894	-15.0455	-15.1197	-15.128	-15.2511	-15.1727	-15.2013	-15.2537	-15.1894	-15.1727	0.0642514	0.0810237	0.197007	0.0849601	NA
F8VW96;Q16527;F8VQR7	Cysteine and glycine-rich protein 2	CSRP2	9	40.7	-11.7009	-12.0155	-11.9941	-12.0154	-11.6727	-11.4704	-11.7742	-11.7742	-11.534	-11.7055	-12.0002	-11.9573	-11.5319	-11.9896	-11.9826	-11.9941	-11.7055	-11.9826	0.288597	0.0114948	0.0556235	0.919153	NA
F8VX04;Q9H2H9	Sodium-coupled neutral amino acid transporter 1	SLC38A1	3	5	-15.5387	-15.5388	-15.5842	-15.5367	-15.528	-15.8057	-15.8949	-15.7658	-15.9123	-15.6282	-15.3663	-15.4684	-15.5006	-15.2403	-15.4661	-15.5387	-15.8057	-15.4661	-0.266988	0.0725932	0.00658878	0.0438583	NA
F8VXC8;Q8TAQ2-2;Q8TAQ2-3;Q8TAQ2	SWI/SNF complex subunit SMARCC2	SMARCC2	8	7.3	-15.7591	-15.7789	-15.6869	-15.7743	-15.9568	-15.4782	-15.7007	-15.647	-15.6243	-15.6346	-15.8487	-15.909	-15.9821	-15.8843	-15.8258	-15.7743	-15.6346	-15.8843	0.13973	-0.109969	0.017616	0.102884	NA
F8VXG7;Q99590-2;Q99590;A0A0A0MTP7	Protein SCAF11	SCAF11	16	19.8	-13.6475	-13.4407	-13.5739	-13.5493	-13.6196	-13.7664	-13.6951	-13.8609	-13.7428	-13.7654	-13.5187	-13.673	-13.6986	-13.7126	-13.6051	-13.5739	-13.7654	-13.673	-0.191495	-0.0990541	0.00251681	0.174817	NA
F8W822;F8WAK2;F8VXI9;Q14161-2;Q14161-11;Q14161-7;Q14161-9;Q14161-6;Q14161-10;Q14161-8;Q14161-4;Q14161-5;Q14161-3;Q14161	ARF GTPase-activating protein GIT2	GIT2	2	6.7	-19.4891	-19.6228	-19.2154	-19.2182	-19.3854	-19.1775	-18.3736	-18.3888	-18.8422	-18.9444	-19.0893	-19.4568	-19.3834	-19.6131	-19.3162	-19.3854	-18.8422	-19.3834	0.543202	0.00205672	0.011468	0.904629	NA
F8VYE8;P36873;P36873-2;F8VR82;F8W0W8;A0A087WYY5	Serine/threonine-protein phosphatase;Serine/threonine-protein phosphatase PP1-gamma catalytic subunit	PPP1CC	16	60.2	-14.9602	-14.9462	-14.9394	-14.8914	-15.0074	-14.9895	-14.8099	-14.9841	-15.3669	-14.9687	-14.9657	-14.905	-15.0391	-14.9036	-14.9653	-14.9462	-14.9841	-14.9653	-0.0378744	-0.0191169	0.466417	0.833037	NA
F8VYN9;P40616-2;P40616;B4DZG7	ADP-ribosylation factor-like protein 1	ARL1	6	47.9	-15.7389	-15.6964	-15.6697	-15.4549	-15.6658	-15.6594	-15.3466	-15.5827	-15.5629	-15.5766	-15.5016	-15.2874	-15.5581	-15.4346	-15.4721	-15.6697	-15.5766	-15.4721	0.0930425	0.197533	0.204948	0.0201789	NA
F8VZX2;Q15366-5;Q15366-8;F8W0G4;F8VXH9	Poly(rC)-binding protein 2	PCBP2	16	63.9	-15.4839	-15.6808	-15.3937	-15.4111	-15.5684	-15.7756	-16.0546	-15.776	-15.8993	-15.9362	-15.5224	-15.4336	-15.4538	-15.5314	-15.5158	-15.4839	-15.8993	-15.5158	-0.415344	-0.0319274	0.000942441	0.786919	NA
F8W031;F8VXJ7;F8W1K5	NA	CNPY2	11	41.8	-13.2668	-13.2276	-13.2846	-13.2859	-13.2981	-13.6189	-13.6821	-13.4466	-13.6561	-13.659	-13.2651	-13.3633	-13.2084	-13.2971	-13.3243	-13.2846	-13.6561	-13.2971	-0.371521	-0.0125183	0.000826865	0.538162	NA
F8W038	NA	C17orf49	4	38.9	-20.8996	-21.4461	-21.4144	-21.7942	-21.6484	-22.2241	-19.8605	-20.6913	-21.5965	-20.7546	-21.4107	-21.6164	-21.8892	-21.6993	-21.3279	-21.4461	-20.7546	-21.6164	0.691542	-0.170231	0.381904	0.443335	NA
F8W057;Q9GZN1;F8VP72;F8W043;F8W0Q1;F8VSD1;G3V1Y1;Q9GZN1-2	Actin-related protein 6	ACTR6	6	22.1	-14.9642	-15.1258	-14.9412	-14.911	-15.0799	-14.9959	-14.399	-14.7726	-14.9362	-14.8387	-14.9071	-14.9621	-15.1209	-14.9466	-14.923	-14.9642	-14.8387	-14.9466	0.125513	0.0176162	0.110916	0.582386	NA
F8W0Q9;Q8NEY8-6;Q8NEY8-9;Q8NEY8-8;Q8NEY8-2	Periphilin-1	PPHLN1	3	11.4	-17.8046	-17.9311	-17.9434	-17.7279	-17.7421	-17.875	-17.6251	-17.688	-17.8987	-18.0378	-17.5475	-17.5073	-17.6054	-17.6504	-17.7187	-17.8046	-17.875	-17.6054	-0.0703901	0.199196	0.957202	0.00568862	NA
F8W1A4;P54819-2;P54819;P54819-3;P54819-5;P54819-6;F8VY04;F8VZG5;P54819-4;G3V213	Adenylate kinase 2, mitochondrial;Adenylate kinase 2, mitochondrial;Adenylate kinase 2, mitochondrial, N-terminally processed	AK2	19	69.8	-10.6628	-10.5008	-10.6187	-10.7473	-10.4952	-11.2683	-11.0148	-10.8174	-11.0807	-11.124	-10.8458	-10.8508	-10.6308	-10.7067	-10.741	-10.6187	-11.0807	-10.741	-0.461967	-0.122295	0.00135039	0.0478049	NA
F8W1P7;P49281-5;P49281-2;P49281-3;P49281;P49281-4	Natural resistance-associated macrophage protein 2	SLC11A2	2	4.1	-16.8057	-16.7169	-16.8901	-16.6688	-16.6526	-16.8279	-17.0899	-17.1009	-16.6991	-16.8538	-16.6856	-16.7002	-16.5263	-16.4896	-16.6875	-16.7169	-16.8538	-16.6856	-0.13697	0.0312695	0.110174	0.0771438	NA
F8W543;H0YH88	NA	NAP1L1	11	39.9	-19.2774	-19.0563	-19.2232	-19.2128	-19.2622	-18.7608	-18.7387	-19.1229	-19.1713	-18.9589	-19.255	-19.0612	-19.4627	-19.3274	-19.4629	-19.2232	-18.9589	-19.3274	0.26424	-0.104221	0.0428499	0.250133	NA
F8W689;P48382-2;P48382	DNA-binding protein RFX5	RFX5	2	3.9	-20.2302	-20.172	-20.5133	-20.4613	-20.3511	-20.0909	-20.2331	-19.2595	-20.0796	-20.0022	-20.332	-20.3465	-20.064	-20.709	-20.2211	-20.3511	-20.0796	-20.332	0.271562	0.0191659	0.0742019	0.931724	NA
F8W6G1;Q9UHY1	Nuclear receptor-binding protein	NRBP1	6	11.8	-13.9793	-13.9287	-13.8576	-13.9145	-13.9544	-13.9384	-14.2033	-14.275	-14.1516	-14.1465	-13.7908	-13.794	-13.8918	-13.8312	-13.7831	-13.9287	-14.1516	-13.794	-0.222847	0.134706	0.0150178	0.00546567	NA
F8W6N3;Q92560;C9J7L9;H0Y8E8	Ubiquitin carboxyl-terminal hydrolase;Ubiquitin carboxyl-terminal hydrolase BAP1	BAP1	2	2.5	-15.9375	-15.989	-15.6373	-15.5267	-15.7161	-16.1379	-15.655	-16.2295	-16.5875	-15.7901	-16.1038	-15.5115	-15.9114	-15.3723	-15.7771	-15.7161	-16.1379	-15.7771	-0.421844	-0.0610602	0.139335	0.874395	NA
F8W717;O00423;O00423-3;G3V3N9;G3V500	Echinoderm microtubule-associated protein-like 1	EML1	8	14.1	-15.2802	-15.355	-15.2151	-15.1902	-15.3295	-15.0103	-14.8767	-14.9615	-14.8518	-14.8206	-15.2836	-15.2078	-15.3327	-15.299	-15.245	-15.2802	-14.8767	-15.2836	0.403535	-0.0034251	5.68894e-05	0.99293	NA
F8W726;Q14157-4	Ubiquitin-associated protein 2-like	UBAP2L	28	38.3	-16.6458	-18.4617	-17.6519	-17.9358	-16.3805	-17.685	-18.1346	-17.1609	-17.9266	-18.0532	-17.6303	-17.8727	-16.4863	-17.1564	-17.7901	-17.6519	-17.9266	-17.6303	-0.274711	0.0215617	0.417175	0.954171	NA
F8W776;Q9H9S3-2;Q9H9S3-3;Q9H9S3;Q8TC24;H7C1S8	Protein transport protein Sec61 subunit alpha isoform 2	SEC61A2	7	17.8	-15.8517	-15.8312	-16.0518	-15.882	-15.8183	-15.7698	-15.8499	-15.7482	-15.8811	-15.8597	-15.7445	-15.7407	-15.7881	-15.4836	-15.7561	-15.8517	-15.8499	-15.7445	0.00175913	0.107135	0.235863	0.0314521	NA
F8W8I6;P31483;P31483-3;E5RGV5	Nucleolysin TIA-1 isoform p40	TIA1	16	52.5	-11.9353	-11.9349	-11.896	-11.8719	-11.9832	-11.9469	-12.161	-12.1285	-11.906	-12.1367	-11.8545	-11.9448	-11.8298	-11.8422	-11.9175	-11.9349	-12.1285	-11.8545	-0.19366	0.0804182	0.0682699	0.154997	NA
J3KQ45;F8W8W7;O43493-2;O43493-5;O43493-3;O43493;O43493-4;O43493-6	Trans-Golgi network integral membrane protein 2	TGOLN2	20	44.7	-12.4842	-12.3429	-12.5556	-12.4162	-12.3425	-12.5429	-12.6744	-12.537	-12.5627	-12.6734	-12.3583	-12.4645	-12.1915	-12.2741	-12.2956	-12.4162	-12.5627	-12.2956	-0.146495	0.120611	0.0123741	0.107845	NA
F8W9F9;H0Y7T5;Q9Y3S1-2;Q9Y3S1-4;Q9Y3S1	Serine/threonine-protein kinase WNK2	WNK2	8	4.3	-19.4898	-19.6694	-19.6479	-19.698	-19.276	-18.8326	-19.1829	-19.5379	-19.217	-19.076	-19.0132	-19.2475	-19.7573	-19.1025	-19.2496	-19.6479	-19.1829	-19.2475	0.464948	0.400376	0.0264887	0.106443	NA
F8W9J4;Q03001;E7ERU0;E9PHM6;F6QMI7;Q03001-8	Dystonin	DST	12	1.8	-16.4891	-16.625	-16.4872	-16.5012	-16.6678	-15.811	-15.4882	-15.787	-15.5583	-15.4033	-16.3444	-16.094	-16.6294	-16.4702	-16.4022	-16.5012	-15.5583	-16.4022	0.942936	0.0990274	6.03335e-05	0.13794	NA
F8W9X7;Q567U6	Coiled-coil domain-containing protein 93	CCDC93	5	10.3	-14.7271	-14.8436	-14.7812	-14.6864	-14.7662	-14.6674	-14.4652	-14.5893	-14.5969	-14.5506	-14.7186	-14.7399	-14.9427	-14.8067	-14.7178	-14.7662	-14.5893	-14.7399	0.176915	0.0262534	0.00250328	0.643946	NA
F8WA11;Q7Z460-2;Q7Z460-4;Q7Z460-5;Q7Z460-3;Q7Z460;H0Y5T1	CLIP-associating protein 1	CLASP1	17	16.9	-14.7484	-14.9222	-14.6401	-14.5747	-14.6456	-14.5103	-14.4057	-14.0136	-14.4411	-14.3226	-14.5887	-14.6255	-14.7118	-14.632	-14.661	-14.6456	-14.4057	-14.632	0.239904	0.0136274	0.0100145	0.375827	NA
F8WA39;Q13613;H0YDX3;Q13613-2;Q8NEC6	Myotubularin-related protein 1	MTMR1	4	7	-16.8265	-16.8961	-16.6976	-16.6667	-16.7195	-16.566	-16.5986	-16.8583	-16.4672	-16.5125	-16.8459	-16.7069	-16.7658	-16.7889	-16.7852	-16.7195	-16.566	-16.7852	0.153552	-0.0656865	0.0881585	0.73529	NA
J3QRU4;F8WCA0;L7N2F9;P63027;K7ENK9;K7EKX0	Vesicle-associated membrane protein 2	VAMP2;VAMP3	5	68.1	-14.2953	-14.0743	-14.1524	-13.9054	-13.6893	-14.2532	-14.2235	-14.1782	-14.4603	-14.575	-13.9099	-14.1426	-13.7981	-13.7284	-13.9989	-14.0743	-14.2532	-13.9099	-0.178906	0.164386	0.0439516	0.425987	NA
F8WCF6;P59998;F8WDD7;A0A0A6YYG9;P59998-3;P59998-2;H7C0A3	Actin-related protein 2/3 complex subunit 4	ARPC4-TTLL3;ARPC4	10	49.2	-12.1067	-12.0102	-12.0111	-12.1057	-12.0436	-12.2463	-12.1321	-12.1753	-12.0622	-12.1196	-12.1416	-12.0721	-12.1489	-12.0689	-12.1128	-12.0436	-12.1321	-12.1128	-0.0885072	-0.0691498	0.0437438	0.0887366	NA
F8WDV0;Q9UI26;Q9UI26-2	Importin-11	IPO11	13	19.4	-13.2127	-13.2188	-13.1773	-13.1043	-13.2637	-13.2192	-13.2336	-13.1466	-13.207	-13.2598	-13.1334	-13.093	-13.2117	-13.1315	-13.0951	-13.2127	-13.2192	-13.1315	-0.00650274	0.0812628	0.60049	0.106782	NA
F8WEC0;Q9H3L0	Methylmalonic aciduria and homocystinuria type D protein, mitochondrial	MMADHC	3	14.2	-19.2078	-19.467	-19.2546	-19.1334	-19.4766	-18.8001	-17.9118	-18.3482	-18.5748	-18.4979	-18.8423	-19.016	-18.9931	-19.1917	-19.2465	-19.2546	-18.4979	-19.016	0.756718	0.238659	0.00198612	0.0381086	NA
F8WEF8;Q96DF8	Protein DGCR14	DGCR14	2	8.5	-18.6297	-18.7287	-18.9266	-18.95	-18.4284	-17.855	-18.1058	-18.2653	-18.2092	-17.7684	-18.6646	-18.571	-18.2056	-18.4776	-18.5378	-18.7287	-18.1058	-18.5378	0.622895	0.190902	0.00102514	0.0895855	NA
G0XQ39;Q13586-2;Q13586;E9PNJ4	Stromal interaction molecule 1	STIM1	2	5.3	-18.6596	-18.7239	-18.6198	-18.4674	-18.7273	-18.4602	-18.0152	-18.4127	-18.1322	-17.9448	-18.6479	-18.4309	-18.5503	-18.4122	-18.5655	-18.6596	-18.1322	-18.5503	0.527409	0.109326	0.00910254	0.105944	NA
G3V0G3;H7C3E9;Q9NY93-2;Q9NY93;F8WDT8	Probable ATP-dependent RNA helicase DDX56	DDX56	4	11.5	-15.7881	-15.8779	-15.7108	-15.7508	-15.6856	-15.6752	-15.5305	-15.489	-15.5236	-15.4835	-15.6274	-15.6268	-15.8041	-15.7237	-15.7148	-15.7508	-15.5236	-15.7148	0.227282	0.0360598	0.00180977	0.218457	NA
G3V0I5;P49821-2;P49821;B4DE93;E9PLC6	NADH dehydrogenase [ubiquinone] flavoprotein 1, mitochondrial	NDUFV1	13	40.3	-12.7526	-12.6491	-12.5328	-12.5476	-12.6908	-12.2256	-11.9296	-12.2367	-12.0862	-12.0853	-12.4588	-12.3087	-12.649	-12.427	-12.4561	-12.6491	-12.0862	-12.4561	0.562964	0.193032	0.000108655	0.0367951	NA
G3V150;O94766-2;O94766	Galactosylgalactosylxylosylprotein 3-beta-glucuronosyltransferase 3	B3GAT3	3	14.7	-18.375	-18.3868	-18.269	-18.241	-18.5451	-18.5048	-18.1317	-17.8663	-18.3219	-18.1957	-18.5228	-18.4261	-18.4023	-18.3595	-18.3606	-18.375	-18.1957	-18.4023	0.179284	-0.0273386	0.228382	0.437804	NA
G5E9E7;G3V1L9;A0A087X0K9;Q07157-2;Q07157	Tight junction protein ZO-1	TJP1	28	22.5	-11.9215	-11.966	-11.933	-11.864	-11.9457	-11.8673	-11.8995	-11.8373	-11.934	-11.9125	-11.8419	-11.8207	-11.8699	-11.852	-11.8425	-11.933	-11.8995	-11.8425	0.0335251	0.0904983	0.17571	0.00611365	NA
G3V1N2;P69905	Hemoglobin subunit alpha	HBA2;HBA1	5	41.8	-13.7606	-14.4926	-14.2965	-14.4322	-14.3289	-12.7979	-12.2148	-12.7496	-12.6282	-12.4593	-14.4716	-14.1924	-14.9095	-14.563	-14.4543	-14.3289	-12.6282	-14.4716	1.70066	-0.142755	1.06941e-05	0.180249	NA
G3V1P3;Q969J3;Q969J3-2	Loss of heterozygosity 12 chromosomal region 1 protein	LOH12CR1	6	47.5	-14.5549	-14.4631	-14.486	-14.4627	-14.544	-14.6582	-14.4977	-14.5808	-14.5071	-14.4971	-14.3815	-14.4345	-14.5597	-14.5756	-14.4885	-14.486	-14.5071	-14.4885	-0.0211751	-0.00253874	0.258578	0.745912	NA
G3V1P5;Q96RN5-3;Q96RN5-2;Q96RN5;H7C308	Mediator of RNA polymerase II transcription subunit 15	MED15	2	5.5	-18.6076	-18.6047	-18.5052	-18.2939	-18.3921	-19.1299	-19.4497	-19.5372	-18.8426	-18.7306	-18.3931	-18.6127	-18.3641	-18.5216	-18.3299	-18.5052	-19.1299	-18.3931	-0.624701	0.112115	0.0114079	0.66532	NA
G3V1Q8;Q9H2K8	Serine/threonine-protein kinase TAO3	TAOK3	3	7.3	-21.3281	-21.2326	-21.2206	-21.8048	-21.5433	-20.2786	-20.4725	-20.3299	-20.8154	-20.5461	-21.1091	-21.1686	-21.5597	-21.5062	-20.9324	-21.3281	-20.4725	-21.1686	0.855589	0.159519	0.000226619	0.327422	NA
G3V1V4;Q8WW33	Gametocyte-specific factor 1	GTSF1	3	30.7	-16.3299	-17.1422	-17.0867	-17.309	-16.457	-16.7516	-17.1744	-16.706	-16.8349	-16.8814	-17.2029	-17.2731	-16.3459	-17.0259	-17.2608	-17.0867	-16.8349	-17.2029	0.251786	-0.116254	0.983147	0.568139	NA
G3V203;Q07020;J3QQ67;H0YHA7;Q07020-2;F8VYV2;A0A075B7A0;F8VUA6	60S ribosomal protein L18	RPL18	10	46.3	-12.1729	-12.5145	-12.2505	-12.0637	-12.2767	-11.8853	-12.1354	-11.8804	-12.2546	-12.1358	-12.3379	-12.3434	-12.5443	-12.5008	-12.3414	-12.2505	-12.1354	-12.3434	0.115087	-0.0929239	0.0987303	0.1155	NA
G3V3J9;G3V2N0;P59768	Guanine nucleotide-binding protein subunit gamma;Guanine nucleotide-binding protein G(I)/G(S)/G(O) subunit gamma-2	GNG2	3	38.2	-17.692	-17.3317	-17.7247	-17.2072	-16.8312	-17.4047	-17.1585	-16.1694	-17.6738	-17.3621	-17.6009	-17.0476	-17.3962	-16.7141	-17.0538	-17.3317	-17.3621	-17.0538	-0.0304598	0.277867	0.529823	0.41356	NA
A0A1B0GUI1;Q6GYQ0-4;Q6GYQ0;Q6GYQ0-5;Q6GYQ0-2;Q6GYQ0-7;Q6GYQ0-6;Q6GYQ0-3	Ral GTPase-activating protein subunit alpha-1	RALGAPA1	13	7.4	-13.8354	-13.8875	-13.6421	-13.8644	-13.9101	-12.0475	-11.3154	-11.9247	-11.5542	-11.3465	-13.3287	-12.8565	-13.8415	-13.3962	-13.3919	-13.8644	-11.5542	-13.3919	2.31016	0.472532	4.40101e-05	0.0382935	Green
G3V4C1;P07910-2;B2R5W2;G3V2Q1;P07910;G3V4W0;B4DY08;P07910-4;G3V2D6;G3V576;P07910-3;G3V5V7	Heterogeneous nuclear ribonucleoproteins C1/C2	HNRNPC	19	66.1	-11.0446	-11.3223	-11.1912	-11.2273	-11.2696	-10.3868	-10.7889	-10.7059	-10.6916	-10.8044	-11.4236	-11.6085	-11.3083	-11.4835	-11.4434	-11.2273	-10.7059	-11.4434	0.521382	-0.216153	0.000628596	0.00708599	NA
H0YJW4;G3V4C4;O43405	Cochlin	COCH	3	10.1	-17.634	-17.5898	-17.372	-17.4352	-17.7213	-17.2449	-17.0337	-17.3279	-17.1868	-16.9832	-17.9614	-17.9773	-17.7828	-17.7479	-17.4378	-17.5898	-17.1868	-17.7828	0.40301	-0.192977	0.00248923	0.0889235	NA
G3V4I0;O75356;H0YJH1	Ectonucleoside triphosphate diphosphohydrolase 5	ENTPD5	2	8.1	-19.2397	-19.3686	-19.2723	-19.1755	-19.4098	-18.4497	-18.3783	-18.1965	-18.0804	-17.9168	-18.6677	-18.918	-19.2491	-18.8393	-18.9582	-19.2723	-18.1965	-18.918	1.07575	0.354283	8.66709e-05	0.0140818	NA
G3V583;Q8N128;Q8N128-2	Protein FAM177A1	FAM177A1	3	22.1	-16.3626	-16.303	-16.4291	-16.264	-16.3537	-15.6152	-16.0201	-15.1796	-15.6595	-15.6502	-16.0452	-16.0509	-16.051	-16.2199	-16.1903	-16.3537	-15.6502	-16.051	0.703582	0.302721	0.00492991	0.00164429	NA
G3V5E1;O75909;O75909-4;O75909-1;G3V2Q3;O75909-2	Cyclin-K	CCNK	8	31	-14.3792	-14.5201	-14.3768	-14.4378	-14.4146	-14.6193	-14.7856	-14.5839	-14.765	-14.8907	-14.3232	-14.541	-14.3377	-14.3352	-14.4873	-14.4146	-14.765	-14.3377	-0.350339	0.0769496	0.00329657	0.704344	NA
G3V5Q5;Q9BU02;H0YJU8	Thiamine-triphosphatase	THTPA	3	22.1	-16.4897	-16.4671	-16.3739	-16.4564	-16.5241	-16.0109	-15.7287	-15.7238	-15.716	-15.7959	-16.2698	-16.1414	-16.3648	-16.3774	-16.3499	-16.4671	-15.7287	-16.3499	0.738376	0.117153	5.95551e-05	0.0174398	NA
G3V5T5;Q86T03;Q86T03-2	Type 1 phosphatidylinositol 4,5-bisphosphate 4-phosphatase	TMEM55B	2	51.2	-15.8596	-15.7994	-15.7828	-15.8112	-15.845	-15.4628	-15.3617	-15.8518	-15.1668	-15.0712	-15.6702	-15.5948	-15.8549	-15.7157	-15.7618	-15.8112	-15.3617	-15.7157	0.449539	0.0955116	0.0321862	0.0829495	NA
G3V5T9;P24941;P24941-2;E7ESI2	Cyclin-dependent kinase 2	CDK2	15	43.9	-11.7759	-11.8824	-11.7721	-11.8187	-11.7925	-11.7296	-11.6278	-11.941	-11.7903	-11.6508	-11.7272	-11.6942	-11.82	-11.6862	-11.7379	-11.7925	-11.7296	-11.7272	0.0629087	0.065359	0.358444	0.0434394	NA
G3V5Z7;P60900;G3V295;P60900-2;G3V3I1	Proteasome subunit alpha type;Proteasome subunit alpha type-6	PSMA6	16	62.7	-10	-10.0225	-10.0342	-10.016	-10.0237	-10.2303	-10.2565	-10.2821	-10.2379	-10.2694	-10.2853	-10.253	-10.0689	-10.2042	-10.2483	-10.0225	-10.2565	-10.2483	-0.233982	-0.225747	3.25186e-07	0.00662508	NA
G3XAI2;P07942	Laminin subunit beta-1	LAMB1	29	21.6	-11.8922	-11.9039	-11.9136	-11.767	-11.8521	-11.2937	-11.2292	-11.5099	-11.2835	-11.241	-11.6629	-11.6439	-11.7068	-11.6521	-11.6886	-11.8922	-11.2835	-11.6629	0.60865	0.229269	6.93781e-05	0.000807568	NA
Q9ULW0;Q9ULW0-2	Targeting protein for Xklp2	TPX2	12	17	-12.6871	-13.5016	-13.2983	-13.6437	-12.7706	-11.3751	-10.9602	-11.4914	-10.993	-10.8684	-12.7953	-12.3381	-12.8204	-12.86	-13.0012	-13.2983	-10.993	-12.8204	2.3053	0.477904	5.29452e-05	0.107193	Green
G3XAL9;P55011-3;P55011	Solute carrier family 12 member 2	SLC12A2	11	13.5	-14.2622	-14.2673	-14.2407	-14.1533	-14.1934	-14.0346	-13.8965	-13.8414	-14.0087	-13.9043	-14.0309	-13.9255	-14.0141	-14.0106	-14.0705	-14.2407	-13.9043	-14.0141	0.336425	0.226584	0.00035699	0.000173464	NA
Q8WVQ1-3;Q8WVQ1;K7EN15;Q8WVQ1-2	Soluble calcium-activated nucleotidase 1	CANT1	4	14	-14.7048	-14.7948	-14.6721	-14.7064	-14.6605	-12.5795	-12.1111	-12.9647	-12.4211	-12.0958	-14.1881	-13.6199	-14.6301	-14.1278	-14.2131	-14.7048	-12.4211	-14.1881	2.28373	0.516712	0.000118297	0.0256518	Green
G5E933;O95248;O95248-4	Myotubularin-related protein 5	SBF1	9	8.7	-16.2722	-16.1644	-16.0846	-16.0917	-16.1301	-15.7201	-15.4484	-15.8738	-15.6286	-15.4156	-16.1484	-15.8882	-16.1972	-16.0474	-16.042	-16.1301	-15.6286	-16.0474	0.501442	0.08265	0.00186094	0.226409	NA
G5E953;Q13615-3;Q13615-2;Q13615	Myotubularin-related protein 3	MTMR3	2	3	-18.7561	-19.128	-18.718	-18.5992	-18.744	-18.3666	-18.224	-18.0275	-18.1199	-18.255	-18.5323	-18.4786	-18.7638	-18.4694	-18.6696	-18.744	-18.224	-18.5323	0.519984	0.211689	0.000916427	0.0940998	NA
G5E994;Q5VW38-2;Q5VW38;Q5VW38-3	Protein GPR107	GPR107	9	21	-14.1562	-14.0849	-14.1757	-14.0118	-14.0608	-14.148	-14.2681	-14.309	-14.2916	-14.2581	-14.0372	-14.0874	-13.9996	-13.9706	-14.0447	-14.0849	-14.2681	-14.0372	-0.183287	0.0476105	0.00534355	0.095947	NA
Q9NUW8;G3V2F4;E7EPD8;Q9NUW8-2	Tyrosyl-DNA phosphodiesterase 1	TDP1	4	7.9	-15.9226	-16.002	-15.9044	-16.133	-16.0173	-14.1507	-13.7261	-13.7947	-13.4947	-13.6796	-15.506	-15.1813	-15.9744	-15.7503	-15.5759	-16.002	-13.7261	-15.5759	2.27595	0.426076	5.4967e-06	0.0363856	Green
G5E9C8;Q07889	Son of sevenless homolog 1	SOS1	3	2.7	-14.7656	-14.8594	-14.7511	-14.7576	-14.9324	-14.6412	-14.7707	-14.679	-14.5769	-14.6995	-14.6696	-14.6094	-14.7392	-14.7439	-14.7295	-14.7656	-14.679	-14.7295	0.0865447	0.0360335	0.0198037	0.0341634	NA
G5E9D4;Q96EB1;Q96EB1-3;Q96EB1-2;E9PPJ9	Elongator complex protein 4	ELP4	9	22.1	-14.0376	-14.202	-14.1365	-14.1573	-14.0044	-14.3233	-14.2291	-14.355	-14.5014	-14.4007	-14.178	-14.2603	-14.0951	-14.1468	-14.1691	-14.1365	-14.355	-14.1691	-0.218546	-0.0326853	0.00259305	0.21512	NA
G5E9L0;Q8N6H7-2;Q8N6H7;A0A0D9SF70;Q8N6H7-3;H0YDN9;E9PQP3	ADP-ribosylation factor GTPase-activating protein 2	ARFGAP2	6	17.8	-15.4367	-16.1309	-15.9329	-16.0694	-15.4036	-15.3345	-15.1753	-15.5587	-15.2935	-15.2254	-15.6844	-15.7568	-15.2116	-15.5176	-15.8454	-15.9329	-15.2935	-15.6844	0.639322	0.248406	0.0345031	0.350896	NA
G5E9Q6;P35080-2;C9J0J7;C9JQ45	Profilin;Profilin-2	PFN2	9	68.1	-11.6132	-11.5683	-11.5642	-11.5881	-11.6698	-11.9668	-12.0856	-12.0266	-12.0105	-12.0662	-11.6042	-11.5954	-11.4781	-11.5293	-11.4744	-11.5881	-12.0266	-11.5293	-0.438426	0.0587814	3.91274e-07	0.0973575	NA
G5E9W7;G5E9V5;P82650;H7C5L9	28S ribosomal protein S22, mitochondrial	MRPS22	5	13.5	-16.5643	-16.696	-16.6834	-16.463	-16.693	-16.674	-16.6274	-16.348	-16.4525	-16.5056	-16.4837	-16.6498	-16.6556	-16.5583	-16.5642	-16.6834	-16.5056	-16.5642	0.177848	0.119266	0.227709	0.525429	NA
G5EA06;Q92552;Q92552-2;D6RH20	28S ribosomal protein S27, mitochondrial	MRPS27	7	23.7	-14.842	-14.9334	-14.7345	-14.7142	-14.7999	-14.4521	-14.6165	-14.6835	-14.5829	-14.5459	-14.5616	-14.6	-14.6992	-14.6291	-14.6219	-14.7999	-14.5829	-14.6219	0.217004	0.178002	0.00320125	0.00619624	NA
G5EA30;Q92879-2;Q92879-3;Q92879;Q92879-6;Q92879-4;F5H4Y5;E9PQK4;E9PSH0;F5H0D8;E9PKU1;Q92879-5	CUGBP Elav-like family member 1	CELF1	6	11.5	-15.3914	-15.5926	-15.481	-15.4082	-15.5979	-15.0047	-15.3666	-15.0692	-15.0201	-15.3369	-15.3878	-15.4815	-15.3395	-15.5521	-15.3424	-15.481	-15.0692	-15.3878	0.411853	0.0932402	0.00950803	0.259205	NA
G5EA36;P30260;P30260-2	Cell division cycle protein 27 homolog	CDC27	19	32.9	-13.3934	-13.4184	-13.3645	-13.3437	-13.3123	-13.301	-13.3825	-13.4597	-13.3784	-13.3868	-13.2879	-13.3353	-13.4212	-13.3145	-13.3644	-13.3645	-13.3825	-13.3353	-0.0179835	0.0292228	0.64002	0.481064	NA
G8JLB6;P31943;E9PCY7;D6RBM0;D6RIU0;D6RAM1;E5RGV0;D6R9T0;D6RFM3;D6RIT2;D6RDU3;D6RJ04;D6RIH9;E7EQJ0;E7EN40	Heterogeneous nuclear ribonucleoprotein H;Heterogeneous nuclear ribonucleoprotein H, N-terminally processed	HNRNPH1	14	37.1	-11.7529	-11.8955	-11.7206	-11.8905	-12.033	-11.1743	-11.2407	-11.1238	-11.1488	-11.2354	-11.6957	-11.863	-11.6774	-11.9026	-11.8094	-11.8905	-11.1743	-11.8094	0.716245	0.0810846	6.93137e-05	0.366532	NA
Q12805-5;Q12805-2;Q12805-4;Q12805-3;Q12805;A0A0U1RQV3	EGF-containing fibulin-like extracellular matrix protein 1	EFEMP1	6	27.9	-15.5119	-15.509	-15.295	-15.5284	-15.479	-13.3911	-13.0099	-13.8682	-13.2381	-12.98	-14.7469	-14.3501	-15.3429	-14.8123	-14.9554	-15.509	-13.2381	-14.8123	2.27085	0.69664	8.8968e-05	0.015671	Green
G8JLH9;P40763-3;P40763;P40763-2	Signal transducer and activator of transcription;Signal transducer and activator of transcription 3	STAT3	2	5.5	-18.3127	-18.5583	-18.2566	-18.218	-18.5561	-17.6462	-17.5212	-17.5776	-17.5735	-17.6605	-18.2191	-18.1126	-18.686	-18.3876	-18.3293	-18.3127	-17.5776	-18.3293	0.735161	-0.0166116	0.000176764	0.791234	NA
G8JLQ3;P78537-2;P78537;F8W099;F8W606;A0A087WSV2;F8W036;F8VP73	Biogenesis of lysosome-related organelles complex 1 subunit 1	BLOC1S1	2	36	-16.5051	-16.0448	-15.9237	-16.0738	-15.6349	-16.2663	-15.7755	-16.0179	-15.93	-15.8139	-15.9249	-16.0639	-15.9754	-15.8541	-15.9696	-16.0448	-15.93	-15.9696	0.114786	0.0751722	0.661871	0.611602	NA
D6RF86;P55285-2;P55285	Cadherin-6	CDH6	3	7.7	-16.32	-16.4273	-16.3397	-16.3482	-16.3702	-14.2387	-13.9584	-14.1947	-14.078	-13.9364	-15.5318	-15.2113	-16.2603	-15.9441	-15.6243	-16.3482	-14.078	-15.6243	2.27021	0.723893	6.00281e-07	0.0223317	Green
H0Y2S1;O43824	Putative GTP-binding protein 6	GTPBP6	2	3.9	-17.6897	-17.7336	-17.5018	-17.4651	-17.7077	-17.7518	-17.4605	-16.8139	-17.4478	-17.5644	-17.4647	-17.3655	-17.6784	-17.4795	-17.6243	-17.6897	-17.4605	-17.4795	0.229173	0.210216	0.262494	0.259315	NA
H0Y360;Q01433;Q01433-2;Q01433-5;Q01433-3;Q01433-4	AMP deaminase 2	AMPD2	29	29.3	-11.0733	-11.0636	-11.0563	-11.0972	-11.1408	-11.2657	-11.118	-11.2731	-11.2111	-11.2276	-11.2047	-11.2095	-11.2763	-11.2513	-11.2265	-11.0733	-11.2276	-11.2265	-0.154245	-0.153176	0.00532871	9.59018e-05	NA
H0Y3C5;J3KPD6;P08631-3;P08631-2;P08631-4;P08631	Non-specific protein-tyrosine kinase;Tyrosine-protein kinase HCK	HCK	5	6.3	-16.6578	-16.5552	-16.3725	-16.2713	-16.4647	-16.6277	-16.79	-16.5815	-16.864	-16.7251	-16.2407	-16.1899	-16.1351	-16.0861	-16.116	-16.4647	-16.7251	-16.1351	-0.260319	0.329644	0.019038	0.00707241	NA
H0Y3V4	NA	IPO5	7	52.7	-17.8596	-17.8841	-17.855	-17.9869	-17.9384	-18.0235	-18.2	-18.292	-17.9377	-17.9928	-17.9514	-18.1145	-18.1456	-18.0694	-18.0065	-17.8841	-18.0235	-18.0694	-0.139351	-0.1853	0.0488214	0.00932003	NA
H0Y412	NA	PRRC2B	10	24.5	-15.9887	-15.8116	-15.813	-15.8561	-15.8963	-15.8973	-15.2189	-15.7027	-15.5297	-15.2734	-15.8311	-15.6127	-15.8508	-15.718	-15.7281	-15.8561	-15.5297	-15.7281	0.326373	0.12794	0.0507392	0.0520426	NA
H7C3X8;H0Y494;J3KPC8;H0Y4E8;Q9Y2K2-3;Q9Y2K2-4;Q9Y2K2;H7C038	Serine/threonine-protein kinase SIK3	SIK3	2	5.1	-17.7958	-18.0036	-17.9006	-17.6091	-17.5616	-17.4307	-17.587	-17.8105	-17.4656	-17.3229	-17.8149	-17.7343	-17.8569	-17.879	-17.8702	-17.7958	-17.4656	-17.8569	0.330248	-0.0610519	0.0669064	0.548776	NA
H0Y4B0;O43414-3;O43414-2;O43414;F6QUN3	ERI1 exoribonuclease 3	ERI3	6	37.3	-12.4475	-12.4022	-12.3676	-12.3968	-12.4953	-12.4701	-12.376	-12.6004	-12.472	-12.3803	-12.4354	-12.4467	-12.5359	-12.5273	-12.4642	-12.4022	-12.4701	-12.4642	-0.0678204	-0.061984	0.446062	0.0854765	NA
H0Y5B4;H7BZ11;J3KQN4;P83881	60S ribosomal protein L36a	RPL36A;RPL36A-HNRNPH2	6	34.8	-13.2878	-13.2431	-13.1505	-13.0916	-13.2953	-13.0658	-12.8613	-12.6128	-13.0299	-12.9442	-13.3221	-13.2749	-13.1948	-13.3807	-13.2438	-13.2431	-12.9442	-13.2749	0.2989	-0.03178	0.01415	0.212762	NA
P12107-4;P12107-3;P12107;P12107-2	Collagen alpha-1(XI) chain	COL11A1	8	7.8	-14.0407	-14.0965	-13.8499	-14.0643	-14.014	-12.1661	-11.6772	-12.3841	-11.7932	-11.622	-13.4832	-13.0874	-13.9162	-13.5985	-13.6026	-14.0407	-11.7932	-13.5985	2.24748	0.442195	6.40893e-05	0.020647	Green
H0Y5K5;Q9Y282;Q9Y282-3;H0Y621;Q9Y282-2	Endoplasmic reticulum-Golgi intermediate compartment protein 3	ERGIC3	3	6.3	-14.4774	-14.3323	-14.3709	-14.2335	-14.361	-14.2197	-14.226	-14.381	-14.1994	-14.1682	-14.1111	-14.2243	-14.1742	-14.0637	-14.2232	-14.361	-14.2197	-14.1742	0.141287	0.186804	0.0628311	0.00498452	NA
H0Y6I0;Q13439-3;Q13439-4;Q13439;Q13439-5;C9JHJ5	Golgin subfamily A member 4	GOLGA4	5	2.6	-16.7141	-17.1851	-17.1674	-16.3127	-16.3782	-15.8393	-15.2313	-14.1519	-15.6975	-16.424	-17.2205	-17.1596	-16.7801	-16.9293	-16.4075	-16.7141	-15.6975	-16.9293	1.01654	-0.215203	0.0240557	0.550729	NA
H0Y6K5;H0Y7L6;Q02447-4;Q02447-3;Q02447-5;Q02447-6;Q02447-2;Q02447	Transcription factor Sp3	SP3	5	10	-13.2964	-13.2984	-13.2778	-13.4084	-13.175	-13.3452	-13.5763	-13.5483	-13.5462	-13.5542	-13.3667	-13.3796	-13.2689	-13.3632	-13.442	-13.2964	-13.5483	-13.3667	-0.251919	-0.0703122	0.00440742	0.157107	NA
H0Y6U5;Q86XI2;Q86XI2-2	Condensin-2 complex subunit G2	NCAPG2	3	3.5	-18.0057	-18.2603	-17.8471	-17.9766	-18.0032	-17.362	-17.5015	-17.0466	-17.4638	-17.31	-17.8087	-17.9761	-18.1661	-17.9475	-17.7051	-18.0032	-17.362	-17.9475	0.641198	0.0556072	0.000211207	0.37149	NA
H0Y704;O15231-5;O15231-4;O15231-7;O15231;O15231-3;O15231-8;O15231-6;O15231-9;O15231-2;H7BZT5	Zinc finger protein 185	ZNF185	6	24.8	-16.9849	-16.9282	-16.72	-16.8144	-16.7465	-16.3679	-16.1307	-16.1475	-16.2315	-16.0429	-16.0589	-16.2119	-16.5258	-16.4836	-16.6863	-16.8144	-16.1475	-16.4836	0.666972	0.330798	2.4011e-05	0.0131206	NA
H0Y7A7;P62158;E7ETZ0;E7EMB3;Q96HY3;G3V361	Calmodulin	CALM2;CALM1	13	73.8	-9.50467	-9.45274	-9.5824	-9.54699	-9.73509	-9.95848	-10.2211	-9.74068	-10.1023	-10.2303	-9.62788	-9.78083	-9.69559	-9.78043	-9.68974	-9.54699	-10.1023	-9.69559	-0.555306	-0.148599	0.00330538	0.0330973	NA
H0Y7F7;Q5VT06;Q5T2X4	Centrosome-associated protein 350	CEP350	2	2.5	-18.3982	-18.4469	-18.5084	-18.4094	-18.453	-18.6057	-18.5763	-18.5143	-18.7509	-18.7803	-18.2388	-18.2095	-18.3894	-18.2345	-18.2695	-18.4469	-18.6057	-18.2388	-0.158794	0.20807	0.0137089	0.00255699	NA
H0Y7S3;Q01814-6;Q01814-8;Q01814-5;Q01814;Q01814-4;Q01814-7;Q01814-3;Q01814-2	Plasma membrane calcium-transporting ATPase 2	ATP2B2	9	10.9	-19.8646	-19.8169	-19.7511	-19.5802	-19.6387	-19.5983	-19.3687	-20.3948	-19.5484	-19.5656	-19.447	-19.2235	-19.5956	-19.4163	-19.4194	-19.7511	-19.5656	-19.4194	0.185521	0.331657	0.858828	0.00471747	NA
H0Y870;H0Y861;Q8TDQ4;Q5SSC2;Q9H0R3;H7C5C5;H0Y8D0;Q9H0R3-2	Transmembrane protein 222	TMEM222	2	27.2	-17.4467	-17.3447	-17.3572	-17.3706	-17.4002	-17.2455	-16.9671	-18.0545	-17.1469	-16.9977	-17.1051	-17.1738	-17.254	-17.1407	-17.1756	-17.3706	-17.1469	-17.1738	0.223732	0.196866	0.638549	0.000170577	NA
H0Y8N7;Q9BYD6	39S ribosomal protein L1, mitochondrial	MRPL1	2	16	-17.6265	-17.5076	-17.4535	-17.3343	-17.5477	-17.3653	-17.1984	-17.2858	-17.4109	-17.0698	-17.2335	-17.189	-17.3027	-17.2783	-17.2334	-17.5076	-17.2858	-17.2335	0.221779	0.274127	0.0203847	0.0047535	NA
H0Y8X4;O43598;O43598-2	2-deoxynucleoside 5-phosphate N-hydrolase 1	DNPH1	9	50.2	-13.0396	-12.9459	-12.9065	-12.9714	-13.0118	-13.2415	-13.1757	-13.1736	-13.167	-13.1402	-13.0152	-12.9684	-13.0171	-12.9986	-13.063	-12.9714	-13.1736	-13.0152	-0.202152	-0.0437462	0.000170003	0.22572	NA
H0Y8Y2	NA	ANK2	36	53.4	-16.6304	-16.5772	-16.6189	-16.6393	-16.7027	-17.0542	-16.9394	-16.5715	-16.7118	-16.6536	-16.5109	-16.5579	-16.4832	-16.6668	-16.492	-16.6304	-16.7118	-16.5109	-0.0814115	0.119453	0.169934	0.0553888	NA
H0Y962;Q8N4T8-2;Q8N4T8	Carbonyl reductase family member 4	CBR4	4	28	-14.8396	-14.9026	-14.7111	-14.8033	-14.7648	-14.9326	-14.7998	-14.9208	-14.8927	-14.7755	-14.7288	-14.7442	-14.8072	-14.8668	-14.8361	-14.8033	-14.8927	-14.8072	-0.0894549	-0.00399546	0.22598	0.86008	NA
H0Y997;Q96J42-2;Q96J42	Thioredoxin domain-containing protein 15	TXNDC15	5	21.5	-15.3889	-15.3246	-15.3111	-15.1557	-15.363	-15.5455	-15.3922	-15.596	-15.6065	-15.5203	-15.2341	-15.2337	-15.2909	-15.1883	-15.2082	-15.3246	-15.5455	-15.2337	-0.220901	0.0909234	0.00400278	0.134721	NA
H0Y9G5;O76024	Wolframin	WFS1	2	12.3	-17.9435	-17.8854	-17.7096	-17.4469	-17.671	-17.927	-17.7399	-17.4031	-17.8353	-17.6751	-17.4796	-17.5626	-17.4877	-17.3975	-17.5787	-17.7096	-17.7399	-17.4877	-0.0303593	0.221877	0.906482	0.0564707	NA
H0Y9H3;P53779-2;P53779-4;P53779-3;P53779	Mitogen-activated protein kinase 10	MAPK10	3	11	-18.2464	-18.4303	-18.3537	-18.1514	-18.2417	-17.786	-17.5464	-17.1786	-17.3966	-17.3462	-18.04	-17.7831	-18.2846	-18.1253	-18.0894	-18.2464	-17.3966	-18.0894	0.849804	0.15705	0.000403371	0.0557076	NA
H0Y9S9;K7ENU7	NA	PPIP5K2	10	26.9	-18.5441	-18.5742	-18.7268	-18.7297	-18.377	-19.0537	-19.2916	-19.4519	-20.5196	-19.4608	-18.5637	-18.4108	-18.4879	-18.3883	-18.4635	-18.5742	-19.4519	-18.4635	-0.877776	0.110664	0.0165538	0.131661	NA
H0Y9V9;P32969;E7ESE0;D6RAN4	60S ribosomal protein L9	RPL9	8	46	-11.032	-10.9362	-11.0106	-11.0389	-10.9954	-10.8124	-10.8768	-11.0059	-10.9239	-10.861	-11.1831	-11.1655	-11.5483	-11.364	-11.2977	-11.0106	-10.8768	-11.2977	0.13374	-0.287195	0.0280769	0.00955407	NA
H0Y9X1;Q96EY4;D6RA57	Translation machinery-associated protein 16	TMA16	7	33.5	-13.8384	-13.8077	-13.7503	-13.9033	-13.7847	-13.2769	-13.4907	-13.7322	-13.6125	-13.6403	-13.7534	-13.8834	-13.9046	-13.9594	-13.8234	-13.8077	-13.6125	-13.8834	0.195251	-0.0757208	0.0243969	0.309247	NA
H0Y9Y2	NA	BOD1L1	5	24.6	-16.9516	-16.8453	-16.8374	-16.9957	-16.9266	-17.6361	-18.4704	-18.0806	-17.9013	-18.0536	-17.0591	-17.1399	-17.0626	-17.0448	-17.0894	-16.9266	-18.0536	-17.0626	-1.12706	-0.136037	0.00086238	0.00273448	Red
H0YA52;Q9H0N5	Pterin-4-alpha-carbinolamine dehydratase 2	PCBD2	3	31.1	-14.517	-14.6082	-14.6633	-14.8853	-14.73	-15.2849	-14.8478	-14.8213	-15.0547	-14.9812	-14.9539	-14.8549	-14.8066	-14.9579	-14.8434	-14.6633	-14.9812	-14.8549	-0.317868	-0.191551	0.0174169	0.0270011	NA
Q6YHK3-2;Q6YHK3-4;Q6YHK3;Q6YHK3-3	CD109 antigen	CD109	4	3.9	-14.7547	-14.7731	-14.5288	-14.6658	-14.697	-12.739	-12.3278	-13.1504	-12.4589	-12.2491	-14.1922	-13.6862	-14.6376	-14.2638	-14.228	-14.697	-12.4589	-14.228	2.23814	0.469033	0.000111798	0.0310101	Green
H0YAK7;Q99717	Mothers against decapentaplegic homolog 5	SMAD5	2	12.6	-19.8704	-19.7169	-19.5123	-19.8374	-19.5484	-19.3319	-19.1428	-18.6681	-18.8552	-18.9318	-19.0545	-19.2335	-19.7665	-19.3888	-19.3146	-19.7169	-18.9318	-19.3146	0.785084	0.402203	0.00137098	0.0428904	NA
H0YAV3;Q86XK2-2;Q86XK2-6;Q86XK2;Q86XK2-5;Q86XK2-3	F-box only protein 11	FBXO11	2	3	-16.5817	-16.8226	-16.7148	-16.9558	-16.4923	-16.364	-16.1509	-16.3529	-16.3344	-15.8569	-16.4694	-16.8178	-16.7064	-16.6292	-16.883	-16.7148	-16.3344	-16.7064	0.380369	0.00837456	0.00452651	0.914187	NA
H0YBC7;O60238-2;O60238	BCL2/adenovirus E1B 19 kDa protein-interacting protein 3-like	BNIP3L	2	22.2	-17.5303	-17.1845	-17.5774	-17.3081	-17.4219	-17.3628	-17.1377	-16.7921	-17.1212	-17.2973	-17.5069	-17.0033	-17.2216	-17.1783	-17.3747	-17.4219	-17.1377	-17.2216	0.284176	0.200274	0.0676922	0.226303	NA
H0YBR0;Q96Q05-3;Q96Q05;Q96Q05-2	Trafficking protein particle complex subunit 9	TRAPPC9	5	4.3	-14.9005	-14.9414	-14.8536	-14.8049	-14.8546	-15.2216	-15.2748	-15.1069	-15.275	-15.1829	-14.9626	-14.8496	-14.9937	-14.8984	-14.8899	-14.8546	-15.2216	-14.8984	-0.367016	-0.0438339	3.9385e-05	0.207887	NA
H0YBS1;Q75QN2-2;Q75QN2;E5RIN8;E5RG48;J3KNV5	Integrator complex subunit 8	INTS8	3	7.6	-18.6026	-18.5367	-18.5194	-18.3453	-18.537	-18.9919	-18.4917	-18.6948	-19.0124	-18.7529	-18.5563	-18.386	-18.8299	-18.4019	-18.3128	-18.5367	-18.7529	-18.4019	-0.216143	0.134809	0.0421008	0.918846	NA
H0YCK3;P55265-5;P55265-3;P55265-2;P55265;P55265-4	Double-stranded RNA-specific adenosine deaminase	ADAR	11	12.5	-15.1034	-15.312	-15.2833	-15.0667	-15.2174	-14.672	-14.6557	-14.7173	-14.671	-14.8367	-15.147	-15.141	-15.299	-15.2795	-15.1902	-15.2174	-14.672	-15.1902	0.545335	0.0271451	6.83937e-05	0.808083	NA
H0YGR4;Q9Y3B8;H0YG54;F5GYG5;Q9Y3B8-2;Q9Y3B8-3	Oligoribonuclease, mitochondrial	REXO2	10	55.2	-12.6493	-12.5381	-12.5579	-12.6321	-12.6473	-12.7634	-12.6185	-12.7497	-12.628	-12.5511	-12.6295	-12.6436	-12.6013	-12.6696	-12.6586	-12.6321	-12.628	-12.6436	0.00410464	-0.0114314	0.267991	0.22837	NA
H0YH69;Q9HBU6;Q9HBU6-2	Ethanolamine kinase 1	ETNK1	5	12.9	-14.2009	-14.2101	-14.1865	-14.2606	-14.3726	-13.8697	-13.7301	-13.6702	-13.7899	-13.7462	-14.1845	-14.1484	-14.2969	-14.191	-14.1338	-14.2101	-13.7462	-14.1845	0.463925	0.0256264	7.33359e-06	0.250048	NA
H0YH87;V9GY86;Q99700-2;Q99700-4;Q99700;F8WB06;F8VQP2;Q99700-5	Ataxin-2	ATXN2	13	20	-13.3235	-13.5039	-13.3661	-13.4545	-13.3803	-12.9159	-12.856	-12.8816	-12.853	-12.8398	-13.2545	-13.2647	-13.2249	-13.2896	-13.2883	-13.3803	-12.856	-13.2647	0.524266	0.115613	1.29166e-05	0.00917984	NA
H0YIV4;P55209;F8VUX1;F8VY35;F8W0J6;F5H4R6;P55209-2;B7Z9C2;P55209-3;F8VV59;F8W020;F8VXI6;H0YHC3;F8W118	Nucleosome assembly protein 1-like 1	NAP1L1	13	47.8	-11.6592	-11.6549	-11.6623	-11.6636	-11.7243	-11.5956	-11.7222	-11.6833	-11.6909	-11.7627	-11.5572	-11.6073	-11.5216	-11.5905	-11.5214	-11.6623	-11.6909	-11.5572	-0.0285854	0.105097	0.576575	0.00106948	NA
Q9BX97;M0R310	Plasmalemma vesicle-associated protein	PLVAP	3	6.1	-16.2757	-16.4365	-16.3161	-16.7031	-16.4083	-14.482	-14.012	-14.1985	-14.1853	-14.1455	-15.8239	-15.5355	-16.323	-16.209	-15.9469	-16.4083	-14.1853	-15.9469	2.223	0.461404	3.0865e-08	0.0268149	Green
H0YJF3	NA	ALKBH1	3	51.8	-18.3962	-18.1747	-18.1729	-18.1742	-18.2345	-18.0441	-18.2415	-17.8793	-18.381	-18.3466	-18.0354	-18.0976	-18.4541	-18.2322	-18.2295	-18.1747	-18.2415	-18.2295	-0.0667766	-0.0547442	0.637225	0.812437	NA
H0YJH7	NA	TMPO	14	64.1	-17.5305	-17.8596	-17.7132	-17.6853	-17.4963	-17.8793	-18.5395	-17.905	-18.0956	-18.2107	-17.6385	-17.5466	-17.4375	-17.451	-17.8632	-17.6853	-18.0956	-17.5466	-0.410266	0.138781	0.0133694	0.514911	NA
S4R329;H0YK61;H0YNK0;H0YNK8;Q5J8M3-3;Q5J8M3-2;Q5J8M3;H0YLP8;H0YMH5	ER membrane protein complex subunit 4	EMC4	4	55.6	-14.527	-14.466	-14.425	-14.2569	-14.4026	-14.3255	-14.2489	-14.5143	-14.4135	-14.2711	-14.2295	-14.3161	-14.2737	-14.1339	-14.3347	-14.425	-14.3255	-14.2737	0.0994733	0.151242	0.386871	0.0263679	NA
H0YKH1;H0YLF5;P40424-2;P40424-3;P40424;H0YLD4;H0YLT4;A0A087X0P4;H0YLB0;A0A0A0MTI0;H0YLM3;F8WA05	Pre-B-cell leukemia transcription factor 1	PBX1	6	51.6	-15.0365	-15.0123	-14.9967	-15.0732	-15.0334	-14.2743	-13.8486	-14.2744	-13.9907	-14.0343	-14.8189	-14.7445	-14.8904	-14.9817	-14.912	-15.0334	-14.0343	-14.8904	0.999038	0.14301	0.000278252	0.013976	NA
H0YKJ9;O60637-3;O60637-2;O60637;H0YMH8	Tetraspanin-3	TSPAN3	2	14	-16.7172	-16.6096	-16.7555	-16.5959	-16.5306	-16.744	-17.1656	-16.9178	-16.9417	-17.0365	-16.6876	-16.7763	-16.6084	-16.6014	-16.679	-16.6096	-16.9417	-16.679	-0.332164	-0.0694221	0.00643351	0.596544	NA
H0YLB7;H0YKU8;Q6JHV3;H0YMI4;Q9Y6I4-2;Q9Y6I4	Ubiquitin carboxyl-terminal hydrolase;Ubiquitin carboxyl-terminal hydrolase 3	USP3	2	6	-18.3278	-18.3913	-18.222	-18.2075	-18.5479	-17.9881	-18.106	-19.2628	-18.318	-18.1024	-17.9649	-18.0552	-18.3944	-18.0649	-18.0146	-18.3278	-18.106	-18.0552	0.221775	0.272552	0.949389	0.041123	NA
H0YL22;Q9Y375;H0YNN4;H0YNB7	Complex I intermediate-associated protein 30, mitochondrial	NDUFAF1	6	30.3	-14.3242	-14.2731	-14.3436	-14.1481	-14.1522	-13.833	-13.8091	-14.0341	-13.8263	-13.8329	-14.0833	-14.0853	-14.0524	-13.9028	-14.0617	-14.2731	-13.8329	-14.0617	0.440144	0.211337	0.000200117	0.00477755	NA
H0YL62;Q9H079;H0YNH1;H0YNW3;H0YNG2;H0YKW3	KATNB1-like protein 1	KATNBL1	2	17.9	-17.9842	-17.8682	-17.732	-17.7674	-17.8909	-18.4687	-18.0325	-19.0395	-18.3923	-18.4324	-17.7985	-17.86	-18.0313	-17.8919	-17.8325	-17.8682	-18.4324	-17.86	-0.564171	0.00821719	0.0158312	0.585942	NA
H0YLD8;H0YLW6;H0YLM1	NA	SHF	6	31	-16.2956	-16.8666	-16.7371	-16.7881	-16.3121	-16.081	-15.9031	-16.0852	-15.9348	-15.8082	-16.6438	-16.6339	-16.2074	-16.4486	-16.7646	-16.7371	-15.9348	-16.6339	0.802296	0.103182	0.00398731	0.710964	NA
H0YLV8;H0YNU5;P54132	Bloom syndrome protein	BLM	2	6.1	-19.1298	-19.5438	-19.0882	-19.5389	-18.8785	-18.5705	-18.5757	-19.3249	-18.812	-18.6897	-19.0291	-19.2275	-18.7757	-18.9928	-19.3863	-19.1298	-18.6897	-19.0291	0.440108	0.100677	0.0508078	0.389288	NA
H0YM23;O75179-4;O75179-6;O75179-7;O75179-2;O75179;O75179-5;O75179-3	Ankyrin repeat domain-containing protein 17	ANKRD17	4	2.5	-17.3458	-17.5124	-17.3684	-17.1828	-17.3684	-16.6338	-16.6586	-15.4464	-16.8455	-16.7256	-17.2066	-17.2092	-17.4241	-17.2137	-17.066	-17.3684	-16.6586	-17.2092	0.709794	0.15915	0.0237801	0.128759	NA
H0YME5;Q9P2K8-2;Q9P2K8;Q9P2K8-3	Eukaryotic translation initiation factor 2-alpha kinase 4	EIF2AK4	2	1.9	-18.8868	-19.0306	-18.9344	-18.8446	-18.9464	-17.7431	-17.8022	-17.5706	-17.8254	-17.6865	-18.6279	-18.4008	-18.8995	-18.9454	-18.6629	-18.9344	-17.7431	-18.6629	1.19136	0.271525	9.67551e-08	0.0886051	NA
H0YMV8;Q71UM5;C9JLI6	40S ribosomal protein S27;40S ribosomal protein S27-like	RPS27L	3	33	-17.7845	-17.9301	-17.8356	-17.859	-17.6228	-18.0795	-18.0296	-18.0979	-17.6812	-17.8247	-17.8435	-17.6219	-17.882	-17.9421	-17.9662	-17.8356	-18.0296	-17.882	-0.194073	-0.0463944	0.202019	0.591996	NA
H0YN33;Q9BW66;Q9BW66-3;H0YKY0;Q9BW66-2	Cyclin-dependent kinase 2-interacting protein	CINP	6	33.8	-14.2794	-14.3703	-14.2007	-14.348	-14.2491	-13.644	-13.1161	-13.2235	-13.2078	-13.1565	-14.0351	-13.9403	-14.3219	-14.1972	-14.1261	-14.2794	-13.2078	-14.1261	1.07159	0.153304	0.000189821	0.0653411	NA
H0YN65;Q8NCH0	Carbohydrate sulfotransferase 14	CHST14	2	9.1	-19.8752	-19.8526	-19.881	-19.3615	-19.4966	-19.4108	-19.2423	-18.7262	-19.2542	-19.0908	-19.451	-19.7151	-19.6323	-19.7043	-19.3323	-19.8526	-19.2423	-19.6323	0.610272	0.220336	0.00905766	0.374749	NA
H0YN78;Q9BV29;Q9BV29-2;H0YLN5;H0YM19;H0YLI5;H0YMC0;Q9BV29-3	Uncharacterized protein C15orf57	C15orf57	2	17.6	-14.9282	-14.9197	-14.8758	-14.827	-14.9546	-14.6267	-14.3515	-14.6484	-14.5367	-14.3049	-14.805	-14.7361	-14.8429	-14.8214	-14.8314	-14.9197	-14.5367	-14.8214	0.382989	0.0983506	0.00305409	0.0131554	NA
H0YNG3;P67812-4;P67812;P67812-3;H0YNX5;H0YKT4;P67812-2;P0C7V7	Signal peptidase complex catalytic subunit SEC11;Signal peptidase complex catalytic subunit SEC11A;Putative signal peptidase complex catalytic subunit SEC11B	SEC11A;SEC11B	4	19.6	-14.9391	-14.9593	-14.7778	-14.6329	-14.7458	-14.986	-15.0653	-15.108	-15.1534	-15.0097	-14.6271	-14.6845	-14.6406	-14.3758	-14.7193	-14.7778	-15.0653	-14.6406	-0.287511	0.137205	0.0105643	0.047833	NA
H1UBN3;O95067;H0YMP3	G2/mitotic-specific cyclin-B2	CCNB2V;CCNB2	2	7.2	-18.9257	-18.9005	-18.479	-18.7963	-18.7429	-18.2995	-18.1532	-18.5812	-17.9315	-18.2572	-18.2352	-18.5022	-18.872	-18.5929	-18.2022	-18.7963	-18.2572	-18.5022	0.539087	0.294043	0.00480672	0.0916447	NA
H3BLU2;Q13449;F5H5G1;C9J5G3	Limbic system-associated membrane protein	LSAMP	8	27.2	-12.8837	-12.8168	-12.9045	-12.818	-12.8445	-12.8567	-12.9913	-13.1562	-12.9182	-12.9637	-12.805	-12.8766	-12.7764	-12.7815	-12.8776	-12.8445	-12.9637	-12.805	-0.119143	0.0395229	0.0679798	0.323665	NA
H3BLZ8;Q92841-3;Q92841-1;Q92841;Q92841-2	Probable ATP-dependent RNA helicase DDX17	DDX17	24	36.1	-11.5524	-11.7297	-11.5599	-11.5095	-11.6202	-11.6538	-11.6704	-11.6347	-11.7862	-11.7348	-11.5873	-11.6298	-11.801	-11.651	-11.6044	-11.5599	-11.6704	-11.6298	-0.110497	-0.0699066	0.0674248	0.295959	NA
H3BM11;H3BRE9;P23975-3;P23975;H3BRS0;H3BML6;P23975-2	Transporter;Sodium-dependent noradrenaline transporter	SLC6A2	2	3.6	-16.009	-15.9031	-15.9274	-15.843	-15.8076	-15.9011	-15.8953	-16.1211	-16.0216	-15.7277	-15.7767	-15.6879	-15.9507	-15.6595	-15.7613	-15.9031	-15.9011	-15.7613	0.00203493	0.141857	0.653797	0.071098	NA
H3BQ52;H3BMD8;P56211	cAMP-regulated phosphoprotein 19	ARPP19	2	35.2	-15.8859	-15.5625	-15.6686	-15.7314	-15.3782	-15.6635	-15.3132	-15.0517	-15.5011	-15.4921	-15.5822	-15.5533	-15.5926	-15.3472	-15.5152	-15.6686	-15.4921	-15.5533	0.176453	0.115252	0.112099	0.232645	NA
H3BV80;H3BMM9;H3BTC0;Q15287-3;Q15287-2;Q15287;H3BPG5;H3BMS0	RNA-binding protein with serine-rich domain 1	RNPS1	4	20.9	-14.6203	-14.6997	-14.5375	-14.5497	-14.7252	-14.1061	-14.504	-14.782	-14.3118	-14.6704	-14.7301	-14.7928	-15.0277	-14.8148	-14.597	-14.6203	-14.504	-14.7928	0.11633	-0.172452	0.289941	0.0809735	NA
H3BUL8;H3BN11;Q9NX01;H3BQ09	Thioredoxin-like protein 4B	TXNL4B	2	26.6	-15.4466	-15.6089	-15.5509	-15.4364	-15.6002	-15.2779	-15.1857	-15.3144	-15.1427	-15.152	-15.1758	-15.2518	-15.3518	-15.2947	-15.2774	-15.5509	-15.1857	-15.2774	0.365225	0.273467	0.000261743	0.000689038	NA
H3BU81;H3BUD9;H3BS49;H3BVH7;H3BN55;P51159-2;P51159	Ras-related protein Rab-27A	RAB27A	2	28.2	-18.0614	-18.076	-18.1179	-17.9425	-17.993	-18.0037	-17.8993	-17.6474	-17.7794	-17.6717	-17.7551	-17.8093	-17.7937	-17.7961	-17.9618	-18.0614	-17.7794	-17.7961	0.282047	0.265284	0.0204968	0.00203214	NA
H3BN98;I3L246	NA	RPS15A	8	29.1	-12.9668	-13.0904	-13.0288	-13.0513	-12.9017	-12.1926	-12.3297	-12.6222	-12.4277	-12.4209	-12.9448	-13.0519	-13.078	-13.0444	-13.0309	-13.0288	-12.4209	-13.0444	0.607889	-0.0155902	0.000289836	0.598244	NA
H3BSS9;H3BPZ8;H3BNC0;Q9NVM4-4;Q9NVM4-3;Q9NVM4;H3BRD3;H3BNS2;H3BRQ9;Q9NVM4-2	Protein arginine N-methyltransferase 7	PRMT7	3	36.7	-18.3911	-18.5425	-18.2002	-18.333	-18.491	-17.9345	-17.7068	-17.8433	-17.9206	-17.3884	-18.4061	-17.9074	-18.3225	-18.4483	-18.3265	-18.3911	-17.8433	-18.3265	0.547733	0.0646121	0.00129388	0.370335	NA
H3BND4;Q6P996-3;Q6P996-4;Q6P996-5;Q6P996;Q6XYB5;Q86XE2;Q6P474	Pyridoxal-dependent decarboxylase domain-containing protein 1;Putative pyridoxal-dependent decarboxylase domain-containing protein 2	PDXDC1;PDXDC2P	2	5.6	-19.8306	-20.1473	-20.2758	-19.696	-19.8205	-19.1513	-19.0477	-19.2761	-19.0616	-19.2344	-20.1184	-19.8972	-20.1309	-19.9047	-20.3163	-19.8306	-19.1513	-20.1184	0.679283	-0.287802	0.000845861	0.404485	NA
H3BNT4;Q99547;H3BU96;H3BSB3;H3BNK8	M-phase phosphoprotein 6	MPHOSPH6	4	29.6	-14.536	-15.1006	-15.0536	-15.2636	-14.6913	-14.8385	-14.5785	-14.5216	-14.1564	-14.7287	-14.8663	-14.9296	-14.2785	-14.8105	-14.9132	-15.0536	-14.5785	-14.8663	0.475103	0.187363	0.076665	0.380676	NA
H3BNU1;Q9ULP9-2;Q9ULP9;A0A0D9SFR5;H3BQ06	TBC1 domain family member 24	TBC1D24	6	14.3	-15.1316	-15.0233	-15.0654	-15.0703	-15.0021	-14.8013	-14.7286	-14.3619	-14.5769	-14.734	-15.1561	-15.0142	-15.0331	-15.1117	-15.0443	-15.0654	-14.7286	-15.0443	0.33679	0.0211007	0.00463265	0.712333	NA
H3BNV7;Q9Y3D0;J3KS95	Mitotic spindle-associated MMXD complex subunit MIP18	FAM96B	3	31.1	-15.9846	-15.5641	-15.908	-16.0205	-15.9478	-16.1479	-16.2856	-16.1936	-16.1299	-16.2121	-15.7366	-15.9586	-15.6749	-15.8414	-15.9893	-15.9478	-16.1936	-15.8414	-0.245789	0.106316	0.0169823	0.674191	NA
H3BNX8;P20674;H3BRM5;H3BV69	Cytochrome c oxidase subunit 5A, mitochondrial	COX5A	4	20.9	-12.4105	-12.2588	-12.4007	-12.2736	-12.2175	-12.4134	-12.1633	-12.2985	-12.2407	-12.1926	-12.2873	-12.3009	-12.1925	-12.1035	-12.3055	-12.2736	-12.2407	-12.2873	0.0329375	-0.0136538	0.418504	0.218435	NA
H3BP20;P06865;H3BS10;H3BU85;H3BTD4	Beta-hexosaminidase;Beta-hexosaminidase subunit alpha	HEXA	13	29.1	-12.208	-12.1724	-12.1943	-12.1665	-12.2293	-12.5054	-12.7397	-12.599	-12.5539	-12.6055	-12.2979	-12.284	-12.1946	-12.2811	-12.2968	-12.1943	-12.599	-12.284	-0.404631	-0.0897055	0.000247549	0.0126258	NA
H3BP28;Q99807;H3BTN8;I3L1T0;Q99807-2;H3BSZ3;H3BS11	5-demethoxyubiquinone hydroxylase, mitochondrial	COQ7	5	26.3	-14.9905	-14.9101	-14.9333	-14.8936	-14.8993	-15.4043	-15.5019	-15.1769	-15.2445	-15.2787	-15.0681	-15.0464	-14.8701	-14.8999	-14.9988	-14.9101	-15.2787	-14.9988	-0.368592	-0.0887046	0.00159269	0.282383	NA
H3BP35;P53602	Diphosphomevalonate decarboxylase	MVD	4	20.3	-15.1232	-15.1728	-15.0187	-15.07	-15.1428	-15.3232	-15.1945	-15.0966	-15.1668	-15.2267	-15.1866	-15.0529	-15.1469	-15.1274	-15.0154	-15.1232	-15.1945	-15.1274	-0.0713276	-0.00418324	0.0743032	0.993837	NA
H3BP71;O75150-3;O75150-4;O75150	E3 ubiquitin-protein ligase BRE1B	RNF40	3	5.6	-17.5766	-18.0691	-17.7132	-17.6501	-17.6365	-16.7766	-16.6585	-16.4079	-17.081	-16.879	-17.5829	-17.2816	-17.7694	-17.5129	-17.6137	-17.6501	-16.7766	-17.5829	0.873449	0.0671962	0.000178715	0.173876	NA
H3BPL4;Q1ED39;H3BNU8	Lysine-rich nucleolar protein 1	KNOP1	2	19.6	-19.2046	-18.9592	-19.1536	-19.2533	-19.1537	-18.8723	-19.1556	-19.7519	-18.8496	-19.8529	-18.9266	-19.1685	-19.2156	-19.3694	-19.3593	-19.1537	-19.1556	-19.2156	-0.00187488	-0.0618399	0.524794	0.528457	NA
H3BPU4;Q9UGJ1-2;Q9UGJ1;H3BQY4	Gamma-tubulin complex component 4	TUBGCP4	6	25.4	-14.4463	-14.5139	-14.4047	-14.4326	-14.4357	-14.379	-14.3733	-14.4107	-14.4266	-14.3887	-14.4288	-14.4596	-14.6111	-14.4755	-14.4872	-14.4357	-14.3887	-14.4755	0.0470059	-0.0398077	0.0478269	0.248904	NA
H3BQJ4;Q9ULP0-2;Q9ULP0-8;Q9ULP0-7;Q9ULP0-3;Q9ULP0-6;B7Z9X4;Q9ULP0-4;Q9ULP0;Q9ULP0-5;H3BPQ3	Protein NDRG4	NDRG4	4	21.4	-14.6645	-14.5237	-14.505	-14.5368	-14.6266	-14.4147	-14.1561	-14.6291	-14.1616	-14.1148	-14.4793	-14.2797	-14.5319	-14.4852	-14.5146	-14.5368	-14.1616	-14.4852	0.375136	0.0515616	0.0467497	0.0796649	NA
H3BQZ7;Q1KMD3	Heterogeneous nuclear ribonucleoprotein U-like protein 2	HNRNPUL2-BSCL2;HNRNPUL2	18	31.8	-12.119	-12.0413	-11.9568	-11.8932	-12.1297	-11.9347	-11.982	-12.0412	-12.127	-11.9896	-11.8937	-11.8613	-12.1697	-12.025	-11.8314	-12.0413	-11.9896	-11.8937	0.0517316	0.147695	0.822382	0.385085	NA
H3BR29;H3BSM7;Q96GQ5	RUS1 family protein C16orf58	C16orf58	7	25.8	-15.2535	-15.0387	-15.0631	-15.0574	-15.1737	-15.1268	-15.086	-14.9931	-15.1182	-14.9981	-15.0063	-14.9942	-15.0845	-15.0299	-15.0854	-15.0631	-15.086	-15.0299	-0.0229742	0.0331792	0.330095	0.14527	NA
H3BRW3;H3BRD2;P55789	Sulfhydryl oxidase;FAD-linked sulfhydryl oxidase ALR	GFER	2	23.9	-17.9016	-17.7466	-17.6657	-18.2867	-17.9654	-18.8119	-19.0349	-20.5843	-18.3284	-18.8528	-17.6392	-17.9318	-18.3773	-18.1601	-17.8362	-17.9016	-18.8528	-17.9318	-0.951232	-0.0302268	0.0319814	0.663326	NA
H3BRF9;Q96K21;Q96K21-2;H3BN64;Q96K21-4	Abscission/NoCut checkpoint regulator	ZFYVE19	13	43.3	-13.9239	-14.1656	-14.0417	-14.2464	-13.9222	-14.2158	-14.5684	-14.2619	-14.3214	-14.3957	-14.0753	-14.2046	-13.8189	-13.9841	-14.172	-14.0417	-14.3214	-14.0753	-0.279708	-0.0336251	0.0113749	0.926994	NA
H3BRL3;O14562;H3BUM8	Ubiquitin domain-containing protein UBFD1	UBFD1	9	35	-12.2289	-12.1729	-12.1574	-12.1906	-12.2999	-12.3314	-12.3632	-12.1632	-12.4164	-12.4722	-12.1476	-12.1361	-12.1258	-12.1842	-12.1407	-12.1906	-12.3632	-12.1407	-0.172621	0.0498884	0.0551456	0.0672139	NA
H3BRN4;P80404;H3BNQ7	4-aminobutyrate aminotransferase, mitochondrial	ABAT	25	62.7	-10.5641	-10.4755	-10.4652	-10.4903	-10.5931	-10.1548	-10.1479	-10.3277	-10.0044	-9.94783	-10.4324	-10.4027	-10.5989	-10.5295	-10.5226	-10.4903	-10.1479	-10.5226	0.342331	-0.0323208	0.00218889	0.654287	NA
H3BRQ0;Q96CD2-2;Q96CD2;H3BU63;H3BSE3;H3BQB0	Phosphopantothenoylcysteine decarboxylase	PPCDC	4	32	-14.7356	-14.5734	-14.5135	-14.5863	-14.641	-14.4108	-14.1954	-14.5643	-14.3065	-14.1795	-14.5721	-14.4487	-14.6493	-14.5911	-14.5741	-14.5863	-14.3065	-14.5741	0.279744	0.0121621	0.0135856	0.413828	NA
Q8WVM7-2;Q8WVM7;Q68DW7	Cohesin subunit SA-1	STAG1;DKFZp781D1416	16	20.8	-13.9061	-14.1274	-13.8971	-13.9771	-13.9616	-12.0143	-11.5716	-12.2919	-11.7452	-11.5183	-13.4157	-12.9744	-13.9302	-13.4286	-13.4677	-13.9616	-11.7452	-13.4286	2.21644	0.533049	5.13496e-05	0.0224218	Green
H3BS72;Q9P035;H3BPZ1	Very-long-chain (3R)-3-hydroxyacyl-CoA dehydratase 3	HACD3	8	21.2	-12.1071	-12.0235	-12.0357	-11.839	-11.89	-12.0069	-12.2771	-12.3612	-12.3435	-12.2432	-11.8607	-11.9409	-11.8788	-11.6695	-11.8842	-12.0235	-12.2771	-11.8788	-0.253591	0.144676	0.0115248	0.0872356	NA
H3BSW0;Q8N9N7	Leucine-rich repeat-containing protein 57	LRRC57	10	77.7	-13.6089	-13.6596	-13.527	-13.575	-13.6161	-13.3806	-13.2051	-13.3994	-13.2362	-13.2951	-13.4817	-13.4176	-13.5917	-13.508	-13.4433	-13.6089	-13.2951	-13.4817	0.313792	0.127247	0.000430692	0.0214109	NA
H3BSW6;Q2VPK5-5;Q2VPK5;Q2VPK5-3	Cytoplasmic tRNA 2-thiolation protein 2	CTU2	6	13.7	-15.5161	-15.6361	-15.5191	-15.589	-15.4489	-15.0952	-14.8771	-14.795	-15.0964	-14.9933	-15.2076	-15.3611	-15.5427	-15.398	-15.4662	-15.5191	-14.9933	-15.398	0.525815	0.121155	0.000135403	0.0617041	NA
H3BUP2;H3BUN4;O60936;O60936-3;H3BM67;O60936-1	Nucleolar protein 3	NOL3	8	68.4	-15.0503	-14.9436	-14.941	-14.9818	-15.0066	-14.4951	-14.3363	-14.7211	-14.4044	-14.2572	-14.9633	-14.852	-14.9407	-14.9096	-14.854	-14.9818	-14.4044	-14.9096	0.577439	0.0722095	0.00177885	0.0291755	NA
H7C0F8;G3XAK1;P26927;Q2TV78-2;Q2TV78	Hepatocyte growth factor-like protein;Hepatocyte growth factor-like protein alpha chain;Hepatocyte growth factor-like protein beta chain;Putative macrophage stimulating 1-like protein	MST1;MST1L	3	17.4	-16.5825	-16.3882	-16.2476	-16.4327	-16.436	-14.3019	-13.9556	-15.0046	-14.2192	-13.8703	-15.864	-15.4362	-16.2905	-15.9701	-15.9157	-16.4327	-14.2192	-15.9157	2.21357	0.517008	0.000240401	0.0152507	Green
H3BUV9;Q96S82;H3BV23	Ubiquitin-like protein 7	UBL7	5	35.3	-16.0144	-16.0239	-15.8733	-16.0011	-16.0493	-16.1334	-16.1902	-15.7476	-16.2279	-16.126	-15.8757	-15.8503	-15.8493	-15.8585	-15.9161	-16.0144	-16.1334	-15.8585	-0.119017	0.155891	0.359104	0.0129042	NA
H6UMI1;O95166;F5GZY7;Q9H0R8;Q9H0R8-2	Gamma-aminobutyric acid receptor-associated protein;Gamma-aminobutyric acid receptor-associated protein-like 1	GABARAP;GABARAPL1	4	36.7	-15.7896	-15.7142	-15.7883	-15.8224	-15.8813	-16.6897	-16.894	-17.3469	-16.7717	-16.8619	-15.8872	-16.5867	-16.3018	-16.1579	-16.0552	-15.7896	-16.8619	-16.1579	-1.07229	-0.368261	0.000406691	0.0263112	NA
H7C2Z6;H7BXD5;P28676;C9JIZ3	Grancalcin	GCA	4	37	-14.9336	-15.0696	-15	-14.9951	-15.0438	-14.635	-14.76	-14.3908	-14.7315	-14.5509	-14.929	-14.8296	-14.8065	-14.9229	-14.906	-15	-14.635	-14.906	0.365034	0.0939907	0.00262532	0.0055675	NA
H7BXF5;Q9H0E3;Q9H0E3-3;C9JTJ5;C9J683;Q9H0E3-2	Histone deacetylase complex subunit SAP130	SAP130	2	3	-18.6236	-18.8708	-18.5496	-18.6201	-18.8714	-17.7152	-17.4881	-17.9411	-17.775	-17.5591	-18.5883	-17.963	-18.3094	-18.3361	-18.561	-18.6236	-17.7152	-18.3361	0.908345	0.287505	1.36306e-05	0.0323241	NA
H7BXH9;Q8WXB1;C9JSX1;C9JES0;Q8WXB1-2	Protein N-lysine methyltransferase METTL21A	METTL21A	2	9.3	-16.7024	-16.7489	-16.6465	-16.7351	-16.8413	-17.1911	-17.4245	-17.7194	-17.1916	-17.1233	-16.8463	-17.0298	-16.785	-17.0482	-16.7978	-16.7351	-17.1916	-16.8463	-0.456414	-0.111154	0.00422838	0.0421825	NA
H7BXK9;Q9NP58-4;Q9NP58	ATP-binding cassette sub-family B member 6, mitochondrial	ABCB6	6	15.1	-16.6528	-16.6909	-16.4649	-16.4786	-16.4365	-16.1743	-16.1852	-16.4837	-15.9752	-16.0787	-16.5238	-16.3989	-16.7179	-16.4809	-16.4309	-16.4786	-16.1743	-16.4809	0.304304	-0.00230454	0.00883826	0.668018	NA
K7ERG2;H7BXP1;Q9NYR9-2;Q9NYR9;Q9NYR9-3	NF-kappa-B inhibitor-interacting Ras-like protein 2	NKIRAS2	4	31.4	-15.1545	-15.4035	-15.2549	-15.2703	-15.1792	-15.3503	-15.8059	-15.6764	-15.522	-15.5895	-15.0748	-15.2322	-14.9667	-15.0838	-15.2195	-15.2549	-15.5895	-15.0838	-0.334537	0.17116	0.00773527	0.0722312	NA
P55290-5;P55290;P55290-4	Cadherin-13	CDH13	5	8.8	-15.6502	-15.7591	-15.654	-15.878	-15.6863	-13.8742	-13.4142	-14.1381	-13.4812	-13.352	-15.2911	-14.9848	-15.5244	-15.2794	-15.2565	-15.6863	-13.4812	-15.2794	2.20514	0.406883	7.65353e-05	0.00321207	Green
H7BXY3;Q7L2E3-3;Q7L2E3;Q7L2E3-2	Putative ATP-dependent RNA helicase DHX30	DHX30	5	5.7	-17.7234	-17.8186	-17.5314	-17.4958	-17.6197	-17.5048	-17.3762	-18.1261	-17.4757	-17.3208	-17.5646	-17.6314	-17.8821	-17.897	-17.7477	-17.6197	-17.4757	-17.7477	0.144034	-0.128009	0.643305	0.265861	NA
H7BXZ6;Q8IXI2-4;Q8IXI2;Q8IXI2-5;Q8IXI2-2;Q8IXI2-7;Q8IXI2-3;K7EIQ7;J3QLG2;K7EP86	Mitochondrial Rho GTPase;Mitochondrial Rho GTPase 1	RHOT1	4	7.7	-16.2924	-16.2198	-16.0649	-16.0939	-16.3164	-16.4719	-16.5233	-16.6619	-16.5228	-16.5111	-16.1172	-16.1029	-16.147	-15.8732	-16.0728	-16.2198	-16.5228	-16.1029	-0.302953	0.116921	0.000875454	0.0925556	NA
H7BY36	NA	EWSR1	6	22.1	-16.4351	-18.2644	-17.9373	-18.1399	-16.4176	-17.0932	-17.1042	-16.8767	-16.7389	-16.9403	-17.8475	-17.8507	-16.5463	-17.948	-18.3036	-17.9373	-16.9403	-17.8507	0.996929	0.0865921	0.308884	0.627138	NA
H7BY57;O94856-4;O94856-12;O94856-9;X6RKN2;O94856-10;O94856-3;O94856-8;O94856-11;O94856-6;O94856-7;O94856-13;O94856-5;O94856;H7C0L6	Neurofascin	NFASC	4	4.4	-15.6114	-15.5444	-15.4889	-15.4467	-15.496	-15.3652	-15.2429	-15.171	-15.3303	-15.2437	-15.4375	-15.3504	-15.396	-15.3811	-15.4491	-15.496	-15.2437	-15.396	0.252203	0.0999594	0.000634301	0.0115056	NA
Q5JRG1;H7BYF2;Q9BVL2-2;Q9BVL2-3;Q9BVL2	Nucleoporin p58/p45	NUPL1	8	23.5	-13.9266	-14.192	-14.0729	-14.0738	-13.8935	-13.9123	-14.0616	-13.7109	-13.9024	-13.9077	-13.956	-14.0653	-13.7218	-13.8529	-14.0143	-14.0729	-13.9077	-13.956	0.165225	0.11686	0.12677	0.218051	NA
H7BYN4;Q02241-3;Q02241-2;Q02241;H0YKQ5	Kinesin-like protein;Kinesin-like protein KIF23	KIF23	2	5.6	-17.8569	-17.9003	-17.6698	-17.7617	-18.0175	-17.517	-16.8267	-16.6286	-16.9806	-16.9349	-17.8088	-17.4753	-17.738	-17.683	-17.8118	-17.8569	-16.9349	-17.738	0.922027	0.118938	0.00247997	0.146517	NA
H7BYT1;P48730-2;P48730;B0QY35;B0QY34	Casein kinase I isoform delta	CSNK1D;CSNK1E	5	17.3	-14.6236	-14.7357	-14.5143	-14.5761	-14.6287	-13.8788	-13.5544	-14.1113	-13.687	-13.5063	-14.4504	-14.3911	-14.83	-14.4585	-14.5502	-14.6236	-13.687	-14.4585	0.936519	0.165084	0.000813668	0.39163	NA
H7BYY1;F5H7S3;B7Z596;P09493-2	NA	TPM1	28	79.4	-14.147	-14.0189	-14.0068	-13.9749	-14.0136	-14.1784	-14.0695	-13.9575	-14.2542	-14.3485	-14.0653	-14.0476	-13.9495	-14.1049	-14.0735	-14.0136	-14.1784	-14.0653	-0.164834	-0.0516429	0.138861	0.699086	NA
A0A140LJL2;Q8N350;Q8N350-4	Protein Dos	DOS	5	11.3	-17.6398	-17.914	-17.8472	-18.061	-17.6169	-16.0697	-15.5139	-16.7366	-15.6425	-15.4264	-17.2298	-16.8398	-17.5782	-17.4547	-17.3969	-17.8472	-15.6425	-17.3969	2.2047	0.450326	0.00065953	0.0121507	Green
H7BZI8;Q6ZW49;F8WC23;Q6ZW49-1	PAX-interacting protein 1	PAXIP1	2	19.1	-17.6232	-17.6985	-17.6027	-17.6498	-17.7294	-17.6396	-17.6986	-17.7186	-17.507	-17.4504	-17.5386	-17.5002	-17.5226	-17.5752	-17.572	-17.6498	-17.6396	-17.5386	0.0101418	0.111173	0.360731	0.00395586	NA
H7BZJ3	NA	PDIA3	8	56.9	-15.8857	-16.0118	-15.9227	-15.8082	-15.8801	-16.341	-16.7905	-16.7419	-16.5638	-16.6972	-16.0027	-16.1488	-15.9367	-16.0095	-16.0724	-15.8857	-16.6972	-16.0095	-0.811465	-0.123825	0.000308581	0.0268701	NA
H7BZK6;P62068-4;P62068-3;P62068;P62068-2	Ubiquitin carboxyl-terminal hydrolase 46	USP46	4	15.3	-15.6571	-15.6107	-15.5533	-15.5312	-15.7039	-15.6682	-15.6274	-15.9126	-15.9373	-15.7869	-15.6063	-15.5687	-15.774	-15.6879	-15.6335	-15.6107	-15.7869	-15.6335	-0.176276	-0.0228174	0.0468393	0.397948	NA
P32754-2;A0A0B4J1R4;P32754	4-hydroxyphenylpyruvate dioxygenase	HPD	4	16.1	-17.3817	-17.4344	-16.969	-17.289	-17.2477	-15.0876	-14.603	-16.327	-15.2197	-14.4084	-16.7072	-16.0006	-16.8289	-16.6628	-16.6759	-17.289	-15.0876	-16.6759	2.20138	0.61303	0.00237216	0.00575639	Green
H7C0D9;Q9H9Y6-4;Q9H9Y6-2;Q9H9Y6;Q9H9Y6-3;Q9H9Y6-5	DNA-directed RNA polymerase;DNA-directed RNA polymerase I subunit RPA2	POLR1B	4	13.7	-15.9525	-16.2231	-16.0615	-16.0809	-16.0968	-15.8031	-15.7024	-16.1069	-15.7537	-15.8775	-16.0877	-16.2159	-16.228	-16.1988	-16.2051	-16.0809	-15.8031	-16.2051	0.277822	-0.124186	0.0270576	0.0793913	NA
H7C0R7;Q9UHQ9	NADH-cytochrome b5 reductase 1	CYB5R1	6	34.1	-14.4442	-14.3311	-14.2819	-14.2114	-14.2417	-14.151	-13.9819	-14.2489	-14.1187	-14.038	-14.0261	-14.0704	-14.0844	-13.9591	-14.1088	-14.2819	-14.1187	-14.0704	0.163218	0.211519	0.0137747	0.00135603	NA
H7C0S8	NA	NA	4	18.9	-17.6745	-18.0153	-17.8012	-18.3132	-17.7123	-18.3453	-17.578	-17.9009	-17.9508	-18.1156	-17.9508	-18.0093	-17.6958	-17.8738	-17.7955	-17.8012	-17.9508	-17.8738	-0.149611	-0.0726723	0.677259	0.780272	NA
H7C144	NA	ACTN4	21	66.7	-18.567	-18.3143	-18.5104	-18.6152	-18.7318	-18.8818	-18.5583	-18.5034	-18.9591	-18.9144	-18.4943	-18.3602	-18.5562	-18.5164	-18.6352	-18.567	-18.8818	-18.5164	-0.314802	0.0505759	0.109433	0.680832	NA
H7C1U8;Q9BUR5;Q9BUR5-2;G3V1B6	Apolipoprotein O	APOO	4	41.6	-15.9264	-15.7447	-15.9309	-15.8251	-15.4463	-16.1156	-15.8427	-15.4848	-16.2195	-15.818	-15.6687	-15.764	-15.5572	-15.3524	-15.7194	-15.8251	-15.8427	-15.6687	-0.0176324	0.156321	0.462672	0.198925	NA
H7C268;Q9H0V1-2;Q9H0V1	Transmembrane protein 168	TMEM168	3	19.4	-16.3927	-16.3886	-16.3494	-16.2897	-16.4321	-15.6713	-15.5316	-16.0828	-15.9638	-15.4816	-16.1855	-15.9152	-16.1998	-16.0721	-16.1866	-16.3886	-15.6713	-16.1855	0.717285	0.203179	0.00543721	0.00584437	NA
H7C2F2	NA	CD99	2	23.4	-20.6596	-20.3391	-20.8324	-20.3005	-20.6675	-20.4493	-19.8444	-21.3151	-20.4681	-19.3087	-20.1244	-20.4612	-20.1491	-20.428	-20.4011	-20.6596	-20.4493	-20.4011	0.210301	0.258552	0.460511	0.0895174	NA
H7C2Q5;J3QKK3;O43502;Q7KZJ0;J3QR58;H7C1R0;O43502-2	DNA repair protein RAD51 homolog 3	RAD51C	2	12.7	-16.7303	-16.6009	-16.6592	-16.6373	-16.808	-16.087	-15.1165	-15.5454	-15.8306	-15.4623	-16.4232	-16.1221	-16.6245	-16.4997	-16.4196	-16.6592	-15.5454	-16.4232	1.11378	0.236002	0.00223819	0.0274457	NA
H7C3G9;Q9UJ70;Q9UJ70-2;C9JEV6;H7C286	N-acetyl-D-glucosamine kinase	NAGK	16	63.5	-12.9752	-12.917	-12.9323	-12.9607	-13.0311	-12.6663	-12.3817	-12.8436	-12.5742	-12.4288	-12.8901	-12.7968	-13.0046	-12.9414	-12.9583	-12.9607	-12.5742	-12.9414	0.386475	0.0193289	0.00856734	0.308658	NA
H7C410;P35052;H7BZL4;H7C024;P35052-2	Glypican-1;Secreted glypican-1	GPC1	4	13.8	-17.038	-17.1174	-16.9316	-16.8532	-17.0055	-16.9647	-16.5272	-16.3278	-16.847	-16.7982	-16.9551	-16.7318	-17.1202	-17.0134	-16.8673	-17.0055	-16.7982	-16.9551	0.207388	0.0504706	0.0615312	0.538639	NA
H7C4H2;Q9Y5M8	Signal recognition particle receptor subunit beta	SRPRB	4	30	-14.9494	-15.0303	-14.8876	-14.7077	-14.8778	-14.7159	-14.2738	-14.5833	-14.5652	-14.3922	-14.6406	-14.5863	-14.6957	-14.5179	-14.7082	-14.8876	-14.5652	-14.6406	0.322458	0.247007	0.00453688	0.00473523	NA
H7C5E4;Q8IZH2-2;Q8IZH2	5-3 exoribonuclease 1	XRN1	2	1.9	-17.0381	-16.9858	-16.9947	-16.9508	-17.0594	-17.6147	-17.7977	-17.9738	-17.4465	-17.4257	-17.0419	-17.1721	-16.95	-17.0071	-17.0186	-16.9947	-17.6147	-17.0186	-0.62003	-0.0238443	0.00301572	0.467855	NA
G3XAP6;P49747-2;P49747	Cartilage oligomeric matrix protein	COMP	10	15.1	-15.5372	-15.7552	-15.6148	-15.7845	-15.3577	-13.7082	-13.1553	-14.3201	-13.4275	-13.1545	-15.2179	-14.7334	-15.533	-15.2884	-15.3013	-15.6148	-13.4275	-15.2884	2.18734	0.326357	0.000295422	0.038577	Green
I3L072;Q9BSJ5-2;Q9BSJ5-3;Q9BSJ5	Uncharacterized protein C17orf80	C17orf80	3	7.7	-15.7494	-15.7688	-15.7863	-15.7848	-15.8304	-15.8655	-15.9604	-16.173	-15.7257	-15.9553	-15.7103	-15.6582	-15.8276	-15.772	-15.8094	-15.7848	-15.9553	-15.772	-0.170411	0.0128469	0.105146	0.441856	NA
I3L0L6;Q9H6Y7	E3 ubiquitin-protein ligase RNF167	RNF167	3	17.1	-18.2501	-18.1804	-18.2546	-18.0667	-18.157	-18.8861	-19.2954	-19.4421	-19.0044	-19.0515	-18.2428	-18.1917	-17.9645	-18.2512	-18.1691	-18.1804	-19.0515	-18.1917	-0.871078	-0.0112423	0.000325964	0.782756	NA
I3L0N3;P46459;P46459-2	Vesicle-fusing ATPase	NSF	23	32.3	-11.792	-12.0207	-11.7856	-11.7232	-11.8235	-11.745	-11.8155	-11.7452	-11.7323	-11.8284	-11.7325	-11.7047	-11.8719	-11.7704	-11.6486	-11.792	-11.7452	-11.7325	0.046768	0.059479	0.351116	0.224539	NA
I3L112;P52429	Diacylglycerol kinase;Diacylglycerol kinase epsilon	DGKE	4	11.6	-20.0224	-20.1093	-20.1381	-19.6501	-20.0425	-20.0352	-20.0005	-19.8205	-20.0794	-19.9871	-19.599	-19.3955	-19.6263	-19.899	-19.5837	-20.0425	-20.0005	-19.599	0.0420208	0.44353	0.938598	0.014553	NA
I3L1H5;Q9BZG8-3;Q9BZG8-2;Q9BZG8;I3L3X9	Diphthamide biosynthesis protein 1	DPH1	4	8.8	-15.7897	-15.8471	-15.7893	-15.8068	-15.8679	-15.9781	-15.5103	-15.6476	-15.8723	-15.9214	-15.7117	-15.6946	-15.758	-15.7864	-15.7938	-15.8068	-15.8723	-15.758	-0.0655564	0.0487638	0.722892	0.0240732	NA
I3L1I3;Q8WV22;H3BV05;H3BSL0;H3BR73	Non-structural maintenance of chromosomes element 1 homolog	NSMCE1	2	11.9	-15.3781	-15.5521	-15.3891	-15.3845	-15.3955	-15.6783	-15.6121	-15.8483	-15.6951	-15.7746	-15.4261	-15.4751	-15.3927	-15.4069	-15.3807	-15.3891	-15.6951	-15.4069	-0.306028	-0.0178276	0.000509856	0.926893	NA
I3L1P8;Q02978;Q02978-2	Mitochondrial 2-oxoglutarate/malate carrier protein	SLC25A11	18	62.8	-11.7044	-11.7265	-11.8291	-11.7466	-11.7065	-11.7585	-11.6135	-11.5872	-11.6706	-11.6884	-11.5465	-11.6167	-11.8126	-11.3987	-11.5513	-11.7265	-11.6706	-11.5513	0.0558423	0.175175	0.0723026	0.078066	NA
I3L1Q2;Q8WUZ0;Q8WUZ0-2	B-cell CLL/lymphoma 7 protein family member C	BCL7C	2	12.6	-19.3084	-19.6082	-19.1565	-19.3857	-19.2211	-19.5233	-19.4803	-20.5849	-19.4486	-20.5743	-19.2328	-19.6987	-19.1265	-19.3258	-19.7372	-19.3084	-19.5233	-19.3258	-0.21494	-0.01743	0.0941482	0.567505	NA
J3QS48;I3L295;J3KT75;J3QW43;J3QRD5;O75352-2;O75352;I3L1D2;J3KTK8;J3QQZ4;J3KSI4;I3L405;I3L261;I3L4E0	Mannose-P-dolichol utilization defect 1 protein	MPDU1	4	50.5	-15.1582	-14.9631	-15.1536	-14.9918	-14.9624	-14.3907	-14.1455	-14.842	-14.1308	-13.9964	-14.7702	-14.7794	-14.8153	-14.702	-14.8183	-14.9918	-14.1455	-14.7794	0.846296	0.212329	0.00579797	0.00203834	NA
I3L2B0	NA	CLUH	8	9.9	-17.0393	-17.1287	-16.9567	-16.9373	-17.0532	-17.1166	-18.0905	-16.9966	-17.9357	-17.8006	-17.0301	-17.1059	-16.9862	-16.9921	-16.7838	-17.0393	-17.8006	-16.9921	-0.761314	0.0471616	0.0633223	0.517659	NA
I3L2B2;O95208-2;F6PQP6;O95208-3;O95208;E9PBC1	Epsin-2	EPN2	11	29.6	-13.4623	-13.8721	-13.7864	-13.9976	-13.5303	-13.682	-13.6244	-13.8993	-13.5064	-13.6438	-13.7238	-13.8424	-13.3965	-13.6951	-13.8422	-13.7864	-13.6438	-13.7238	0.142649	0.0626297	0.641382	0.825504	NA
I3L2W9;I3L2N2;O14641	Segment polarity protein dishevelled homolog DVL-2	DVL2	2	8	-17.7061	-17.8692	-18.0555	-18.018	-18.0954	-16.7854	-16.8746	-15.3923	-16.8705	-16.8961	-17.7704	-17.8237	-17.8805	-17.7924	-17.8502	-18.018	-16.8705	-17.8237	1.14746	0.194289	0.00776022	0.157749	NA
I3L397;I3L504;P63241;P63241-2;Q6IS14;F8WCJ1;C9J7B5;C9J4W5;Q9GZV4	Eukaryotic translation initiation factor 5A;Eukaryotic translation initiation factor 5A-1;Eukaryotic translation initiation factor 5A-1-like;Eukaryotic translation initiation factor 5A-2	EIF5A;EIF5AL1;EIF5A2	10	73.3	-10.9291	-10.9394	-10.9941	-11.0033	-11.0213	-10.9923	-11.0882	-11.0141	-11.0053	-11.0977	-11.0762	-11.1422	-10.8761	-11.0023	-10.984	-10.9941	-11.0141	-11.0023	-0.0199749	-0.00822351	0.0637923	0.458954	NA
I3L3X5;Q9NRY6;I3NI29	Phospholipid scramblase 3	TMEM256-PLSCR3;PLSCR3	3	18.5	-16.3671	-16.2452	-16.1925	-16.1582	-16.1481	-15.6213	-15.1468	-15.5297	-15.4013	-15.2749	-15.9914	-15.7324	-16.1786	-15.9967	-16.0595	-16.1925	-15.4013	-15.9967	0.791205	0.195832	0.000162923	0.031478	NA
I3L4A1;Q96FZ7;I3L3E4;I3L4G8	Charged multivesicular body protein 6	CHMP6	3	15.6	-14.1879	-14.1224	-14.0694	-14.0755	-14.107	-14.0262	-13.9399	-13.288	-13.8687	-13.6989	-14.0581	-13.9715	-13.9599	-13.9024	-14.0987	-14.107	-13.8687	-13.9715	0.238317	0.135461	0.0552431	0.0296591	NA
I3L4C2;Q9UQB8-3;Q9UQB8-5;Q9UQB8-4;Q9UQB8-2;Q9UQB8;Q9UQB8-6;I3L526;I3L125;I3L327;I3L1C8;I3L2M4;B4DWA1	Brain-specific angiogenesis inhibitor 1-associated protein 2	BAIAP2	6	13	-14.9288	-15.1921	-15.0081	-15.1631	-14.895	-14.6528	-14.4329	-14.4538	-14.6099	-14.629	-14.915	-14.9214	-14.7558	-14.8691	-15.0484	-15.0081	-14.6099	-14.915	0.398187	0.0931091	0.000293415	0.116774	NA
I3NI44;J3KQU4;I3L4I4;O75674-2;O75674-3;O75674;I3L4G0;I3L3T4;I3L367;I3L1Q1;I3L4N3;I3L1G1	TOM1-like protein 1	TOM1L1	4	15.6	-13.8027	-13.773	-13.7278	-13.7837	-13.836	-13.3777	-13.2196	-13.1658	-13.2348	-13.204	-13.6498	-13.6682	-13.7544	-13.7444	-13.6648	-13.7837	-13.2196	-13.6682	0.564151	0.115489	1.29116e-05	0.0148332	NA
I3L4N8	NA	ACTG1	21	80.5	-18.7364	-17.1955	-17.5511	-17.3072	-18.397	-19.224	-18.9699	-19.6515	-19.3147	-19.1311	-17.667	-18.1725	-18.2297	-18.2989	-17.3908	-17.5511	-19.224	-18.1725	-1.67295	-0.621372	0.00727666	0.758405	NA
I3L4X2;P33527;P33527-9;P33527-4;P33527-2;P33527-3;A0A0A0MS99;P33527-6;P33527-7;P33527-5;P33527-8	Multidrug resistance-associated protein 1	ABCC1	22	20.8	-13.275	-13.2438	-13.1558	-13.0315	-13.1474	-12.7529	-12.4516	-12.9687	-12.6994	-12.4494	-12.9461	-12.8069	-13.0443	-12.8341	-12.9908	-13.1558	-12.6994	-12.9461	0.456373	0.209621	0.00415941	0.00424616	NA
I3NI32;Q02127	Dihydroorotate dehydrogenase (quinone), mitochondrial	DHODH	9	27.7	-14.1668	-13.9801	-14.0663	-13.988	-14.0151	-13.3265	-13.0143	-13.428	-13.0443	-13.0257	-13.755	-13.6182	-13.9361	-13.7044	-13.7878	-14.0151	-13.0443	-13.755	0.970756	0.260088	0.000188076	0.0028551	NA
J3QSH7;I6L8A6;Q99708-3;Q99708;Q99708-2	DNA endonuclease RBBP8	RBBP8	2	12.3	-19.3344	-19.2115	-19.1594	-19.2677	-19.5657	-19.0927	-19.5024	-19.1518	-19.7011	-19.1426	-19.1988	-19.223	-19.0467	-19.3194	-19.3675	-19.2677	-19.1518	-19.223	0.115822	0.0447015	0.942977	0.419789	NA
J3KMZ7;Q9H0H0	Integrator complex subunit 2	INTS2	2	2.3	-19.3346	-19.3558	-19.5609	-19.7617	-19.8664	-19.126	-18.8769	-19.4897	-19.498	-18.6746	-19.3843	-19.6949	-19.5998	-19.2447	-19.4706	-19.5609	-19.126	-19.4706	0.434962	0.090314	0.0583123	0.486383	NA
J3KMZ8;Q92785	Zinc finger protein ubi-d4	DPF2	9	30.6	-13.6641	-13.7694	-13.7135	-13.7796	-13.6244	-13.252	-13.1283	-13.2413	-13.1455	-13.1432	-13.4731	-13.4617	-13.3976	-13.4797	-13.6064	-13.7135	-13.1455	-13.4731	0.56802	0.240395	1.15994e-06	0.00109418	NA
J3KMZ9;P01130-2;P01130-3;P01130-6;P01130-4;P01130;H0YMD1;P01130-5;H0YM92	Low-density lipoprotein receptor	LDLR	6	7.2	-16.9903	-16.8433	-17.0008	-16.8253	-16.8202	-16.4696	-16.1394	-16.5674	-16.3692	-16.0584	-16.783	-16.6915	-16.872	-16.6823	-16.8561	-16.8433	-16.3692	-16.783	0.474152	0.0603769	0.00218935	0.0702528	NA
J3KN36;P69849;Q5JPE7-2;Q5JPE7;Q5JPE7-3	Nodal modulator 3;Nodal modulator 2	NOMO3;NOMO2	34	39.4	-11.7666	-11.8437	-11.6887	-11.5003	-11.6329	-11.6826	-11.667	-11.6456	-11.7658	-11.6653	-11.5797	-11.5758	-11.5936	-11.4345	-11.5635	-11.6887	-11.667	-11.5758	0.0217406	0.112879	0.985152	0.0821747	NA
J3KN59;Q12982;Q12982-2	BCL2/adenovirus E1B 19 kDa protein-interacting protein 2	BNIP2	5	14.3	-14.2659	-14.2639	-14.1433	-14.2503	-14.3033	-13.7267	-13.5523	-13.7483	-13.53	-13.4132	-13.9769	-13.9588	-14.1156	-14.211	-14.0734	-14.2639	-13.5523	-14.0734	0.711514	0.190483	0.00014305	0.0144082	NA
J3KN67	NA	TPM3	30	60.4	-14.7447	-14.6751	-14.7884	-14.7401	-14.7565	-14.3335	-14.5696	-14.3901	-14.5749	-14.7102	-14.6405	-14.8772	-14.5567	-14.929	-14.66	-14.7447	-14.5696	-14.66	0.175121	0.0847059	0.0275514	0.916005	NA
J3KN99;Q8IZD0;Q8IZD0-2	Sterile alpha motif domain-containing protein 14	SAMD14	2	4.2	-16.8479	-17.3992	-17.16	-17.2882	-16.85	-17.0805	-17.3599	-17.2992	-17.2101	-17.4949	-17.1429	-17.0528	-16.7275	-16.9287	-17.0635	-17.16	-17.2992	-17.0528	-0.139221	0.107154	0.218912	0.379374	NA
S4R3Q9;J3KNA0;Q15070-2;Q15070;E7EVY0;C9JC63;Q15070-3	Mitochondrial inner membrane protein OXA1L	OXA1L	7	15.9	-13.3958	-13.4035	-13.3554	-13.3538	-13.2577	-13.1789	-13.2553	-13.5879	-13.3452	-13.18	-13.195	-13.3225	-13.1922	-13.0517	-13.2933	-13.3554	-13.2553	-13.195	0.100073	0.16035	0.609908	0.0381118	NA
J3KNF4;O14618;E9PP76	Copper chaperone for superoxide dismutase;Superoxide dismutase [Cu-Zn]	CCS	3	18.8	-16.8935	-16.8206	-16.8136	-16.7313	-16.8463	-16.6076	-16.4571	-16.4954	-16.4861	-16.4487	-16.8205	-16.7092	-16.6954	-16.7255	-16.8122	-16.8206	-16.4861	-16.7255	0.334504	0.0950299	3.5145e-05	0.104783	NA
D6RGG3;Q99715-4;Q99715	Collagen alpha-1(XII) chain	COL12A1	4	1.3	-16.4147	-16.3428	-16.1964	-16.3059	-16.222	-14.2769	-13.8362	-14.7955	-14.1299	-13.8716	-15.8312	-15.3016	-16.1969	-15.8054	-15.7266	-16.3059	-14.1299	-15.8054	2.17598	0.500509	0.000161856	0.019059	Green
J3KNN5;Q9UJV9	Probable ATP-dependent RNA helicase DDX41	DDX41	3	5.9	-17.791	-17.9081	-17.7217	-17.85	-18.0085	-17.4186	-17.4773	-16.5281	-17.4087	-17.7884	-17.7495	-17.9709	-18.0069	-17.9845	-17.7456	-17.85	-17.4186	-17.9709	0.431336	-0.120924	0.0638635	0.655518	NA
J3KNN7;Q7Z569	BRCA1-associated protein	BRAP	3	9.6	-17.418	-17.483	-17.467	-17.3929	-17.4557	-16.9994	-16.6993	-16.6149	-16.5746	-16.5246	-17.1282	-17.0677	-17.3355	-17.1852	-17.1253	-17.4557	-16.6149	-17.1282	0.840841	0.327483	0.00063306	0.00236184	NA
J3KNP2;Q12788	Transducin beta-like protein 3	TBL3	5	9.9	-15.8323	-15.9351	-15.8656	-15.7044	-15.9524	-15.6773	-15.7031	-15.0872	-15.797	-15.6361	-15.7341	-15.8492	-16.0628	-15.8599	-15.8559	-15.8656	-15.6773	-15.8559	0.188353	0.0097312	0.0924264	0.83992	NA
J3KNQ4;Q9NVD7;Q9NVD7-2	Alpha-parvin	PARVA	4	10.2	-16.1366	-15.965	-16.3598	-16.1449	-15.5352	-15.7402	-16.0185	-16.5516	-15.7365	-16.015	-15.0343	-15.5129	-15.7937	-15.9378	-15.878	-16.1366	-16.015	-15.7937	0.121613	0.342921	0.939348	0.104764	NA
J3KNS1;Q9UPW5-2;Q9UPW5;Q9UPW5-3	Cytosolic carboxypeptidase 1	AGTPBP1	3	3.2	-17.313	-17.29	-17.3014	-17.2279	-17.192	-17.2609	-16.8383	-17.0575	-17.0703	-17.0546	-17.2559	-16.9867	-17.3115	-17.2101	-17.1086	-17.29	-17.0575	-17.2101	0.232472	0.0799452	0.0325012	0.20276	NA
J3KP75;O75167-5;O75167-2;O75167;O75167-4	Phosphatase and actin regulator;Phosphatase and actin regulator 2	PHACTR2	11	22	-13.5907	-13.5939	-13.5341	-13.6056	-13.6088	-13.8945	-14.1291	-14.0836	-14.0945	-14.1556	-13.6284	-13.6706	-13.5664	-13.6352	-13.6709	-13.5939	-14.0945	-13.6352	-0.500599	-0.0412796	0.000233329	0.0800184	NA
J3KPH8;Q8WUI4-10;Q8WUI4-3;Q8WUI4-4;Q8WUI4;Q8WUI4-7;Q8WUI4-6;Q8WUI4-5;Q8WUI4-8;A0A087WYQ4;H0YH91;Q8WUI4-9;Q8WUI4-2	Histone deacetylase;Histone deacetylase 7	HDAC7	3	3.1	-16.1674	-16.0827	-16.1385	-16.1336	-16.1282	-15.3019	-15.0025	-15.0837	-14.9339	-14.9014	-15.9817	-15.6974	-15.8429	-15.8613	-15.8185	-16.1336	-15.0025	-15.8429	1.13113	0.290712	7.38222e-05	0.00209712	NA
J3KPS0;Q9NXW2;V9GYN7;Q9NXW2-2	DnaJ homolog subfamily B member 12	DNAJB12	4	9.8	-15.8745	-15.909	-15.8726	-15.7245	-15.8781	-15.3589	-14.804	-14.9258	-14.6836	-15.1185	-15.5989	-15.4662	-15.7642	-15.8667	-15.8246	-15.8745	-14.9258	-15.7642	0.94867	0.110314	0.00124134	0.125595	NA
J3KPY9;P58335-2;P58335-4;P58335;A0A0C4DG84;P58335-3	Anthrax toxin receptor 2	ANTXR2	4	11.4	-14.1448	-13.9586	-14.1328	-14.0013	-14.0482	-13.4841	-13.8695	-14.0537	-13.7353	-13.6298	-13.9019	-13.9163	-14.0666	-13.9474	-13.9931	-14.0482	-13.7353	-13.9474	0.312901	0.100747	0.0332522	0.0868842	NA
J3KQ18;P30046;B5MC82;A6NHG4	D-dopachrome decarboxylase;D-dopachrome decarboxylase-like protein	DDT;DDTL	6	38.6	-13.3316	-13.2221	-13.1669	-13.2536	-13.2652	-13.5294	-13.5765	-13.6967	-13.5454	-13.4952	-13.3381	-13.4325	-13.3714	-13.3836	-13.3838	-13.2536	-13.5454	-13.3836	-0.291812	-0.130019	0.00011098	0.00441645	NA
O76104;Q32MM7;V9GYN0;Q08493-2;Q08493-3;Q08493	cAMP-specific 3,5-cyclic phosphodiesterase 4C	PDE4C	2	3.3	-16.7483	-16.0882	-15.8949	-16.5143	-16.7268	-14.5478	-14.5787	-14.3502	-14.3197	-14.0798	-16.1729	-15.8803	-16.6576	-16.1886	-16.0126	-16.5143	-14.3502	-16.1729	2.1641	0.341453	4.48552e-05	0.358247	Green
J3KQ48;Q9Y3E5	Peptidyl-tRNA hydrolase 2, mitochondrial	PTRH2	3	21.1	-13.5438	-13.422	-13.4248	-13.2291	-13.3681	-13.5482	-13.5875	-13.7059	-13.6643	-13.5152	-13.1821	-13.2223	-13.1198	-12.9587	-13.2019	-13.422	-13.5875	-13.1821	-0.165513	0.239835	0.0122905	0.0058222	NA
J3KQA0;P21579	Synaptotagmin-1	SYT1	2	5	-15.6679	-15.6862	-15.5552	-15.4946	-15.6422	-14.9506	-14.7701	-14.9543	-14.7205	-14.617	-15.4213	-15.2727	-15.5562	-15.463	-15.4461	-15.6422	-14.7701	-15.4461	0.872039	0.196053	3.06894e-05	0.0173456	NA
J3KQI6;Q9BX79;Q9BX79-6;Q9BX79-5;Q9BX79-4;Q9BX79-3	Stimulated by retinoic acid gene 6 protein homolog	STRA6	9	20.6	-13.4747	-13.4689	-13.4462	-13.3675	-13.4768	-13.3673	-13.1262	-13.4773	-13.2203	-13.2339	-13.3062	-13.3327	-13.4584	-13.3101	-13.3383	-13.4689	-13.2339	-13.3327	0.235003	0.136165	0.056093	0.0248797	NA
J3KQJ1;Q8NBJ7;E9PBT8;A8MXB9;C9J660;Q8NBJ7-2;J3QT17;C9JL30;H7C3B2;F8WA42;Q8NBJ7-5;Q8NBJ7-3;E9PG02	Sulfatase-modifying factor 2	SUMF2	8	29.4	-13.6435	-13.7727	-13.7013	-13.5405	-13.5914	-13.4529	-13.4596	-13.4237	-13.4988	-13.5382	-13.5644	-13.5757	-13.5176	-13.5258	-13.5945	-13.6435	-13.4596	-13.5644	0.183883	0.0791195	0.00884039	0.0810358	NA
J3KR35;Q8WUD4;C9JUN5	Coiled-coil domain-containing protein 12	CCDC12	6	45.3	-14.0497	-14.3435	-14.5161	-14.8961	-14.4974	-15.4208	-15.5509	-14.7893	-15.2524	-15.5173	-15.252	-15.1618	-14.5061	-15.1161	-14.9228	-14.4974	-15.4208	-15.1161	-0.923373	-0.61862	0.00252987	0.0238913	NA
J3KR44;Q96FW1;F5H6Q1;F5GYN4;F5GYJ8;F5H3F0	Ubiquitin thioesterase OTUB1	OTUB1	13	67.6	-11.502	-11.4673	-11.4486	-11.5672	-11.5527	-11.4232	-11.5822	-11.5321	-11.5218	-11.5694	-11.4232	-11.4412	-11.4821	-11.4556	-11.4283	-11.502	-11.5321	-11.4412	-0.0300902	0.0608399	0.630793	0.0550726	NA
J3KR97;Q9BTW9;Q9BTW9-4;Q9BTW9-5	Tubulin-specific chaperone D	TBCD	36	36.7	-11.6772	-11.7213	-11.691	-11.663	-11.6824	-11.3166	-11.1806	-11.4034	-11.2279	-11.1612	-11.5736	-11.4439	-11.7468	-11.5715	-11.51	-11.6824	-11.2279	-11.5715	0.454551	0.110873	0.000489126	0.0787762	NA
E7EPS8;P28827;P28827-2;J3QLI4	Protein-tyrosine-phosphatase;Receptor-type tyrosine-protein phosphatase mu	PTPRM	2	3.5	-18.479	-18.2819	-18.1368	-18.1978	-18.4844	-16.532	-16.02	-16.7267	-16.1208	-16.0562	-17.9173	-17.4389	-18.478	-18.1292	-17.9737	-18.2819	-16.1208	-17.9737	2.1611	0.308217	1.66052e-05	0.128033	Green
J3KRL0;K7EIG7;J3QRN6;O94832	Unconventional myosin-Id	MYO1D	2	6.7	-18.9113	-18.9168	-18.8002	-18.8222	-18.9998	-18.6312	-18.3649	-18.7057	-18.7881	-18.8576	-18.706	-18.7877	-18.9451	-19.1381	-19.3423	-18.9113	-18.7057	-18.9451	0.20558	-0.033814	0.0590988	0.476663	NA
J3KS81;Q8N511;J3KRW7	Transmembrane protein 199	TMEM199	3	26.4	-15.3761	-15.1009	-15.1701	-15.2172	-15.1298	-14.9769	-14.7935	-15.1894	-14.8842	-14.772	-14.947	-15.0629	-15.0198	-14.9024	-15.1026	-15.1701	-14.8842	-15.0198	0.285878	0.150288	0.0189129	0.0147496	NA
J3KS91;J3QKZ1;P0CG31;I3L365	Putative zinc finger protein 286B	ZNF286B	5	60.5	-15.5953	-15.5648	-15.5603	-15.6624	-15.6472	-15.6438	-15.7431	-15.4932	-15.3915	-15.7107	-15.4677	-15.4329	-15.452	-15.5619	-15.5532	-15.5953	-15.6438	-15.4677	-0.0484818	0.12758	0.897121	0.0115921	NA
J3KSG2;Q5M775-5;Q5M775-3;Q5M775-2;Q5M775-4;Q5M775;J3QQM0;J3KRN9	Cytospin-B	SPECC1	4	8.6	-17.9962	-17.8929	-17.9446	-17.9968	-17.9437	-17.5214	-17.2703	-17.1227	-17.3177	-17.4148	-17.7693	-17.8934	-17.8757	-17.754	-17.9655	-17.9446	-17.3177	-17.8757	0.626941	0.0688944	0.000417408	0.0597487	NA
J3KSS7;Q9NZ52-3;Q9NZ52-4;Q9NZ52-2;Q9NZ52;J3KSG3	ADP-ribosylation factor-binding protein GGA3	GGA3	2	5.4	-17.9061	-17.8527	-17.9921	-17.7653	-18.0753	-17.8533	-18.0451	-17.4442	-17.7406	-17.9988	-17.8981	-17.863	-17.8917	-17.7994	-17.995	-17.9061	-17.8533	-17.8917	0.0528422	0.0143585	0.42987	0.659254	NA
J3KTA4;P17844;P17844-2	Probable ATP-dependent RNA helicase DDX5	DDX5	21	38.1	-11.7938	-12.1705	-11.9712	-11.8651	-11.9918	-11.7123	-11.4997	-11.3652	-11.6513	-11.5386	-11.9737	-11.8511	-12.2129	-11.993	-11.9531	-11.9712	-11.5386	-11.9737	0.432582	-0.00249738	0.00178046	0.672606	NA
J3KTL2;Q07955;Q07955-3;Q07955-2	Serine/arginine-rich splicing factor 1	SRSF1	21	58.1	-10.6809	-10.697	-10.6514	-10.6009	-10.839	-10.3992	-10.5389	-10.5081	-10.5438	-10.567	-10.6823	-10.6559	-10.7873	-10.8373	-10.7573	-10.6809	-10.5389	-10.7573	0.141978	-0.0763991	0.00715824	0.363526	NA
J3QK89;Q8IWX8	Calcium homeostasis endoplasmic reticulum protein	CHERP	2	2.4	-17.4221	-17.5513	-17.4219	-17.5326	-17.6209	-17.4642	-17.9132	-17.2806	-17.5315	-17.6139	-17.4674	-17.6271	-17.3426	-17.5571	-17.385	-17.5326	-17.5315	-17.4674	0.00106419	0.0651522	0.664694	0.619363	NA
J3QKL0;Q8WVB3;Q8WVB3-2;J3KRH3;K7EIV9	Hexosaminidase D	HEXDC	2	4.6	-17.1803	-17.1692	-17.1343	-17.4171	-17.2664	-17.2838	-17.758	-17.7623	-17.4641	-17.3643	-17.262	-17.3284	-17.3721	-17.1753	-17.334	-17.1803	-17.4641	-17.3284	-0.283866	-0.148112	0.0398016	0.354524	NA
J3QL71;Q96FV2-2;Q96FV2;J3QQM9;J3QRJ1	Secernin-2	SCRN2	3	11.1	-16.5631	-16.4617	-16.4021	-16.4383	-16.5909	-16.0593	-15.6948	-15.7127	-15.8147	-15.6796	-16.2839	-16.158	-16.4116	-16.4214	-16.4051	-16.4617	-15.7127	-16.4051	0.748971	0.0566359	0.000123106	0.0416107	NA
J3QLB2;Q8N1S5;J3QLA9	Zinc transporter ZIP11	SLC39A11	2	13	-13.6048	-13.6927	-13.6334	-13.6673	-13.7103	-13.3936	-13.2386	-13.4569	-13.4304	-13.375	-13.1588	-13.1928	-13.7772	-13.7052	-13.6458	-13.6673	-13.3936	-13.6458	0.273783	0.0215693	0.000578764	0.280651	NA
J3QQJ0;Q9UHR5;J3QLH3;Q9UHR5-2;X6R3T8;F5H478;J3KRU5;J3QLM2;J3KRR6	SAP30-binding protein	SAP30BP	10	35.4	-12.7278	-12.8251	-12.8305	-12.8947	-12.8144	-12.8047	-12.9231	-12.8066	-12.9591	-12.9384	-12.7168	-12.7651	-12.5613	-12.7391	-12.789	-12.8251	-12.9231	-12.7391	-0.0979659	0.0860475	0.153347	0.0674462	NA
J3QQJ5;Q9Y2L5-2;Q9Y2L5;J3QSA1;J3KSL8	Trafficking protein particle complex subunit 8	TRAPPC8	3	3.5	-18.4186	-18.1783	-18.4216	-18.4596	-18.4309	-17.3456	-17.2409	-17.5459	-17.6502	-17.6986	-18.2004	-18.1648	-18.5235	-18.4242	-18.4416	-18.4216	-17.5459	-18.4242	0.875628	-0.0026558	8.6569e-05	0.734378	NA
J3QQN7;Q8N9F7-3;Q8N9F7-2;Q8N9F7;J3KTA9	Glycerophosphodiester phosphodiesterase domain-containing protein 1	GDPD1	2	13.8	-16.8476	-16.69	-16.7158	-16.4981	-16.6612	-15.9636	-15.4212	-15.2715	-15.8015	-15.9237	-16.3472	-16.2754	-16.4184	-16.5114	-16.3216	-16.69	-15.8015	-16.3472	0.888588	0.342865	0.000917118	0.00273458	NA
J3QRD1;P51648;P51648-2;J3QS00;I3L1M4	Fatty aldehyde dehydrogenase	ALDH3A2	4	10.2	-16.2795	-16.287	-16.1058	-16.1062	-16.1019	-15.8766	-15.9116	-15.7298	-16.0619	-15.8583	-15.9554	-15.9377	-15.9246	-15.7804	-15.9346	-16.1062	-15.8766	-15.9346	0.229587	0.171548	0.00333397	0.00141619	NA
J3QRK1;Q719H9;J3KSG1	BTB/POZ domain-containing protein KCTD1	KCTD1	11	61.5	-12.4954	-12.4491	-12.4268	-12.4807	-12.4794	-12.6822	-12.6359	-12.6647	-12.681	-12.5536	-12.501	-12.5032	-12.4935	-12.4993	-12.529	-12.4794	-12.6647	-12.501	-0.185285	-0.0215567	0.0005996	0.0315347	NA
J3QRM9;Q8N138-4;Q8N138	ORM1-like protein 3	ORMDL3	2	20.2	-20.4601	-20.3685	-20.1348	-19.9524	-19.7722	-20.1735	-19.0831	-19.2549	-19.1835	-19.4069	-20.2751	-19.2904	-20.1637	-19.7671	-19.6865	-20.1348	-19.2549	-19.7671	0.879858	0.367661	0.0183874	0.208184	NA
J3QRS3;P19105;O14950;P24844	Myosin regulatory light chain 12A;Myosin regulatory light chain 12B;Myosin regulatory light polypeptide 9	MYL12A;MYL12B;MYL9	14	64.4	-11.1022	-11.1559	-11.0635	-11.047	-11.1188	-10.8139	-10.7179	-10.8695	-10.7313	-10.7873	-11.0221	-10.9812	-11.0346	-11.0712	-11.001	-11.1022	-10.7873	-11.0221	0.314931	0.0800778	3.03501e-05	0.0170228	NA
J3QRS9;O43670;O43670-4;X6R4W8;O43670-3	BUB3-interacting and GLEBS motif-containing protein ZNF207	ZNF207	10	23.3	-16.3291	-17.2024	-17.0279	-17.268	-16.3944	-16.1615	-16.0807	-16.0995	-16.1937	-16.1649	-16.7155	-16.7831	-16.4538	-16.6832	-16.8892	-17.0279	-16.1615	-16.7155	0.866418	0.312488	0.0244231	0.542906	NA
J3QRU1;P07947	Non-specific protein-tyrosine kinase;Tyrosine-protein kinase Yes	YES1	10	17.7	-16.5201	-16.319	-16.2917	-16.174	-16.336	-15.9779	-15.6224	-16.4128	-15.8236	-15.6102	-15.9852	-15.8809	-16.0365	-15.9852	-16.1276	-16.319	-15.8236	-15.9852	0.495384	0.333779	0.0378361	0.00191578	NA
J3QS41;P42694-2;P42694;A0A075B6R3	Probable helicase with zinc finger domain	HELZ	4	2.8	-17.6242	-17.6007	-17.5123	-17.443	-17.5332	-17.3614	-17.3438	-17.6237	-17.3608	-17.3403	-17.457	-17.2972	-17.5526	-17.3739	-17.1652	-17.5332	-17.3608	-17.3739	0.172352	0.159286	0.0711974	0.058583	NA
Q16270-2;Q16270	Insulin-like growth factor-binding protein 7	IGFBP7	2	13.6	-19.2651	-19.371	-19.2233	-19.3126	-19.2317	-17.1764	-17.1258	-17.2496	-17.0194	-16.7852	-18.4634	-18.4812	-19.0326	-18.9472	-18.8659	-19.2651	-17.1258	-18.8659	2.13929	0.399234	1.90698e-06	0.0105306	Green
J3QSE8;Q9BX63-2;Q9BX63	Fanconi anemia group J protein	BRIP1	8	10.5	-15.7056	-15.7119	-15.746	-15.7197	-15.752	-15.312	-15.0978	-15.1804	-15.256	-15.1077	-15.5313	-15.4779	-15.6983	-15.667	-15.6004	-15.7197	-15.1804	-15.6004	0.539369	0.119326	0.000129205	0.0304945	NA
J3QSH4;Q14119;J9JIC7	Vascular endothelial zinc finger 1	VEZF1	4	7.4	-16.8678	-16.6292	-16.8709	-16.9667	-16.6929	-16.7103	-17.0777	-17.1872	-16.9448	-17.053	-16.945	-16.8519	-16.7092	-16.8424	-16.8449	-16.8678	-17.053	-16.8449	-0.185119	0.0229345	0.103653	0.663509	NA
J3QTA2;Q99933-4;Q99933-3;Q99933;Q99933-2	BAG family molecular chaperone regulator 1	BAG1	11	31.6	-13.1136	-13.0544	-13.0352	-13.091	-13.1105	-12.5854	-12.2055	-12.489	-12.3029	-12.2553	-12.962	-12.8568	-13.0691	-13.0588	-13.0354	-13.091	-12.3029	-13.0354	0.788068	0.0555458	0.000422282	0.101486	NA
J3QTB2;J3QTA6;Q9BRQ6	MICOS complex subunit MIC25	CHCHD6	2	14.3	-15.7066	-16.2894	-16.5925	-16.7094	-15.9727	-17.1884	-17.0944	-16.5574	-16.9744	-16.961	-16.9376	-16.9668	-16.224	-16.4522	-16.5564	-16.2894	-16.9744	-16.5564	-0.685017	-0.267	0.0161271	0.154636	NA
J9JIE6;Q9UM00-2;Q9UM00;J3QQY2;J3KS45	Transmembrane and coiled-coil domain-containing protein 1	TMCO1	3	13.4	-15.3634	-15.1012	-15.0865	-14.9361	-14.7783	-15.2926	-15.0214	-15.2024	-15.2604	-15.1209	-14.9234	-14.9717	-14.8345	-14.5424	-14.9077	-15.0865	-15.2024	-14.9077	-0.115963	0.178756	0.29028	0.119427	NA
K7EIE8;O95983-2;O95983	Methyl-CpG-binding domain protein 3	MBD3	5	26	-15.022	-15.4072	-15.2292	-15.2994	-15.093	-15.3417	-15.3973	-15.0426	-15.3624	-15.3817	-15.1244	-15.2099	-14.8472	-15.113	-15.2585	-15.2292	-15.3624	-15.1244	-0.13326	0.104765	0.35127	0.345779	NA
K7EIG1;O75153	Clustered mitochondria protein homolog	CLUH	8	10.2	-15.2236	-15.3729	-15.2279	-15.1568	-15.2773	-14.8565	-14.5633	-14.5948	-14.5549	-14.516	-15.1228	-14.9421	-15.4014	-15.2479	-15.1235	-15.2279	-14.5633	-15.1235	0.664609	0.104432	7.11948e-05	0.357803	NA
K7EM02;K7EIJ8;Q8IYT4-2;Q8IYT4	Katanin p60 ATPase-containing subunit A-like 2	KATNAL2	2	14.8	-13.7919	-13.6704	-13.6756	-13.6829	-13.8252	-14.3139	-14.6904	-14.7427	-14.3756	-14.3881	-13.9027	-13.9328	-13.8375	-13.8499	-13.9386	-13.6829	-14.3881	-13.9027	-0.705192	-0.219748	0.000417691	0.00440724	NA
K7EIK7;O95834;O95834-2;O95834-3;K7EKG3;A0A0C4DGQ7;C9JRL6	Echinoderm microtubule-associated protein-like 2	EML2	3	6	-16.2592	-16.3916	-16.2894	-16.4393	-16.2394	-15.7072	-15.4244	-15.7838	-15.4333	-15.3666	-16.1753	-15.9288	-16.4384	-16.1348	-16.1949	-16.2894	-15.4333	-16.1753	0.856084	0.11405	0.000214105	0.150804	NA
K7EIU8;Q13485	Mothers against decapentaplegic homolog;Mothers against decapentaplegic homolog 4	SMAD4	15	45.2	-12.3695	-12.2776	-12.246	-12.229	-12.3651	-11.9289	-11.7537	-12.0986	-11.9357	-11.8181	-12.0755	-12.0014	-12.169	-12.0561	-12.0558	-12.2776	-11.9289	-12.0561	0.348733	0.22155	0.0011002	0.000514334	NA
K7EIW9;Q9NW61	Pleckstrin homology domain-containing family J member 1	PLEKHJ1	2	11.3	-16.8403	-16.6831	-16.6149	-16.6289	-16.7093	-17.2876	-17.4927	-17.4793	-17.2034	-17.4644	-16.8077	-16.9439	-16.7139	-16.9025	-16.7404	-16.6831	-17.4644	-16.8077	-0.781286	-0.124573	2.48866e-05	0.0688361	NA
K7EJ78;K7EQJ5;K7ELC2;P62841;S4R456;K7EM56;A0A0B4J2B4;S4R417	40S ribosomal protein S15	RPS15	3	41.1	-13.7416	-13.6891	-13.7673	-13.7813	-13.8632	-13.4939	-13.5495	-13.5741	-13.6722	-13.5358	-13.6356	-13.6621	-13.6723	-13.8478	-13.8809	-13.7673	-13.5495	-13.6723	0.217796	0.0950333	0.00114243	0.641749	NA
K7EJC8;O95249;E9PCW1;G5E9T8;B4DQA8;O95249-2	Golgi SNAP receptor complex member 1	GOSR1	6	37.7	-14.5175	-14.4872	-14.5119	-14.5219	-14.4467	-13.729	-13.4707	-14.4201	-13.6666	-13.4233	-14.3063	-14.2768	-14.4028	-14.3531	-14.3559	-14.5119	-13.6666	-14.3531	0.845272	0.158779	0.0132896	0.000541477	NA
K7EJH0;K7EMX1;K7EJV2;K7ESQ2;Q8NBT2-2;Q8NBT2	Kinetochore protein Spc24	SPC24	5	38.1	-14.1749	-14.1917	-14.2092	-14.218	-14.1306	-14.3616	-14.1947	-14.1086	-14.2649	-14.34	-14.0717	-14.1157	-13.8623	-13.9901	-14.0272	-14.1917	-14.2649	-14.0272	-0.0732007	0.164556	0.221087	0.0135121	NA
K7EJH8	NA	ACTN4	14	84.1	-16.6262	-16.4532	-16.4991	-16.4889	-16.6025	-17	-17.3863	-17.4455	-17.0039	-17.4579	-16.5592	-16.606	-16.6038	-16.7922	-16.5652	-16.4991	-17.3863	-16.6038	-0.887152	-0.104683	0.00144324	0.135131	NA
K7EK07;P84243;K7EMV3;B4DEB1;K7ES00;K7EP01;Q6NXT2	Histone H3;Histone H3.3;Histone H3.3C	H3F3B;H3F3A;H3F3C	6	33.3	-16.8146	-16.9847	-16.8347	-16.8239	-16.978	-16.6923	-16.6088	-15.9833	-16.5962	-16.7527	-16.9812	-16.8914	-16.8001	-17.0893	-16.9343	-16.8347	-16.6088	-16.9343	0.225861	-0.0996151	0.0584052	0.422932	NA
K7EQ55;K7EK33;Q96EP5-2;Q96EP5;K7EQ02	DAZ-associated protein 1	DAZAP1	10	37.2	-11.9746	-12.0013	-12.0191	-11.994	-12.0041	-11.8348	-11.8722	-11.8588	-11.8182	-11.8278	-11.9464	-11.905	-11.9002	-11.9814	-11.9739	-12.0013	-11.8348	-11.9464	0.166442	0.0548803	3.23288e-06	0.0237243	NA
K7EQ77;K7EK78;K7EP35;K7EMT4;Q86Y39;Q86Y39-2;K7ELJ0	NADH dehydrogenase [ubiquinone] 1 alpha subcomplex subunit 11	NDUFA11	2	27.5	-16.6885	-16.6888	-16.6213	-16.6465	-16.6034	-16.8909	-16.8159	-17.1449	-16.8303	-16.9527	-16.6093	-16.5363	-16.6023	-16.3699	-16.5151	-16.6465	-16.8909	-16.5363	-0.244389	0.110267	0.00778379	0.0435794	NA
K7EKB6	NA	THOP1	17	71.6	-20.3834	-20.2152	-20.2972	-20.4593	-20.4355	-19.6399	-19.0558	-20.5501	-19.5269	-19.1967	-20.4386	-20.0149	-20.4163	-19.8861	-20.4698	-20.3834	-19.5269	-20.4163	0.856575	-0.0328428	0.0420458	0.425226	NA
K7EKE6;P36776-2;P36776;K7EJE8;P36776-3	Lon protease homolog, mitochondrial	LONP1	36	51.1	-10.4137	-10.3366	-10.3364	-10.3602	-10.365	-10.5553	-10.6068	-10.6443	-10.6153	-10.6291	-10.284	-10.3184	-10.3262	-10.3073	-10.3143	-10.3602	-10.6153	-10.3143	-0.255089	0.0459384	2.26465e-06	0.0164578	NA
K7EKG9;Q14CW9;Q14CW9-2;K7ENU1	Ataxin-7-like protein 3	ATXN7L3	3	16.6	-18.052	-18.2305	-18.1637	-18.177	-17.9956	-17.7279	-17.7986	-18.2043	-17.7704	-17.7855	-17.9893	-18.0906	-18.0888	-17.9862	-17.9658	-18.1637	-17.7855	-17.9893	0.378146	0.17435	0.035201	0.0935419	NA
K7EL81;Q9BZL4-2;Q9BZL4-3;Q9BZL4-4;Q9BZL4;Q9BZL4-5	Protein phosphatase 1 regulatory subunit 12C	PPP1R12C	5	14.8	-17.1332	-17.4113	-17.3349	-17.398	-17.2114	-17.1233	-16.9712	-16.5314	-16.7882	-16.8248	-17.0758	-17.2003	-16.9674	-17.1767	-17.1066	-17.3349	-16.8248	-17.1066	0.510019	0.228292	0.00670263	0.0239632	NA
K7ELL7;P14314	Glucosidase 2 subunit beta	PRKCSH	26	60.7	-11.0746	-11.0657	-11.1084	-11.0173	-11.0182	-10.9886	-11.0576	-11.2588	-11.1442	-11.1204	-11.0545	-11.0865	-10.905	-10.9423	-11.055	-11.0657	-11.1204	-11.0545	-0.0547044	0.0111303	0.290044	0.272214	NA
K7EM18;P41567	Eukaryotic translation initiation factor 1	EIF1	8	71.1	-12.7604	-13.1828	-13.5109	-13.7463	-13.4311	-13.9374	-13.6097	-13.8029	-13.6728	-13.6098	-13.6484	-13.6185	-13.5239	-13.8545	-13.4208	-13.4311	-13.6728	-13.6185	-0.241733	-0.187468	0.0746433	0.17219	NA
K7EM38;I3L3R2;J3KT65	NA	ACTG1	15	92.5	-16.9897	-14.2732	-16.5159	-16.8337	-16.638	-15.875	-17.1977	-17.2343	-16.8968	-16.9464	-16.5151	-16.7726	-16.8661	-17.0227	-17.2473	-16.638	-16.9464	-16.8661	-0.308407	-0.228107	0.34037	0.279077	NA
K7EMS3	NA	KRT19	7	30.4	-18.7872	-16.7351	-18.2987	-18.0126	-18.0825	-15.8799	-17.0398	-15.8184	-16.4732	-16.8357	-18.1202	-17.9264	-18.1154	-18.072	-18.2743	-18.0825	-16.4732	-18.1154	1.60934	-0.0328484	0.0066802	0.747666	NA
K7EN06;O95057	GTP-binding protein Di-Ras1	DIRAS1	3	26.5	-15.781	-15.7354	-15.5945	-15.645	-15.7955	-15.4569	-14.9779	-15.3534	-15.3732	-15.1452	-15.5049	-15.4137	-15.6996	-15.5673	-15.4417	-15.7354	-15.3534	-15.5049	0.382039	0.230525	0.00416392	0.022074	NA
K7ENA3;Q9BRJ7;W4VSQ8;K7EIN2;Q9BRJ7-2	Protein syndesmos	NUDT16L1	3	17.5	-15.6043	-15.5712	-15.5436	-15.5148	-15.5941	-15.6632	-15.3757	-15.8142	-15.9063	-15.5225	-15.4602	-15.4666	-15.5976	-15.442	-15.5497	-15.5712	-15.6632	-15.4666	-0.0920622	0.104586	0.401123	0.11648	NA
K7ENF0	NA	NARS	2	42.6	-16.2462	-16.1282	-16.1143	-16.0443	-16.0418	-16.0988	-16.2976	-16.8919	-16.1042	-16.1717	-15.9844	-16.012	-16.111	-16.1338	-16.0847	-16.1143	-16.1717	-16.0847	-0.0574065	0.0296285	0.260264	0.323105	NA
K7ENI6;K7ERE1;Q8N2U0	Transmembrane protein 256	TMEM256	2	90.2	-16.6574	-16.3982	-16.3817	-16.437	-16.5868	-16.413	-16.4055	-16.865	-16.4814	-16.4503	-16.3461	-16.5965	-16.6198	-16.563	-16.29	-16.437	-16.4503	-16.563	-0.0133387	-0.126052	0.772539	0.919745	NA
K7EP59;Q15831-2;Q15831;K7EQN8;K7EMR0	Serine/threonine-protein kinase STK11	STK11	4	13	-16.0893	-15.9728	-16.0769	-16.0676	-16.0185	-16.0362	-15.9511	-15.8693	-16.3465	-16.0209	-16.0255	-16.0717	-16.0887	-15.9012	-15.9256	-16.0676	-16.0209	-16.0255	0.0467393	0.0421617	0.998157	0.367203	NA
K7EQ03;K7EP90;Q9BTD8-4;Q9BTD8-2;Q9BTD8-3;Q9BTD8;K7EML2;K7ER08	RNA-binding protein 42	RBM42	5	9.9	-13.8222	-14.3077	-14.2015	-14.5252	-13.8305	-14.2274	-14.5307	-14.3981	-14.4748	-14.6032	-14.6788	-14.7433	-13.8694	-14.3667	-14.6583	-14.2015	-14.4748	-14.6583	-0.273332	-0.456779	0.0900649	0.164471	NA
G3V3G9;H0YDY4	NA	PEX19	7	11.3	-16.2276	-16.1635	-16.1633	-16.0601	-16.2477	-14.4466	-14.0366	-14.5377	-14.0378	-13.9547	-15.5428	-15.3874	-16.1057	-15.8125	-15.7959	-16.1635	-14.0378	-15.7959	2.12567	0.367611	3.48528e-05	0.0206327	Green
K7EPJ5;O60291-4;O60291;O60291-3;O60291-2;B4DR12	E3 ubiquitin-protein ligase MGRN1	MGRN1	3	5.4	-16.2915	-16.3208	-16.2319	-16.1881	-16.1095	-15.6028	-15.4309	-15.4513	-15.5214	-15.2971	-16.0221	-15.8688	-16.0519	-16.0532	-16.0634	-16.2319	-15.4513	-16.0519	0.780531	0.18	3.87135e-06	0.00328679	NA
E9PIF2;Q13206	Probable ATP-dependent RNA helicase DDX10	DDX10	2	2.6	-17.2551	-16.6639	-17.1627	-16.3324	-16.463	-15.4695	-15.2885	-13.47	-14.3434	-14.5595	-17.3158	-16.173	-15.3289	-16.1463	-15.6301	-16.6639	-14.5595	-16.1463	2.10432	0.517559	0.00179155	0.138617	Green
K7EQ23;O15118-2;O15118	Niemann-Pick C1 protein	NPC1	2	2.6	-15.9554	-15.8827	-15.8703	-15.798	-15.9012	-16.2177	-16.1624	-16.4425	-16.411	-16.2977	-15.899	-15.9358	-15.7721	-15.7904	-15.9914	-15.8827	-16.2977	-15.899	-0.415076	-0.0163935	0.000484113	0.941356	NA
K7EQW8	NA	TPM4	3	67.8	-20.6156	-20.5067	-20.4155	-20.2977	-20.7866	-20.4812	-19.8938	-19.0313	-19.959	-20.1793	-19.8743	-20.318	-20.2271	-20.6205	-20.3564	-20.5067	-19.959	-20.318	0.54769	0.188729	0.0620942	0.138082	NA
K7ERA3;Q92791	Synaptonemal complex protein SC65	P3H4;LEPREL4	3	15.4	-17.1014	-17.4271	-17.191	-16.851	-17.0455	-17.0729	-17.4537	-16.6321	-17.36	-17.3447	-17.1613	-17.222	-17.2054	-17.1599	-17.0963	-17.1014	-17.3447	-17.1613	-0.243324	-0.0598808	0.787552	0.658477	NA
K7ERG3	NA	TPM4	16	47.6	-19.4543	-17.4334	-19.4553	-19.1507	-19.0765	-19.7098	-19.2203	-18.8184	-19.3014	-19.3688	-19.4135	-19.3503	-19.3391	-19.5344	-19.7191	-19.1507	-19.3014	-19.4135	-0.150755	-0.262813	0.40147	0.216558	NA
K7ERV3;K7ES52;K7ERJ1	Thymidine kinase	TK1	9	42.7	-16.0342	-15.8198	-16.0139	-15.9766	-16.0002	-16.0897	-16.0963	-16.1902	-15.9025	-15.636	-15.7937	-15.6948	-15.9043	-15.711	-15.8096	-16.0002	-16.0897	-15.7937	-0.0894585	0.20656	0.899812	0.00860212	NA
K7ERX3	NA	SAFB2	3	33.1	-20.6956	-20.5197	-20.3765	-20.541	-20.5767	-19.7644	-20.6426	-21.0335	-20.1145	-20.9118	-20.5077	-20.5289	-20.9947	-20.7927	-20.6525	-20.541	-20.6426	-20.6525	-0.101538	-0.111501	0.85285	0.188296	NA
K7ES63	NA	TUBB6	6	95.7	-17.9929	-16.2714	-17.9231	-18.1008	-17.6446	-17.2257	-17.6093	-17.4927	-17.7074	-17.7276	-17.7626	-17.9237	-17.7433	-18.0235	-18.0993	-17.9231	-17.6093	-17.9237	0.31382	-0.000511812	0.926537	0.39643	NA
K7ES70;P55083;P55083-2	Microfibril-associated glycoprotein 4	MFAP4	3	18.2	-14.0494	-14.1987	-14.2787	-14.1469	-14.251	-13.9072	-13.704	-14.1408	-13.8213	-13.7511	-14.0579	-14.0045	-14.3273	-14.0297	-14.0983	-14.1987	-13.8213	-14.0579	0.377463	0.140765	0.0101841	0.287932	NA
A0A0A0MTS7;Q8WZ42-5;Q8WZ42-11;Q8WZ42-4;Q8WZ42-7;Q8WZ42-2;Q8WZ42;Q8WZ42-8;Q8WZ42-13;Q8WZ42-12;A0A0A0MRA3;Q8WZ42-3;Q8WZ42-10;Q8WZ42-9	Titin	TTN	5	0.2	-13.9095	-13.8606	-13.7818	-13.822	-13.7585	-12.1269	-11.6658	-12.3494	-11.7178	-11.6125	-13.5135	-12.9216	-13.9049	-13.4231	-13.4766	-13.822	-11.7178	-13.4766	2.10413	0.345348	0.000132054	0.0724197	Green
L0R6Q1	NA	SLC35A4	2	32	-15.3488	-15.0122	-15.0887	-15.0435	-14.9357	-15.6798	-15.5627	-15.8626	-15.5608	-15.557	-15.0893	-15.0516	-15.0471	-14.8559	-15.091	-15.0435	-15.5627	-15.0516	-0.519215	-0.00808427	0.00033238	0.501464	NA
M0QWZ7;Q9NP81;M0R2C6;Q9NP81-2;M0R259	Serine--tRNA ligase, mitochondrial	SARS2	18	46.1	-13.2329	-13.2104	-13.036	-13.0062	-13.1556	-12.6631	-12.4456	-12.9642	-12.5912	-12.4162	-12.8923	-12.7501	-13.0403	-12.9348	-12.8943	-13.1556	-12.5912	-12.8943	0.564418	0.261369	0.00378152	0.00858334	NA
M0QXN6;M0QX46;Q6UUV9;Q6UUV9-2	CREB-regulated transcription coactivator 1	CRTC1	2	14	-17.8202	-18.4228	-17.7116	-18.1682	-17.7202	-18.0851	-17.6892	-21.4276	-17.7321	-18.0535	-17.9891	-18.0743	-17.7947	-18.0326	-18.0775	-17.8202	-18.0535	-18.0326	-0.233378	-0.212404	0.431801	0.873973	NA
M0QXB5;O95571	Persulfide dioxygenase ETHE1, mitochondrial	ETHE1	11	56.9	-12.682	-12.6491	-12.5782	-12.645	-12.6829	-12.3699	-12.261	-12.483	-12.2892	-12.2373	-12.6035	-12.6145	-12.6858	-12.6849	-12.7014	-12.6491	-12.2892	-12.6849	0.359937	-0.0357575	0.000905437	0.71388	NA
M0R299;M0QXL5;M0R2Q4;P22087;M0R0P1	rRNA 2-O-methyltransferase fibrillarin	FBL	4	32.8	-14.8217	-15.2213	-15.0167	-15.151	-14.8124	-14.5227	-14.7426	-14.6373	-14.7566	-14.6692	-14.9027	-15.0302	-15.0878	-15.0316	-15.0031	-15.0167	-14.6692	-15.0302	0.347453	-0.013521	0.0112374	0.944692	NA
M0QXZ5;Q96B54	Zinc finger protein 428	ZNF428	5	29.8	-13.338	-13.3011	-13.2712	-13.2642	-13.4048	-13.6369	-13.4701	-13.6631	-13.8181	-13.4659	-13.435	-13.311	-13.2661	-13.2746	-13.3615	-13.3011	-13.6369	-13.311	-0.335798	-0.00993957	0.00812901	0.742737	NA
M0QY77;Q9BQD3;M0QXN9;M0R2G3;M0R228;M0QX74;M0QXP3	KxDL motif-containing protein 1	KXD1	2	10.3	-18.8377	-19.1319	-18.6389	-19.0552	-18.8569	-18.5629	-18.3143	-18.3041	-18.4978	-18.3195	-18.6216	-18.763	-18.8521	-18.6177	-18.7323	-18.8569	-18.3195	-18.7323	0.537466	0.124675	0.00195233	0.105107	NA
M0QYM7;M0R042	NA	TUBB4A	7	50	-16.1987	-15.0756	-15.6856	-15.7011	-15.9809	-15.5105	-15.3447	-16.0315	-15.1994	-15.2899	-15.7587	-15.8362	-16.1222	-16.0753	-15.7644	-15.7011	-15.3447	-15.8362	0.356371	-0.135094	0.323984	0.409319	NA
M0R0N4;M0QYZ2;P53680;X6R390;P53680-2;M0QZ21	AP-2 complex subunit sigma	AP2S1	5	31.9	-13.8455	-13.891	-13.8665	-13.8584	-13.8426	-12.9802	-12.6246	-13.5003	-12.9779	-12.635	-13.6335	-13.4559	-13.8617	-13.6047	-13.7108	-13.8584	-12.9779	-13.6335	0.880512	0.224919	0.00448679	0.0348345	NA
M0QZM1	NA	HNRNPM	7	15.7	-19.2294	-20.1897	-20.2388	-19.5473	-19.3324	-18.7586	-18.4894	-18.0679	-18.1121	-18.884	-19.9632	-19.9253	-19.1211	-19.6935	-19.9886	-19.5473	-18.4894	-19.9253	1.05794	-0.378038	0.00201468	0.911658	NA
M0QZR4;Q92888-2;Q92888;Q92888-3;Q92888-4	Rho guanine nucleotide exchange factor 1	ARHGEF1	5	6	-16.1149	-16.3092	-16.2399	-15.9853	-16.1614	-15.5577	-15.4486	-14.9853	-15.5467	-15.3787	-16.2878	-16.1106	-16.4038	-16.1914	-16.1032	-16.1614	-15.4486	-16.1914	0.71278	-0.0300561	0.000570066	0.491136	NA
M0R0F0;P46782;M0R0R2;M0QZN2	40S ribosomal protein S5;40S ribosomal protein S5, N-terminally processed	RPS5	14	56.5	-9.97187	-10.5831	-10.3538	-10.5125	-9.89855	-10.7556	-10.875	-10.6661	-10.8498	-10.8098	-10.5834	-10.7382	-10.195	-10.4874	-10.7448	-10.3538	-10.8098	-10.5834	-0.456032	-0.22963	0.0173633	0.139799	NA
M0R300;M0R0P8;Q13459-2;Q13459	Unconventional myosin-IXb	MYO9B	4	2.6	-17.3154	-17.5411	-17.3342	-17.1003	-17.2253	-17.5868	-17.3088	-16.8999	-17.2671	-17.4013	-17.422	-17.4423	-17.6427	-17.511	-17.5394	-17.3154	-17.3088	-17.511	0.0065567	-0.195649	0.939885	0.0438328	NA
P08567	Pleckstrin	PLEK	2	6	-16.7925	-16.8691	-16.6105	-16.8032	-16.7351	-14.9336	-14.5547	-14.9069	-14.6932	-14.5135	-16.2783	-15.8948	-16.9578	-16.5023	-16.3407	-16.7925	-14.6932	-16.3407	2.0993	0.451816	9.35747e-07	0.0999789	Green
M0R2A0;Q5UCC4-2;Q5UCC4	ER membrane protein complex subunit 10	EMC10	4	11.6	-15.3841	-15.3568	-15.2987	-15.1196	-15.2225	-15.611	-15.8806	-16.0291	-15.7789	-15.648	-15.2343	-15.4294	-15.2948	-15.1167	-15.3841	-15.2987	-15.7789	-15.2948	-0.480246	0.00393584	0.000876242	0.837565	NA
M0R2B7;P28340;M0QZR8	DNA polymerase;DNA polymerase delta catalytic subunit	POLD1	11	12.8	-14.9468	-15.1639	-14.9595	-14.9446	-15.0649	-14.7617	-14.8188	-14.7063	-14.75	-14.8161	-14.9665	-14.8466	-15.0887	-15.014	-14.9133	-14.9595	-14.7617	-14.9665	0.197792	-0.00701186	0.002431	0.427086	NA
M0R2H7;W4VSQ9;Q15642-5;Q15642-4;Q15642-2;Q15642-3;Q15642;M0R0F9	Cdc42-interacting protein 4	TRIP10	3	8.2	-15.9194	-15.9151	-15.9419	-15.946	-15.8892	-15.876	-15.7817	-15.8631	-15.9761	-15.8092	-15.9319	-15.8818	-15.9333	-15.8572	-15.968	-15.9194	-15.8631	-15.9319	0.0562975	-0.0125008	0.144667	0.736138	NA
M0R2P6;Q8TBC3;M0R0S1	SH3KBP1-binding protein 1	SHKBP1	5	17	-18.1711	-18.2348	-18.108	-18.0494	-18.1671	-17.662	-18.0808	-18.0525	-17.5761	-17.7537	-18.0299	-18.1712	-18.2973	-18.3008	-18.3011	-18.1671	-17.7537	-18.2973	0.413441	-0.130148	0.0325022	0.276146	NA
M0R3D4;Q9UI14;M0R1H9;M0QXH1	Prenylated Rab acceptor protein 1	RABAC1	4	29.8	-14.5495	-14.3914	-14.5196	-14.407	-14.3937	-13.8086	-13.8305	-14.0655	-13.5706	-13.5817	-14.393	-14.2286	-14.3813	-14.3663	-14.4651	-14.407	-13.8086	-14.3813	0.59841	0.025711	0.0008736	0.135805	NA
O00116;A0A1B0GWA2	Alkyldihydroxyacetonephosphate synthase, peroxisomal	AGPS	15	38	-12.2992	-12.3559	-12.2112	-12.1214	-12.2665	-11.909	-11.8155	-11.8349	-11.8765	-11.8322	-12.0366	-11.9955	-12.0562	-11.8462	-12.0331	-12.2665	-11.8349	-12.0331	0.431621	0.233405	0.000170849	0.00163379	NA
O00139-2;O00139-1;O00139-5	Kinesin-like protein KIF2A	KIF2A	22	39.2	-18.7633	-18.8922	-18.6782	-18.2611	-18.787	-18.852	-18.5239	-17.4296	-18.9921	-18.8687	-18.7898	-18.7135	-18.8673	-18.6053	-18.6529	-18.7633	-18.852	-18.7135	-0.0886833	0.0498066	0.65995	0.693751	NA
O00139-4;O00139	Kinesin-like protein KIF2A	KIF2A	23	38.2	-11.985	-12.0541	-11.9246	-11.8708	-11.9837	-12.0325	-11.966	-11.9672	-12.0916	-12.0306	-11.8509	-11.9254	-12.2043	-12.0025	-11.9027	-11.9837	-12.0306	-11.9254	-0.046862	0.0582531	0.205716	0.851683	NA
O00148;O00148-2;O00148-3;K7EQN7	ATP-dependent RNA helicase DDX39A	DDX39A	22	64.9	-13.5414	-13.6681	-13.5231	-13.6131	-13.6785	-12.6895	-12.4726	-13.0033	-12.5823	-12.515	-13.4354	-13.3119	-13.677	-13.497	-13.3721	-13.6131	-12.5823	-13.4354	1.03078	0.177708	0.00024769	0.083519	NA
O00151	PDZ and LIM domain protein 1	PDLIM1	12	62.9	-12.6335	-12.8208	-12.7646	-12.9185	-12.7297	-12.7004	-12.6893	-12.7094	-12.682	-12.7056	-12.7797	-12.8005	-12.6439	-12.8266	-12.8327	-12.7646	-12.7004	-12.8005	0.0642437	-0.0359017	0.183908	0.956782	NA
O00154-4;O00154-2;O00154-3	Cytosolic acyl coenzyme A thioester hydrolase	ACOT7	21	69.8	-9.87326	-9.78283	-9.8086	-9.91371	-9.85367	-10.1476	-10.0689	-10.0529	-10.0935	-10.1116	-9.94314	-9.87921	-9.9668	-9.92331	-9.94916	-9.85367	-10.0935	-9.94314	-0.239814	-0.0894721	4.31915e-05	0.0176017	NA
O00161;H3BM38;O00161-2;H3BNE1;H3BR18;H3BPJ0;H3BV99	Synaptosomal-associated protein 23;Synaptosomal-associated protein	SNAP23	7	40.3	-14.7366	-14.8007	-14.7973	-14.7934	-14.6522	-13.8011	-13.6126	-14.0253	-13.7195	-13.5758	-14.5539	-14.4335	-14.5841	-14.5687	-14.6332	-14.7934	-13.7195	-14.5687	1.07388	0.224709	7.5472e-05	0.00183113	NA
O00170;E9PMH2	AH receptor-interacting protein	AIP	12	41.8	-12.9191	-12.9501	-12.8623	-12.8447	-12.9375	-12.6379	-12.4422	-12.4969	-12.4994	-12.4236	-12.7815	-12.65	-12.7756	-12.7509	-12.7376	-12.9191	-12.4969	-12.7509	0.422162	0.16817	6.51711e-05	0.000881739	NA
O00178	GTP-binding protein 1	GTPBP1	10	27.8	-14.1914	-14.1563	-14.0198	-14.0303	-14.0911	-13.5595	-13.3664	-13.6709	-13.4624	-13.3573	-13.9826	-13.8197	-14.2423	-14.0534	-14.0202	-14.0911	-13.4624	-14.0202	0.628657	0.0708576	7.85452e-05	0.366561	NA
O00180	Potassium channel subfamily K member 1	KCNK1	2	11.6	-17.9342	-17.6088	-17.6016	-17.5928	-17.6154	-16.9874	-17.054	-17.8487	-17.1538	-16.7323	-17.422	-17.4816	-17.4327	-17.5437	-17.3197	-17.6088	-17.054	-17.4327	0.554777	0.176113	0.0483827	0.0212976	NA
O00186	Syntaxin-binding protein 3	STXBP3	2	6.4	-20.371	-20.0787	-20.0844	-19.9192	-19.81	-19.5898	-19.2266	-18.7134	-18.7781	-19.0415	-20.0815	-19.6629	-20.2138	-20.1655	-19.9371	-20.0787	-19.0415	-20.0815	1.03725	-0.00274365	0.00141128	0.775066	NA
O00203;O00203-3	AP-3 complex subunit beta-1	AP3B1	17	23.2	-12.9963	-13.1175	-12.9953	-12.8915	-12.9659	-12.744	-12.5807	-12.7034	-12.7555	-12.6229	-12.8588	-12.7789	-13.1235	-12.879	-12.7845	-12.9953	-12.7034	-12.8588	0.291877	0.136434	0.000252735	0.183318	NA
O00217;E9PPW7;E9PKH6;E9PN51;F8W9K7	NADH dehydrogenase [ubiquinone] iron-sulfur protein 8, mitochondrial	NDUFS8	6	41.4	-14.7758	-14.8707	-14.6758	-14.5452	-14.7365	-14.5801	-14.7746	-14.829	-14.8539	-14.7119	-14.4977	-14.5677	-14.5609	-14.3729	-14.4454	-14.7365	-14.7746	-14.4977	-0.0381531	0.238755	0.700597	0.00932029	NA
Q7LC14;O00221	NF-kappa-B inhibitor epsilon	NFKBIE	3	15.5	-16.7855	-16.7804	-16.8265	-16.846	-16.7321	-16.2039	-16.0427	-16.8908	-15.9582	-16.2594	-16.5588	-16.8206	-16.6368	-16.8358	-16.743	-16.7855	-16.2039	-16.743	0.581638	0.0425055	0.0327102	0.243329	NA
O00231;O00231-2	26S proteasome non-ATPase regulatory subunit 11	PSMD11	24	64.9	-10.2742	-10.2925	-10.243	-10.2812	-10.3205	-10.4752	-10.4904	-10.6074	-10.4957	-10.5087	-10.3851	-10.412	-10.3794	-10.4145	-10.3249	-10.2812	-10.4957	-10.3851	-0.21452	-0.103969	0.000113965	0.00137386	NA
O00232;O00232-2	26S proteasome non-ATPase regulatory subunit 12	PSMD12	24	54.6	-10.5413	-10.5911	-10.5555	-10.5821	-10.5988	-10.8972	-11.0163	-10.9531	-10.9463	-10.9532	-10.6568	-10.7428	-10.7507	-10.697	-10.6301	-10.5821	-10.9531	-10.697	-0.371008	-0.11492	1.2691e-06	0.00390656	NA
O00233;J3KN29;F5H5V4;F5GX23;O00233-2;F5H169	26S proteasome non-ATPase regulatory subunit 9	PSMD9	12	48.4	-11.6749	-11.5845	-11.6334	-11.6375	-11.6738	-12.1763	-12.1743	-11.9479	-12.178	-12.1368	-11.7893	-11.8345	-11.6814	-11.8094	-11.8079	-11.6375	-12.1743	-11.8079	-0.536854	-0.170475	0.000141131	0.00291994	NA
O00264;O00264-2	Membrane-associated progesterone receptor component 1	PGRMC1	13	63.1	-12.17	-12.0098	-12.1676	-11.9965	-11.9765	-12.2054	-12.3354	-12.3176	-12.3708	-12.3443	-11.9893	-12.0684	-11.8006	-11.7339	-11.8796	-12.0098	-12.3354	-11.8796	-0.32564	0.130227	0.00189737	0.0559356	NA
O00267	Transcription elongation factor SPT5	SUPT5H	30	35.9	-11.0658	-11.2059	-11.1646	-11.1696	-11.146	-10.5338	-10.3334	-10.7614	-10.3668	-10.3879	-10.9676	-10.8983	-11.0351	-10.9964	-10.9933	-11.1646	-10.3879	-10.9933	0.776678	0.171244	0.000600041	0.000730982	NA
O00273	DNA fragmentation factor subunit alpha	DFFA	19	76.1	-11.0733	-10.989	-11.0228	-11.0687	-11.1241	-11.4642	-11.6094	-11.0891	-11.5351	-11.6277	-11.0662	-11.0771	-11.0584	-11.0985	-11.1248	-11.0687	-11.5351	-11.0771	-0.466362	-0.00837469	0.0125053	0.301736	NA
O00273-2	DNA fragmentation factor subunit alpha	DFFA	14	76.9	-17.163	-17.1817	-17.0256	-17.0401	-17.1788	-17.0614	-16.8874	-17.0879	-17.0293	-16.8105	-17.0074	-17.045	-16.8477	-17.0156	-17.1929	-17.163	-17.0293	-17.0156	0.133645	0.147356	0.0624832	0.184814	NA
O00287	Regulatory factor X-associated protein	RFXAP	2	13.2	-16.9438	-16.8651	-16.8695	-16.8612	-16.8724	-16.7948	-16.8573	-17.2218	-16.9084	-16.7787	-16.8061	-16.6867	-16.8346	-16.8206	-16.7395	-16.8695	-16.8573	-16.8061	0.0122671	0.0634427	0.734246	0.0158136	NA
O00291-4;O00291;O00291-3	Huntingtin-interacting protein 1	HIP1	20	25.4	-12.7972	-12.8972	-12.8376	-12.7116	-12.8366	-12.7005	-12.6487	-12.2152	-12.6009	-12.6306	-12.7948	-12.7048	-12.7609	-12.7733	-12.6764	-12.8366	-12.6306	-12.7609	0.206012	0.0757058	0.0396389	0.0893523	NA
O00299	Chloride intracellular channel protein 1	CLIC1	17	90.5	-10.8804	-10.8663	-10.8229	-10.8395	-10.9245	-10.9858	-11.1906	-11.0898	-11.0864	-11.1739	-10.8336	-10.8666	-10.7815	-10.839	-10.7733	-10.8663	-11.0898	-10.8336	-0.223427	0.0327421	0.00126071	0.092213	NA
O00303	Eukaryotic translation initiation factor 3 subunit F	EIF3F	10	37.3	-12.7749	-13.0234	-12.7588	-12.7529	-12.8771	-11.7904	-11.6216	-12.1203	-11.584	-11.6	-12.5927	-12.4171	-12.8649	-12.6333	-12.5562	-12.7749	-11.6216	-12.5927	1.15325	0.182194	7.56935e-05	0.0390358	NA
O00330-3;O00330;H0YD97;O00330-2	Pyruvate dehydrogenase protein X component, mitochondrial	PDHX	15	36.4	-12.8419	-12.8728	-12.7442	-12.7135	-12.6843	-12.9701	-13.0766	-13.1156	-13.1593	-13.142	-12.7464	-12.7873	-12.6036	-12.6517	-12.7892	-12.7442	-13.1156	-12.7464	-0.371382	-0.00218041	0.000203751	0.319359	NA
O00391-2;O00391	Sulfhydryl oxidase 1	QSOX1	5	9.8	-15.1518	-15.1787	-15.0794	-15.0695	-15.0775	-14.3515	-14.0155	-14.319	-14.2262	-14.0888	-14.9212	-14.7962	-15.0851	-14.9439	-14.9525	-15.0794	-14.2262	-14.9439	0.853201	0.135481	4.68704e-05	0.0161143	NA
O00399;E5RK00	Dynactin subunit 6	DCTN6	5	44.7	-13.6042	-13.5366	-13.4819	-13.5985	-13.6042	-14.1322	-14.353	-13.9455	-14.2425	-14.2438	-13.7097	-13.814	-13.627	-13.6321	-13.7036	-13.5985	-14.2425	-13.7036	-0.644009	-0.10518	0.000385968	0.0150513	NA
O00401	Neural Wiskott-Aldrich syndrome protein	WASL	11	27.5	-12.6629	-12.7376	-12.6679	-12.7527	-12.6885	-12.8206	-12.7965	-12.8764	-12.7655	-12.801	-12.6532	-12.6595	-12.6916	-12.7214	-12.6809	-12.6885	-12.801	-12.6809	-0.112488	0.00759576	0.00281835	0.38091	NA
O00410;O00410-3;H0Y8C6;O00410-2	Importin-5	IPO5	50	61.5	-9.2038	-9.20013	-9.19089	-9.24649	-9.26982	-9.31611	-9.37596	-9.49326	-9.41786	-9.38235	-9.35234	-9.3253	-9.36249	-9.33001	-9.32859	-9.2038	-9.38235	-9.33001	-0.17855	-0.126207	0.00173809	0.000523966	NA
O00418	Eukaryotic elongation factor 2 kinase	EEF2K	2	3.7	-18.8487	-19.4237	-18.6935	-19.0084	-18.898	-18.5685	-18.6091	-17.9166	-18.4474	-18.7533	-19.351	-19.0563	-18.9424	-19.1822	-19.104	-18.898	-18.5685	-19.104	0.329565	-0.205936	0.026884	0.318203	NA
X6RAL5;O00422;H7BZW6;U3KPY7	Histone deacetylase complex subunit SAP18	SAP18	4	29.1	-14.7944	-14.87	-14.7494	-14.8084	-14.8654	-14.1505	-14.3914	-14.3345	-14.2057	-14.3739	-14.7683	-14.6744	-14.7821	-14.9242	-14.7122	-14.8084	-14.3345	-14.7683	0.473874	0.040108	8.13346e-05	0.384418	NA
O00425	Insulin-like growth factor 2 mRNA-binding protein 3	IGF2BP3	12	27.3	-14.5196	-14.7265	-14.4904	-14.4325	-14.5974	-13.9759	-13.9971	-13.8515	-14.0853	-14.0257	-14.5699	-14.4919	-14.784	-14.7445	-14.4999	-14.5196	-13.9971	-14.5699	0.52255	-0.0502759	3.1768e-05	0.441511	NA
O00429;O00429-3;O00429-6;O00429-5;O00429-7	Dynamin-1-like protein	DNM1L	43	70.2	-10.4616	-10.5063	-10.4346	-10.415	-10.4479	-10.4003	-10.3258	-10.5002	-10.3989	-10.3737	-10.3459	-10.3024	-10.4558	-10.3543	-10.3233	-10.4479	-10.3989	-10.3459	0.0490057	0.102014	0.149572	0.0178517	NA
O00429-2;O00429-4;O00429-8;G8JLD5	Dynamin-1-like protein	DNM1L	43	71.2	-16.9406	-17.1705	-16.854	-16.9387	-16.927	-17.3225	-17.7812	-18.0877	-17.8979	-17.8957	-16.9088	-16.8895	-17.0455	-17.0616	-16.9437	-16.9387	-17.8957	-16.9437	-0.957011	-0.00496684	0.00149175	0.956222	NA
O00442;O00442-2	RNA 3-terminal phosphate cyclase	RTCA	13	48.1	-12.609	-12.6077	-12.5376	-12.5292	-12.587	-12.7289	-12.5358	-12.8284	-12.7243	-12.5582	-12.5537	-12.5244	-12.6565	-12.5604	-12.5818	-12.587	-12.7243	-12.5604	-0.137281	0.0266074	0.146228	0.965907	NA
O00451;E5RGR6;O00451-2;O00451-3	GDNF family receptor alpha-2	GFRA2	4	9.7	-16.0409	-15.9629	-15.9251	-15.8466	-15.9401	-15.2633	-15.1583	-15.0429	-15.2532	-15.0771	-15.8753	-15.9766	-15.9965	-15.9802	-15.9936	-15.9401	-15.1583	-15.9802	0.781737	-0.0401801	1.51946e-06	0.597161	NA
O00458;C9JLG5;H0YEE3;C9JA65;O00458-2	Interferon-related developmental regulator 1	IFRD1	2	8.2	-16.505	-16.012	-16.4544	-16.4904	-16.4616	-16.096	-15.7697	-16.311	-15.6752	-15.7119	-16.373	-15.4887	-16.608	-16.4646	-16.4271	-16.4616	-15.7697	-16.4271	0.691845	0.0344386	0.0177609	0.629635	NA
O00459;E9PFP1	Phosphatidylinositol 3-kinase regulatory subunit beta	PIK3R2	2	2.6	-16.1927	-15.9964	-16.0885	-15.9335	-15.9423	-16.3905	-16.4203	-16.6046	-16.5208	-16.4746	-16.2206	-16.0403	-16.1944	-15.9651	-16.0102	-15.9964	-16.4746	-16.0403	-0.478181	-0.0438881	0.000115375	0.456534	NA
O00461	Golgi integral membrane protein 4	GOLIM4	14	25.1	-13.5969	-13.6866	-13.5858	-13.4178	-13.4944	-13.517	-13.4636	-13.6103	-13.6193	-13.4947	-13.4323	-13.4474	-13.4591	-13.3382	-13.4469	-13.5858	-13.517	-13.4469	0.0688207	0.138905	0.791614	0.0438932	NA
O00462;E9PFW2	Beta-mannosidase	MANBA	7	9	-15.2884	-15.2464	-15.2534	-15.2857	-15.3084	-14.9446	-14.8415	-14.9409	-14.8184	-14.8645	-15.2307	-15.1094	-15.2565	-15.2856	-15.175	-15.2857	-14.8645	-15.2307	0.421183	0.0549496	1.60157e-05	0.108436	NA
O00479	High mobility group nucleosome-binding domain-containing protein 4	HMGN4	2	21.1	-16.6524	-16.0727	-16.2381	-16.4202	-16.4007	-16.6227	-17.1825	-16.1138	-16.834	-16.7472	-16.9973	-16.8801	-16.6985	-17.0134	-16.8623	-16.4007	-16.7472	-16.8801	-0.346458	-0.479419	0.132929	0.0026069	NA
O00483	Cytochrome c oxidase subunit NDUFA4	NDUFA4	5	55.6	-12.4329	-12.2878	-12.5523	-12.4068	-12.2692	-12.1157	-11.9303	-12.9348	-11.9859	-11.882	-12.3499	-12.6273	-12.3559	-12.2803	-12.3566	-12.4068	-11.9859	-12.3559	0.420874	0.0508803	0.330115	0.959236	NA
O00487	26S proteasome non-ATPase regulatory subunit 14	PSMD14	12	47.4	-11.4933	-11.5167	-11.4442	-11.4653	-11.5115	-11.6455	-11.5856	-11.8182	-11.7495	-11.6199	-11.5537	-11.4949	-11.5596	-11.5132	-11.5286	-11.4933	-11.6455	-11.5286	-0.152176	-0.0352848	0.0081184	0.0450791	NA
O00488;A9J4F5	Zinc finger protein 593	ZNF593	2	20.1	-15.9251	-16.4814	-16.3445	-16.6361	-15.8633	-15.9527	-15.9112	-15.8215	-15.7866	-15.9036	-16.3929	-16.3585	-15.9241	-16.3973	-16.6391	-16.3445	-15.9036	-16.3929	0.440884	-0.0483716	0.0690503	0.644169	NA
O00499-9;O00499-7;O00499-4;O00499-6;O00499-3;O00499-2;O00499-5;O00499;O00499-10;O00499-8;O00499-11	Myc box-dependent-interacting protein 1	BIN1	13	45.2	-13.1865	-13.2016	-13.1192	-13.1062	-13.199	-12.9093	-12.9846	-13.0823	-13.0456	-13.0154	-13.0417	-13.0641	-13.0617	-13.0712	-13.0392	-13.1865	-13.0154	-13.0617	0.171117	0.124817	0.00329607	0.00485864	NA
O00505	Importin subunit alpha-4	KPNA3	14	31.7	-11.4368	-11.519	-11.4589	-11.4242	-11.505	-11.2408	-11.3379	-11.3889	-11.3824	-11.3664	-11.3084	-11.2855	-11.3245	-11.3392	-11.3394	-11.4589	-11.3664	-11.3245	0.0925163	0.134425	0.00641259	0.000357395	NA
O00512	B-cell CLL/lymphoma 9 protein	BCL9	7	8.4	-15.9068	-15.9051	-15.9472	-16.0427	-15.7579	-16.0529	-15.9339	-15.9021	-15.9205	-16.0189	-16.0412	-16.0747	-15.7588	-16.051	-15.9247	-15.9068	-15.9339	-16.0412	-0.027082	-0.134349	0.358861	0.459532	NA
O00522-3;O00522;C9JJM9;C9JD81;C9J3W7;C9JBN7;C9JEW7;C9J718;C9JF32;A0A0C4DG23;O00522-2	Krev interaction trapped protein 1	KRIT1	2	3.8	-19.2236	-19.2957	-19.3361	-19.2674	-19.5171	-18.909	-19.0754	-19.4257	-18.9391	-18.6572	-19.2391	-18.9206	-19.2584	-18.8096	-19.2543	-19.2957	-18.9391	-19.2391	0.356552	0.0565271	0.0583955	0.0765852	NA
Q07507	Dermatopontin	DPT	2	6.5	-18.786	-18.6056	-18.4661	-18.6515	-18.6914	-17.0657	-16.3934	-16.8617	-16.5577	-16.4857	-18.3283	-17.9018	-18.6316	-18.255	-18.3467	-18.6515	-16.5577	-18.3283	2.09379	0.323175	1.70388e-05	0.0379081	Green
O00566	U3 small nucleolar ribonucleoprotein protein MPP10	MPHOSPH10	6	12.8	-15.4027	-15.4883	-15.4911	-15.3646	-15.3469	-15.1644	-15.409	-14.6618	-15.3669	-15.292	-15.2482	-15.0996	-15.0825	-15.2916	-15.2852	-15.4027	-15.292	-15.2482	0.110776	0.154528	0.153173	0.00555371	NA
O00567	Nucleolar protein 56	NOP56	17	36.2	-12.6404	-12.6508	-12.5198	-12.5299	-12.541	-12.31	-12.2614	-12.3788	-12.4074	-12.3652	-12.4425	-12.4683	-12.6842	-12.5065	-12.5184	-12.541	-12.3652	-12.5065	0.175878	0.0345441	0.000334876	0.338354	NA
O00592-2;O00592	Podocalyxin	PODXL	6	15.2	-14.546	-14.3621	-14.5405	-14.4011	-14.3405	-14.6379	-14.7758	-14.7531	-14.7403	-14.7901	-14.3838	-14.4085	-14.2092	-14.2285	-14.3147	-14.4011	-14.7531	-14.3147	-0.352035	0.0863701	0.00078378	0.0620942	NA
O00625	Pirin	PIR	12	55.5	-11.5531	-11.5261	-11.5696	-11.6171	-11.59	-11.786	-11.9917	-11.8693	-11.9478	-12.0084	-11.5237	-11.6385	-11.4662	-11.5852	-11.5688	-11.5696	-11.9478	-11.5688	-0.378187	0.000791026	0.000474105	0.671348	NA
O00628-2;O00628	Peroxisomal targeting signal 2 receptor	PEX7	4	22.1	-16.4518	-16.3817	-16.2822	-16.3585	-16.4466	-16.18	-15.7736	-15.8748	-15.889	-15.8122	-16.211	-16.1336	-16.4714	-16.3562	-16.2898	-16.3817	-15.8748	-16.2898	0.506984	0.0919923	0.00122533	0.213768	NA
O00629	Importin subunit alpha-3	KPNA4	14	37.4	-13.8664	-13.8771	-13.7916	-13.8197	-13.9721	-13.5754	-13.4885	-13.824	-13.6254	-13.4475	-13.7128	-13.652	-13.774	-13.7842	-13.7257	-13.8664	-13.5754	-13.7257	0.290935	0.140636	0.0104737	0.00914843	NA
O00716-2;O00716	Transcription factor E2F3	E2F3	2	7.5	-18.5173	-18.4028	-18.3354	-18.3226	-18.3822	-18.492	-18.4812	-17.5594	-18.9457	-18.8048	-18.3885	-18.5114	-18.2046	-18.02	-18.5352	-18.3822	-18.492	-18.3885	-0.10976	-0.00629057	0.803972	0.586398	NA
O00743;O00743-3;O00743-2	Serine/threonine-protein phosphatase 6 catalytic subunit;Serine/threonine-protein phosphatase 6 catalytic subunit, N-terminally processed	PPP6C	16	59	-11.6338	-11.5352	-11.602	-11.6181	-11.6949	-11.8028	-11.6967	-11.8847	-11.7521	-11.8339	-11.68	-11.7152	-11.8097	-11.7145	-11.6516	-11.6181	-11.8028	-11.7145	-0.184747	-0.0964515	0.00304218	0.0302657	NA
O00754-2;O00754	Lysosomal alpha-mannosidase;Lysosomal alpha-mannosidase A peptide;Lysosomal alpha-mannosidase B peptide;Lysosomal alpha-mannosidase C peptide;Lysosomal alpha-mannosidase D peptide;Lysosomal alpha-mannosidase E peptide	MAN2B1	14	16.7	-12.9858	-12.9898	-12.9205	-12.9523	-13.0335	-12.6884	-12.4889	-12.7658	-12.5876	-12.5553	-13.0188	-13.0186	-12.986	-13.0437	-13.0155	-12.9858	-12.5876	-13.0186	0.39821	-0.0328132	0.00090565	0.107921	NA
O00764;O00764-2;F2Z2Y4;O00764-3	Pyridoxal kinase	PDXK	15	68.9	-12.4573	-12.418	-12.3492	-12.322	-12.4249	-12.4446	-12.3531	-12.6112	-12.4593	-12.3273	-12.4538	-12.3288	-12.5241	-12.452	-12.4815	-12.418	-12.4446	-12.4538	-0.0265722	-0.0357751	0.454229	0.230068	NA
O00767	Acyl-CoA desaturase	SCD	3	13.9	-14.9399	-14.9431	-14.9304	-14.8186	-14.7819	-14.5792	-14.4017	-14.9279	-14.5012	-14.4653	-14.6705	-14.7044	-14.7956	-14.6985	-14.7006	-14.9304	-14.5012	-14.7006	0.429143	0.229805	0.0259798	0.00453504	NA
O14495	Lipid phosphate phosphohydrolase 3	PPAP2B	4	19	-15.2693	-15.2614	-15.2111	-15.2144	-15.2979	-15.512	-15.5407	-15.7515	-15.6577	-15.6802	-15.3114	-15.5041	-15.1766	-15.1728	-15.2628	-15.2614	-15.6577	-15.2628	-0.396252	-0.00136499	0.000474667	0.606886	NA
O14497-2;O14497;H0Y488;A0A1B0GTU5;O14497-3	AT-rich interactive domain-containing protein 1A	ARID1A	7	6.4	-13.8372	-13.9314	-13.9668	-14.0127	-13.8742	-13.9905	-14.1779	-14.115	-14.0715	-14.2434	-14.1315	-14.1165	-13.8301	-13.9833	-14.1105	-13.9314	-14.115	-14.1105	-0.183609	-0.179114	0.00772582	0.14328	NA
O14508;F8VU91;F8VRV3;F8VS53	Suppressor of cytokine signaling 2	SOCS2	4	27.3	-17.072	-16.9989	-16.9205	-16.9948	-17.0462	-17.1508	-17.0361	-16.7072	-16.9623	-16.7443	-17.0402	-16.9403	-17.0383	-17.0249	-17.0452	-16.9989	-16.9623	-17.0383	0.0365171	-0.039477	0.378663	0.737579	NA
O14521-2;O14521	Succinate dehydrogenase [ubiquinone] cytochrome b small subunit, mitochondrial	SDHD	2	6.7	-14.6044	-14.5787	-14.6789	-14.5744	-14.5956	-15.4388	-15.7077	-15.4937	-15.6519	-15.6794	-14.895	-15.0091	-14.7207	-14.7236	-14.8172	-14.5956	-15.6519	-14.8172	-1.05627	-0.221525	1.21286e-05	0.011417	Red
O14523;E9PK05;O14523-2	C2 domain-containing protein 2-like	C2CD2L	7	17.1	-16.2232	-16.0959	-16.1032	-15.9968	-16.0868	-16.1996	-16.1694	-16.4306	-16.0725	-16.0176	-15.9725	-16.0457	-16.0811	-15.8445	-16.0843	-16.0959	-16.1694	-16.0457	-0.0734513	0.0502066	0.373397	0.138019	NA
O14524-2;O14524	Transmembrane protein 194A	TMEM194A	3	9.4	-16.3538	-16.2513	-16.2398	-15.9784	-16.152	-16.1814	-16.2892	-16.6224	-16.2025	-16.118	-15.9581	-16.0249	-15.9692	-15.7885	-16.028	-16.2398	-16.2025	-15.9692	0.0373578	0.270659	0.447969	0.0157491	NA
O14530;O14530-2;B8ZZX4;F8WCJ3	Thioredoxin domain-containing protein 9	TXNDC9	13	65	-13.1109	-13.2145	-13.0415	-13.0857	-13.1221	-12.8456	-12.6326	-12.7701	-12.7078	-12.7514	-13.1171	-13.034	-13.0327	-13.1508	-13.1447	-13.1109	-12.7514	-13.1171	0.359427	-0.00618176	4.47087e-05	0.63516	NA
O14531;Q5T0Q6	Dihydropyrimidinase-related protein 4	DPYSL4	35	75.5	-9.91536	-10.0527	-10.0323	-10.0511	-9.9371	-9.88569	-9.7726	-10.0018	-9.79126	-9.78164	-10.0809	-9.97958	-9.99514	-10.0011	-10.0267	-10.0323	-9.79126	-10.0011	0.241077	0.0312306	0.0242923	0.600921	NA
O14545;F8VNX8	TRAF-type zinc finger domain-containing protein 1	TRAFD1	15	33.5	-14.0172	-14.1441	-14.0103	-14.054	-14.0477	-13.9857	-13.845	-14.0121	-13.8855	-13.9822	-14.0681	-14.0671	-13.9332	-14.0011	-14.0353	-14.0477	-13.9822	-14.0353	0.0655416	0.0123671	0.0254588	0.360308	NA
O14548;E5RJZ1;H0YBD2	Cytochrome c oxidase subunit 7A-related protein, mitochondrial	COX7A2L	2	19.3	-14.2396	-14.1527	-14.293	-14.2019	-14.1004	-14.1931	-13.7465	-13.5498	-13.7059	-13.9062	-14.0228	-14.0503	-13.9567	-13.9329	-14.0897	-14.2019	-13.7465	-14.0228	0.455393	0.179045	0.0230694	0.00303741	NA
O14561;H3BNK3	Acyl carrier protein, mitochondrial;Acyl carrier protein	NDUFAB1	3	15.4	-12.1054	-11.9376	-11.9666	-11.9496	-11.9936	-12.1689	-12.2441	-12.3757	-12.1879	-12.2372	-12.0248	-12.0991	-11.9929	-12.0213	-12.0953	-11.9666	-12.2372	-12.0248	-0.270591	-0.0582011	0.000760375	0.171891	NA
O14576-2;O14576;A0A0A0MTG2;O14576-4;O14576-3;O14576-5;C9J3E7;E5RJ75	Cytoplasmic dynein 1 intermediate chain 1	DYNC1I1	4	11.3	-21.1374	-20.62	-21.0512	-20.8277	-20.3879	-19.9433	-19.7645	-19.81	-19.4981	-20.3463	-21.1077	-20.0664	-20.917	-20.5197	-20.6466	-20.8277	-19.81	-20.6466	1.01766	0.181066	0.0014138	0.517145	NA
O14578-4;H7BYJ3;O14578-3;O14578	Citron Rho-interacting kinase	CIT	3	1.7	-18.3538	-18.3149	-18.2101	-18.2354	-18.5765	-18.4342	-18.2609	-17.4535	-18.185	-18.4712	-18.2721	-18.2707	-18.4684	-18.4038	-18.2056	-18.3149	-18.2609	-18.2721	0.0539355	0.042709	0.407138	0.867322	NA
O14579;M0QXB4;O14579-3;O14579-2	Coatomer subunit epsilon	COPE	15	76.9	-12.4099	-12.3189	-12.2594	-12.2223	-12.426	-11.641	-11.3584	-11.627	-11.4526	-11.3467	-12.0925	-11.9182	-12.2779	-12.2257	-12.0946	-12.3189	-11.4526	-12.0946	0.866276	0.224234	1.30232e-05	0.0286205	NA
O14594	Neurocan core protein	NCAN	2	3.2	-17.9838	-18.1778	-18.0171	-18.0562	-18.1036	-17.8559	-18.0444	-17.6555	-17.9183	-17.9902	-18.2124	-18.2099	-18.0027	-18.1515	-18.0317	-18.0562	-17.9183	-18.1515	0.137961	-0.0952226	0.0603214	0.363923	NA
O14617-5;O14617;O14617-4;O14617-2;O14617-3	AP-3 complex subunit delta-1	AP3D1	28	26	-12.3175	-12.3389	-12.4025	-12.2675	-12.3604	-12.3812	-12.4289	-12.2489	-12.4657	-12.4495	-12.2537	-12.1773	-12.5315	-12.2935	-12.2298	-12.3389	-12.4289	-12.2537	-0.0900467	0.0851644	0.247097	0.565984	NA
O14656	Torsin-1A	TOR1A	8	29.5	-13.8535	-13.7796	-13.7409	-13.5979	-13.7103	-13.432	-13.3093	-12.5426	-13.3933	-13.3552	-13.5377	-13.3488	-13.5427	-13.4532	-13.5179	-13.7409	-13.3552	-13.5179	0.385717	0.222994	0.0317421	0.00184548	NA
O14657	Torsin-1B	TOR1B	4	13.4	-15.0456	-14.9837	-14.9084	-14.8042	-14.903	-14.8483	-14.6055	-14.2139	-14.696	-14.7608	-14.8109	-14.857	-14.898	-14.831	-14.7597	-14.9084	-14.696	-14.831	0.212401	0.0773927	0.048236	0.079851	NA
O14672;O14672-2	Disintegrin and metalloproteinase domain-containing protein 10	ADAM10	4	6.3	-15.1187	-14.9617	-14.9364	-14.8022	-14.9687	-14.3033	-14.0063	-14.2256	-13.9359	-13.9451	-14.7894	-14.5896	-15.0379	-14.7156	-14.8524	-14.9617	-14.0063	-14.7894	0.95543	0.17236	2.9564e-05	0.116919	NA
O14681;E9PL33;E9PM05;E9PK61;O14681-3;E9PLB8;E9PS58	Etoposide-induced protein 2.4 homolog	EI24	4	9.7	-14.443	-14.3302	-14.3238	-14.1535	-14.1853	-14.2019	-14.1168	-14.1398	-14.2751	-14.0841	-14.1561	-14.1196	-14.1372	-14.0151	-14.1769	-14.3238	-14.1398	-14.1372	0.184014	0.186642	0.0905187	0.0315148	NA
O14686;O14686-3	Histone-lysine N-methyltransferase 2D	KMT2D	7	2	-16.9047	-17.0519	-16.8096	-16.7451	-16.7555	-16.6604	-16.391	-15.8202	-16.384	-16.3218	-16.5457	-16.6012	-16.682	-16.648	-16.7854	-16.8096	-16.384	-16.648	0.42561	0.161655	0.0134286	0.0232233	NA
O14713;C9JBU8;A8MPU2;C9IZZ8;C9J6Y2;C9J0J6;C9JZ07;G3V1A3;C9J5T5;O14713-2	Integrin beta-1-binding protein 1	ITGB1BP1	4	33	-16.1941	-16.0728	-15.9936	-15.962	-16.1765	-15.8431	-15.6747	-15.0221	-15.9359	-15.8314	-16.0011	-15.8941	-16.1385	-16.0302	-16.0146	-16.0728	-15.8314	-16.0146	0.241423	0.0581891	0.0628395	0.324109	NA
O14733;O14733-4;O14733-3;O14733-2	Dual specificity mitogen-activated protein kinase kinase 7	MAP2K7	3	9.5	-15.539	-15.7104	-15.58	-15.5714	-15.5602	-15.6299	-15.7672	-15.682	-15.6186	-15.5381	-15.4051	-15.4316	-15.7392	-15.6451	-15.4	-15.5714	-15.6299	-15.4316	-0.0584711	0.139807	0.291492	0.412442	NA
O14735;B3KY94;O14735-3;H3BUR9	CDP-diacylglycerol--inositol 3-phosphatidyltransferase	CDIPT	4	19.2	-14.0709	-13.9687	-13.9836	-13.9382	-13.9149	-13.8608	-13.8799	-13.9768	-13.9071	-13.8499	-13.7383	-13.7977	-13.8466	-13.6916	-13.9023	-13.9687	-13.8799	-13.7977	0.0887728	0.170998	0.0517292	0.00546477	NA
O14737;K7EQA1;O14737-2	Programmed cell death protein 5	PDCD5	12	80.8	-11.3735	-11.7539	-12.2319	-12.4808	-11.8818	-13.1454	-12.7426	-12.4705	-12.688	-12.7767	-12.55	-12.647	-12.2019	-12.5741	-12.3694	-11.8818	-12.7426	-12.55	-0.860785	-0.66815	0.00895693	0.0500198	NA
O14744;O14744-5;O14744-2;O14744-3;O14744-4	Protein arginine N-methyltransferase 5;Protein arginine N-methyltransferase 5, N-terminally processed	PRMT5	25	51	-10.7653	-10.8358	-10.7737	-10.8236	-10.848	-10.9215	-10.9586	-11.0287	-10.964	-11.0006	-10.9058	-10.9022	-10.9283	-10.9008	-10.9136	-10.8236	-10.964	-10.9058	-0.140451	-0.0822115	0.000168417	0.00265358	NA
O14745;J3QRP6;O14745-2	Na(+)/H(+) exchange regulatory cofactor NHE-RF1	SLC9A3R1	25	77.4	-11.0791	-11.0353	-11.0594	-11.0847	-11.1468	-11.2857	-11.2612	-11.4583	-11.2873	-11.3115	-11.1063	-11.1469	-11.0715	-11.1536	-11.1138	-11.0791	-11.2873	-11.1138	-0.208161	-0.0347126	0.000922232	0.156946	NA
O14757;J3KN87;O14757-3;E7EPP6;O14757-2	Serine/threonine-protein kinase Chk1	CHEK1	9	30.3	-14.1142	-14.0921	-14.0053	-14.0067	-14.0387	-14.007	-14.1074	-14.1466	-14.1302	-14.1245	-13.8024	-13.8249	-13.9944	-13.9166	-13.8414	-14.0387	-14.1245	-13.8414	-0.085825	0.197221	0.159621	0.00434876	NA
O14763-2;O14763	Tumor necrosis factor receptor superfamily member 10B	TNFRSF10B	4	16.3	-17.4034	-17.1372	-17.1513	-17.3628	-17.3574	-18.2923	-18.4272	-18.8574	-18.6616	-18.2316	-17.095	-17.7172	-17.2973	-17.3973	-17.2795	-17.3574	-18.4272	-17.2973	-1.06985	0.0600313	0.000106585	0.545575	Red
O14773-2;O14773	Tripeptidyl-peptidase 1	TPP1	3	13.1	-15.1734	-15.1579	-15.1562	-14.9339	-15.04	-15.0474	-15.2662	-14.3987	-14.8369	-15.1081	-15.0834	-14.9838	-14.8508	-15.032	-14.9515	-15.1562	-15.0474	-14.9838	0.108767	0.172412	0.354666	0.10327	NA
O14776-2;O14776;G3V220	Transcription elongation regulator 1	TCERG1	18	15.4	-12.5265	-12.7125	-12.5165	-12.5636	-12.6646	-12.2889	-12.3073	-12.4698	-12.339	-12.2924	-12.5832	-12.5821	-12.5082	-12.6017	-12.5689	-12.5636	-12.3073	-12.5821	0.256283	-0.0185338	0.00114203	0.536408	NA
O14777	Kinetochore protein NDC80 homolog	NDC80	5	8.3	-15.8811	-16.1352	-15.836	-15.8899	-16.1223	-15.7804	-15.6156	-15.2053	-15.6534	-15.7557	-15.9875	-15.8707	-16.0089	-16.0745	-15.8778	-15.8899	-15.6534	-15.9875	0.236525	-0.0975778	0.020085	0.908199	NA
O14787-2;O14787;A0A075B780	Transportin-2	TNPO2	16	22.2	-14.3743	-14.4557	-14.293	-14.3598	-14.4369	-14.0478	-13.8733	-14.2489	-14.201	-14.0734	-14.3551	-14.2585	-14.3489	-14.2618	-14.2886	-14.3743	-14.0734	-14.2886	0.300867	0.0856921	0.00761647	0.0558185	NA
O14810;D6RAG3;D6RI11;D6RI05;D6RBA5;D6RGY3;D6R960	Complexin-1	CPLX1;CPLX2	4	25.4	-15.0365	-15.2983	-15.4248	-15.6807	-15.401	-15.5615	-15.4202	-15.3186	-15.2208	-15.2391	-15.5947	-15.7264	-15.5278	-15.8001	-15.5641	-15.401	-15.3186	-15.5947	0.0823167	-0.193776	0.898266	0.0572432	NA
O14813;A0A087WVB7;A6NLG4;G3V2N3;Q96IS3;P54821-2;O15266-2;P54821;Q99811;A6NNA5;O15266;Q99453;O60902-2;Q5XKR4;Q15699;O60902;O95076;Q9Y2V3;O60902-3;Q8N693;Q9H161;Q96QS3	Paired mesoderm homeobox protein 2A;Retina and anterior neural fold homeobox protein 2;Paired mesoderm homeobox protein 1;Short stature homeobox protein;Paired mesoderm homeobox protein 2;Dorsal root ganglia homeobox protein;Paired mesoderm homeobox protein 2B;Short stature homeobox protein 2;Homeobox protein orthopedia;ALX homeobox protein 1;Homeobox protein aristaless-like 3;Retinal homeobox pr…	PHOX2A;SHOX2;PRRX1;RAX2;SHOX;PRRX2;DRGX;PHOX2B;OTP;ALX1;ALX3;RAX;ESX1;ALX4;ARX	2	6	-16.5783	-17.1143	-16.8759	-16.7824	-16.6015	-16.2919	-16.6072	-16.1362	-16.2972	-16.4527	-16.8333	-16.9406	-16.4094	-16.8317	-16.8234	-16.7824	-16.2972	-16.8317	0.485174	-0.0493356	0.00965585	0.869798	NA
O14818;O14818-2;H0Y586	Proteasome subunit alpha type-7	PSMA7	16	70.2	-10.1327	-10.1613	-10.1526	-10.162	-10.1493	-10.4457	-10.5863	-10.4959	-10.4991	-10.5402	-10.3554	-10.4098	-10.1709	-10.3213	-10.3728	-10.1526	-10.4991	-10.3554	-0.346492	-0.202762	6.03985e-05	0.0129278	NA
O14828;O14828-2	Secretory carrier-associated membrane protein 3	SCAMP3	12	36.3	-12.244	-12.101	-12.2349	-12.1273	-12.0657	-12.089	-12.2042	-12.1594	-12.1649	-12.1631	-12.0193	-12.0641	-11.935	-11.9775	-12.0775	-12.1273	-12.1631	-12.0193	-0.0358	0.107983	0.970525	0.0157226	NA
O14867;C9JMP6;C9IYR0	Transcription regulator protein BACH1	BACH1	5	10.6	-18.3357	-18.4454	-18.3678	-18.4661	-18.4811	-18.4746	-17.9945	-18.3212	-18.3384	-17.8412	-18.1006	-18.5011	-18.4877	-18.3103	-18.228	-18.4454	-18.3212	-18.3103	0.12416	0.135138	0.130475	0.302999	NA
O14874;O14874-3;H3BS02;O14874-2;H3BTL2	[3-methyl-2-oxobutanoate dehydrogenase [lipoamide]] kinase, mitochondrial	BCKDK	8	27.4	-14.0883	-13.8126	-13.9378	-13.8675	-13.9109	-14.0025	-13.8317	-13.9355	-13.8882	-13.7115	-14.0087	-13.8854	-14.1605	-13.9924	-14.0045	-13.9109	-13.8882	-14.0045	0.0227643	-0.0935367	0.485234	0.210598	NA
Q5VV89;O14880;Q5VV87	Microsomal glutathione S-transferase 3	MGST3	4	27.1	-13.9948	-13.9671	-14.0157	-13.946	-13.8891	-13.2317	-12.5345	-13.0646	-12.8178	-12.6608	-13.6964	-13.348	-13.7874	-13.5752	-13.6808	-13.9671	-12.8178	-13.6808	1.14936	0.286358	0.000822916	0.00824383	NA
A0A087WVK1;O00762-3;O00762-4;O00762;K4DI81;A0A0A0MSE8;O00762-2	Ubiquitin-conjugating enzyme E2 C	UBE2C	4	24.2	-15.0431	-15.3207	-15.2483	-15.3246	-15.461	-13.7096	-13.1612	-14.1297	-13.2423	-13.0916	-14.8398	-14.5372	-15.2926	-15.0889	-14.968	-15.3207	-13.2423	-14.968	2.07847	0.352743	0.000359862	0.0578575	Green
O14907;A0A087X282	Tax1-binding protein 3	TAX1BP3	3	42.7	-16.6432	-16.7546	-16.6804	-16.8396	-16.8719	-16.5343	-16.5684	-16.2805	-16.4196	-16.4194	-16.6516	-16.7634	-16.5684	-16.7646	-16.7711	-16.7546	-16.4196	-16.7634	0.335012	-0.00873064	0.00170231	0.392392	NA
O14925;Q5SRD1	Mitochondrial import inner membrane translocase subunit Tim23;Putative mitochondrial import inner membrane translocase subunit Tim23B	TIMM23;TIMM23B	6	52.2	-13.3629	-13.365	-13.4453	-13.3027	-13.2398	-12.8362	-12.5184	-13.1694	-12.7813	-12.5982	-13.1302	-13.0625	-13.2622	-12.9817	-13.1385	-13.3629	-12.7813	-13.1302	0.581614	0.232716	0.00586282	0.0049563	NA
O14929;O14929-2	Histone acetyltransferase type B catalytic subunit	HAT1	11	39.9	-12.279	-12.3003	-12.2554	-12.2227	-12.2714	-12.0709	-11.9923	-12.1221	-12.0483	-12.0327	-12.0207	-11.9731	-12.2175	-12.0686	-12.0607	-12.2714	-12.0483	-12.0607	0.22312	0.210681	8.95631e-05	0.00651705	NA
O14933;E9PKW8;E9PQT7;O14933-2	Ubiquitin/ISG15-conjugating enzyme E2 L6	UBE2L6	2	19.6	-16.0993	-16.1103	-15.9585	-16.0879	-16.11	-15.4846	-15.2335	-15.3682	-15.2884	-15.3394	-15.8394	-15.8755	-15.9634	-15.9552	-15.9624	-16.0993	-15.3394	-15.9552	0.759916	0.144143	1.78397e-06	0.00424687	NA
O14936;O14936-4;O14936-6;O14936-2;Q5JS74;O14936-3;Q5JS72;O14936-5	Peripheral plasma membrane protein CASK	CASK	9	16.5	-14.8304	-14.7855	-14.6869	-14.6686	-14.7409	-14.7012	-14.5659	-14.5998	-14.5677	-14.5654	-14.6285	-14.5052	-14.5912	-14.6076	-14.6139	-14.7409	-14.5677	-14.6076	0.173212	0.13327	0.00749549	0.00408841	NA
O14949	Cytochrome b-c1 complex subunit 8	UQCRQ	3	36.6	-14.1293	-14.0612	-14.2128	-14.1783	-13.9941	-14.0417	-13.8765	-13.9869	-13.9225	-13.8828	-14.0458	-14.1256	-14.0525	-14.0231	-14.0549	-14.1293	-13.9225	-14.0525	0.206717	0.0767688	0.00982375	0.255732	NA
O14964-2;O14964;I3L1P5	Hepatocyte growth factor-regulated tyrosine kinase substrate	HGS	21	37.4	-11.6053	-11.7377	-11.6426	-11.6628	-11.6447	-11.4271	-11.5066	-11.5	-11.4736	-11.4834	-11.5034	-11.5436	-11.4181	-11.4743	-11.5113	-11.6447	-11.4834	-11.5034	0.161308	0.141245	0.000251121	0.000548969	NA
O14967;O14967-2	Calmegin	CLGN	7	14.8	-14.1001	-14.2423	-14.0876	-13.8943	-14.0029	-14.0669	-14.0224	-14.4557	-14.2655	-14.0269	-14.056	-14.1464	-14.1218	-14.0228	-14.1141	-14.0876	-14.0669	-14.1141	0.0206802	-0.0264831	0.352055	0.682691	NA
O14974;O14974-3;O14974-5;O14974-4;O14974-2;F8VZN8	Protein phosphatase 1 regulatory subunit 12A	PPP1R12A	28	31.9	-12.4229	-12.534	-12.4342	-12.4541	-12.4719	-12.4248	-12.4689	-12.4355	-12.4269	-12.4878	-12.3232	-12.3667	-12.3135	-12.4042	-12.3317	-12.4541	-12.4355	-12.3317	0.0185293	0.122375	0.54916	0.00213987	NA
O14976-2;O14976;A0A087X1U9;H0Y8H5	Cyclin-G-associated kinase	GAK	2	2.4	-18.1913	-18.4039	-18.1419	-18.0116	-18.2172	-17.8292	-17.8503	-17.6226	-18.0047	-18.0313	-18.1264	-18.2	-18.3878	-18.2027	-18.0736	-18.1913	-17.8503	-18.2	0.341046	-0.00866661	0.0102617	0.953995	NA
O14979-3;O14979-2	Heterogeneous nuclear ribonucleoprotein D-like	HNRNPDL	16	56.1	-15.1522	-15.2513	-15.2089	-15.2351	-15.1115	-15.2434	-15.6979	-15.4324	-15.3404	-15.3977	-15.1802	-15.3096	-15.2412	-15.3547	-15.3697	-15.2089	-15.3977	-15.3096	-0.188725	-0.10064	0.0355063	0.0577558	NA
O14980	Exportin-1	XPO1	31	36.3	-11.2113	-11.5499	-11.3945	-11.3174	-11.4412	-11.0814	-11.2345	-11.0412	-11.1499	-11.2535	-11.348	-11.3324	-11.5702	-11.4324	-11.3092	-11.3945	-11.1499	-11.348	0.244674	0.0465891	0.0128731	0.839649	NA
O15020;O15020-2;A4QPE4	Spectrin beta chain, non-erythrocytic 2	SPTBN2	22	10	-15.3524	-15.4591	-15.2468	-15.1391	-15.2029	-14.6989	-14.5501	-13.5281	-14.0899	-14.1295	-15.2272	-14.9448	-14.9685	-15.14	-14.8923	-15.2468	-14.1295	-14.9685	1.11738	0.278345	0.00480923	0.0207202	NA
O15031	Plexin-B2	PLXNB2	14	11.3	-14.3489	-14.3199	-14.2098	-14.1791	-14.2808	-13.9526	-13.6676	-13.9296	-13.9209	-13.747	-14.1715	-14.0732	-14.1661	-14.0562	-14.1241	-14.2808	-13.9209	-14.1241	0.359873	0.156702	0.000538125	0.00657832	NA
O15034;O15034-2	RIMS-binding protein 2	RIMBP2	7	7.7	-14.4604	-14.446	-14.3981	-14.4693	-14.5747	-13.5618	-13.6809	-14.1387	-13.9348	-13.7618	-14.3014	-14.2203	-14.5107	-14.4503	-14.4248	-14.4604	-13.7618	-14.4248	0.698681	0.0356437	0.00202081	0.191645	NA
O15040;O15040-2	Tectonin beta-propeller repeat-containing protein 2	TECPR2	6	5.8	-16.3442	-16.3295	-16.3475	-16.2603	-16.4107	-16.5022	-16.2136	-16.8723	-16.5193	-16.4045	-16.2128	-16.2577	-16.4153	-16.2605	-16.3178	-16.3442	-16.5022	-16.2605	-0.157949	0.0837152	0.203779	0.316481	NA
O15066;O15066-2	Kinesin-like protein KIF3B;Kinesin-like protein KIF3B, N-terminally processed	KIF3B	8	12.6	-15.8181	-15.9194	-15.8572	-15.6416	-15.7708	-16.202	-16.1849	-15.7302	-16.147	-16.129	-15.8542	-15.751	-15.9436	-15.7849	-15.7298	-15.8181	-16.147	-15.7849	-0.328871	0.0332033	0.0315366	0.857844	NA
O15067	Phosphoribosylformylglycinamidine synthase	PFAS	43	49.3	-10.4912	-10.602	-10.4677	-10.4374	-10.5337	-10.2819	-10.1582	-10.1076	-10.1345	-10.1438	-10.5811	-10.4567	-10.7423	-10.6652	-10.5689	-10.4912	-10.1438	-10.5811	0.34744	-0.0899014	3.76662e-05	0.131933	NA
O15069	NAC-alpha domain-containing protein 1	NACAD	16	16	-12.8964	-12.94	-12.8699	-12.818	-12.9263	-13.1758	-13.0008	-12.912	-13.037	-13.1102	-12.8424	-12.8382	-12.9217	-12.8541	-12.8999	-12.8964	-13.037	-12.8541	-0.140569	0.0423012	0.0216385	0.511728	NA
O15075;O15075-4;O15075-2;O15075-3	Serine/threonine-protein kinase DCLK1	DCLK1	4	10.4	-15.9602	-15.7532	-15.8502	-15.7932	-15.8974	-15.6276	-15.5371	-15.3913	-15.6702	-15.5948	-15.9217	-15.7924	-15.9828	-15.9197	-15.8034	-15.8502	-15.5948	-15.9197	0.255389	-0.0694867	0.00181823	0.542397	NA
O15084;O15084-4;O15084-1;O15084-2;B4DIW9	Serine/threonine-protein phosphatase 6 regulatory ankyrin repeat subunit A	ANKRD28	9	12.5	-14.4587	-14.3561	-14.3479	-14.3491	-14.4758	-14.3467	-14.2289	-14.1033	-14.255	-14.3047	-14.324	-14.2972	-14.4985	-14.4297	-14.3148	-14.3561	-14.255	-14.324	0.101124	0.0320974	0.0202691	0.625469	NA
X6R3B1;P03951-2;P03951	Coagulation factor XI;Coagulation factor XIa heavy chain;Coagulation factor XIa light chain	F11	3	17	-13.8464	-13.3977	-13.7109	-13.8337	-13.7744	-11.8279	-11.4924	-12.3889	-11.6983	-11.4978	-13.3669	-12.9142	-13.7711	-13.4458	-13.3736	-13.7744	-11.6983	-13.3736	2.07613	0.400784	4.99207e-05	0.0744882	Green
O15116	U6 snRNA-associated Sm-like protein LSm1	LSM1	7	70.7	-13.1794	-12.9965	-13.0589	-13.1103	-13.0964	-13.4134	-13.3556	-13.4353	-13.4939	-13.4497	-13.1095	-13.1524	-13.1035	-13.1361	-13.113	-13.0964	-13.4353	-13.113	-0.338969	-0.0166455	2.82953e-05	0.324135	NA
O15121	Sphingolipid delta(4)-desaturase DES1	DEGS1	3	15.8	-14.8974	-14.7691	-14.8249	-14.723	-14.7616	-14.2122	-14.0006	-13.8776	-14.1547	-14.0704	-14.6482	-14.5062	-14.6602	-14.6381	-14.6431	-14.7691	-14.0704	-14.6431	0.698696	0.125963	3.27502e-05	0.00288004	NA
O15126;O15126-2;A0A087WXB0	Secretory carrier-associated membrane protein 1	SCAMP1	14	42.6	-12.211	-12.1181	-12.26	-12.1564	-12.0976	-12.059	-12.0528	-12.1076	-12.0322	-12.02	-12.1226	-12.1334	-12.0522	-12.0401	-12.1844	-12.1564	-12.0528	-12.1226	0.103632	0.0337968	0.0146119	0.161302	NA
O15127;H3BV04;H3BN93;H3BUB6;H3BPL9	Secretory carrier-associated membrane protein 2	SCAMP2	5	18.8	-14.3461	-14.0806	-14.3312	-14.1292	-14.0806	-13.8474	-13.6954	-13.2384	-13.5957	-13.6348	-14.159	-14.0687	-14.0096	-13.9751	-14.1607	-14.1292	-13.6348	-14.0687	0.494329	0.0604905	0.00182508	0.13901	NA
O15143	Actin-related protein 2/3 complex subunit 1B	ARPC1B	21	64.2	-11.1506	-11.1164	-11.141	-11.1887	-11.2029	-11.3296	-11.2771	-11.3681	-11.3001	-11.3178	-11.2057	-11.1933	-11.2953	-11.2598	-11.2259	-11.1506	-11.3178	-11.2259	-0.167161	-0.0753138	9.09867e-05	0.0148088	NA
O15144	Actin-related protein 2/3 complex subunit 2	ARPC2	20	73.7	-10.3217	-10.2485	-10.2977	-10.3333	-10.3371	-10.6222	-10.7159	-10.8117	-10.6909	-10.7252	-10.3776	-10.4129	-10.4356	-10.4171	-10.4193	-10.3217	-10.7159	-10.4171	-0.394196	-0.0954105	2.04016e-05	0.00114207	NA
O15145	Actin-related protein 2/3 complex subunit 3	ARPC3	11	68	-11.9307	-12.0144	-12.2135	-12.2163	-11.7245	-12.304	-12.2407	-11.7599	-12.2539	-12.2323	-12.2535	-12.0114	-12.0065	-11.959	-12.0258	-12.0144	-12.2407	-12.0114	-0.226344	0.00296744	0.340782	0.776873	NA
O15155;C9JTT8;Q68DU7;H7C1N3;O15155-2	BET1 homolog	BET1;DKFZp781C0425	3	55.9	-14.8918	-14.7564	-14.7819	-14.6735	-14.6926	-14.9657	-14.8266	-15.066	-14.9327	-14.8939	-14.682	-14.708	-14.5801	-14.6581	-14.6777	-14.7564	-14.9327	-14.6777	-0.17635	0.0786975	0.0124899	0.0669291	NA
P28288;P28288-2	ATP-binding cassette sub-family D member 3	ABCD3	15	27.6	-12.1871	-12.1553	-12.0614	-12.0634	-12.1436	-10.5063	-9.92873	-11.1208	-10.0788	-9.86679	-11.6202	-11.1529	-12.1185	-11.5842	-11.6636	-12.1436	-10.0788	-11.6202	2.06475	0.523379	0.00135283	0.0310387	Green
O15164-2;O15164	Transcription intermediary factor 1-alpha	TRIM24	8	11.8	-15.1379	-14.6474	-15.1745	-15.1587	-15.3323	-14.0449	-13.883	-14.4391	-14.0412	-13.8146	-15.0632	-14.8944	-15.2103	-15.021	-15.0909	-15.1587	-14.0412	-15.0632	1.11747	0.0955065	0.000174593	0.797101	NA
O15173;O15173-2	Membrane-associated progesterone receptor component 2	PGRMC2	10	51.1	-14.0319	-13.8932	-13.8882	-13.7524	-13.8337	-13.9899	-14.2149	-14.0779	-14.1276	-14.2839	-13.7534	-13.8097	-13.6219	-13.5996	-13.793	-13.8882	-14.1276	-13.7534	-0.239444	0.134736	0.00563909	0.0319292	NA
O15182;E5RK82;E5RJF8	Centrin-3	CETN3	5	32.9	-14.5311	-14.4625	-14.4482	-14.4922	-14.573	-14.2335	-14.0539	-14.1517	-14.1861	-14.1003	-14.2147	-14.3053	-14.2554	-14.4068	-14.3542	-14.4922	-14.1517	-14.3053	0.340451	0.186823	2.95776e-05	0.0021781	NA
O15212;A2AB88	Prefoldin subunit 6	PFDN6	10	67.4	-13.4166	-13.1566	-13.3951	-12.9482	-12.6176	-13.5623	-13.2298	-12.404	-13.2909	-13.4974	-13.3836	-13.0115	-13.134	-12.7955	-13.0266	-13.1566	-13.2909	-13.0266	-0.134265	0.13001	0.734723	0.842804	NA
O15228;O15228-2;Q5TBH8	Dihydroxyacetone phosphate acyltransferase	GNPAT	10	20.7	-14.232	-14.1448	-14.1807	-14.0686	-14.1893	-13.6689	-13.506	-13.4979	-13.5294	-13.5673	-13.9196	-13.8667	-13.9996	-13.8042	-13.931	-14.1807	-13.5294	-13.9196	0.651291	0.261128	5.33948e-07	0.000341177	NA
O15234;J3KSY7	Protein CASC3	CASC3	10	17.4	-13.766	-14.3459	-14.1798	-14.4038	-13.7939	-13.9397	-13.8679	-13.789	-13.7823	-13.886	-14.0725	-14.223	-13.6999	-14.0562	-14.3964	-14.1798	-13.8679	-14.0725	0.311884	0.107237	0.144779	0.964097	NA
O15240	Neurosecretory protein VGF;Neuroendocrine regulatory peptide-1;Neuroendocrine regulatory peptide-2;Antimicrobial peptide VGF[554-577]	VGF	42	58.9	-9.59667	-9.98078	-9.90516	-9.98607	-9.62117	-9.93422	-9.81774	-9.94161	-9.84764	-9.84641	-9.92548	-10.0015	-9.5772	-9.81166	-9.99063	-9.90516	-9.84764	-9.92548	0.057516	-0.0203192	0.540344	0.720908	NA
O15254;O15254-2	Peroxisomal acyl-coenzyme A oxidase 3	ACOX3	6	12.3	-16.1058	-16.1603	-15.964	-15.9026	-16.0387	-15.9078	-15.8091	-15.5796	-15.6599	-15.7845	-15.9442	-15.9007	-15.9136	-15.8016	-15.9743	-16.0387	-15.7845	-15.9136	0.254125	0.125043	0.00525293	0.0550332	NA
Q5T8U5;O15260-2;O15260;O15260-3;B7Z1G8	Surfeit locus protein 4	SURF4	6	39.8	-14.0013	-13.9538	-14.012	-13.9406	-13.9176	-13.6577	-13.5259	-13.9273	-13.8174	-13.6572	-13.8223	-13.9704	-13.9561	-13.7197	-13.9129	-13.9538	-13.6577	-13.9129	0.29608	0.0409041	0.0217542	0.135712	NA
O15269	Serine palmitoyltransferase 1	SPTLC1	10	23.7	-13.7641	-13.7952	-13.6664	-13.56	-13.7778	-13.7671	-13.7384	-13.5846	-13.8165	-13.6825	-13.5707	-13.5917	-13.5737	-13.4365	-13.5723	-13.7641	-13.7384	-13.5723	0.0256797	0.191724	0.933546	0.0175376	NA
O15270;H0YJV2	Serine palmitoyltransferase 2	SPTLC2	12	27.2	-14.0528	-13.9639	-13.8406	-13.8189	-13.9719	-13.6643	-13.4888	-13.5537	-13.4873	-13.5217	-13.7441	-13.6974	-13.8646	-13.6462	-13.7567	-13.9639	-13.5217	-13.7441	0.442207	0.219859	0.000151932	0.011349	NA
O15294;O15294-2;O15294-3;O15294-4	UDP-N-acetylglucosamine--peptide N-acetylglucosaminyltransferase 110 kDa subunit	OGT	10	11.2	-13.8722	-14.0299	-13.8534	-13.7482	-13.8349	-13.7841	-13.709	-13.6132	-13.8532	-13.8174	-13.6777	-13.6093	-13.7956	-13.6637	-13.6329	-13.8534	-13.7841	-13.6637	0.0692625	0.189692	0.110966	0.0105794	NA
O15305;H3BV55;H3BPH4;H3BRM0	Phosphomannomutase 2;Phosphomannomutase	PMM2	13	58.5	-11.8321	-11.7743	-11.7883	-11.7946	-11.8067	-11.8829	-11.9965	-11.9303	-11.8856	-11.9501	-11.6487	-11.7175	-11.6213	-11.6727	-11.6564	-11.7946	-11.9303	-11.6564	-0.135674	0.138197	0.00178389	0.000211877	NA
O15347;E7ES08;E7EQU1;E9PES6	High mobility group protein B3	HMGB3	14	55	-11.0659	-11.0916	-11.2225	-11.433	-11.2075	-11.6759	-11.73	-11.6847	-11.7038	-11.7658	-11.6467	-11.5701	-11.3314	-11.6812	-11.5681	-11.2075	-11.7038	-11.5701	-0.496369	-0.362628	0.000998809	0.00407074	NA
O15355	Protein phosphatase 1G	PPM1G	22	50.9	-11.9271	-12.1332	-11.9637	-12.1689	-12.2515	-11.7256	-11.9386	-11.5464	-11.6274	-11.8806	-12.1006	-12.0404	-11.901	-12.0246	-12.0061	-12.1332	-11.7256	-12.0246	0.407637	0.108634	0.00758317	0.328136	NA
O15357;A0A0A0MTP6;O15357-2	Phosphatidylinositol 3,4,5-trisphosphate 5-phosphatase 2	INPPL1	3	3.2	-15.8891	-16.1246	-16.1149	-15.9235	-15.9986	-15.8571	-15.749	-15.8288	-15.5774	-15.8198	-15.9442	-15.9461	-16.1133	-15.9936	-15.9138	-15.9986	-15.8198	-15.9461	0.178819	0.0525275	0.0081883	0.653016	NA
O15371-2;O15371-3;O15371;B0QYA5	Eukaryotic translation initiation factor 3 subunit D	EIF3D	6	22.8	-15.0037	-15.5181	-15.1014	-14.9631	-15.1535	-15.1644	-15.115	-14.9937	-15.0275	-15.0869	-15.5162	-15.4579	-15.7939	-15.5923	-15.3358	-15.1014	-15.0869	-15.5162	0.0144535	-0.414795	0.526505	0.0149105	NA
O15379;O15379-2	Histone deacetylase 3	HDAC3	5	18.7	-18.1069	-18.2477	-18.105	-18.0441	-18.0744	-17.5454	-17.2766	-17.7336	-17.8062	-17.6181	-17.8999	-17.7249	-18.0862	-18.03	-17.9035	-18.105	-17.6181	-17.9035	0.48692	0.201519	0.00295385	0.0385982	NA
O15382;B3KSI3;M0QXF9;M0QZ10;O15382-2;M0QZP4	Branched-chain-amino-acid aminotransferase, mitochondrial;Branched-chain-amino-acid aminotransferase	BCAT2	12	41.8	-12.7711	-12.6367	-12.5803	-12.6615	-12.7506	-12.4632	-12.286	-12.6079	-12.3859	-12.2885	-12.7191	-12.6381	-12.758	-12.7388	-12.703	-12.6615	-12.3859	-12.7191	0.275588	-0.0576023	0.00676183	0.473278	NA
O15397;O15397-2	Importin-8	IPO8	4	4.8	-16.8629	-17.2028	-16.7205	-16.8163	-16.9745	-16.4219	-16.6594	-16.3184	-16.4427	-16.6272	-16.939	-16.9146	-17.1958	-17.1057	-17.0444	-16.8629	-16.4427	-17.0444	0.42018	-0.181474	0.00433888	0.245079	NA
O15400-2;O15400	Syntaxin-7	STX7	8	52.3	-15.0034	-14.7405	-14.8369	-14.7367	-14.8636	-14.8805	-14.7591	-14.4112	-14.9496	-14.9724	-14.8055	-14.8091	-14.765	-14.7243	-14.8454	-14.8369	-14.8805	-14.8055	-0.0435963	0.0313811	0.727609	0.419866	NA
O15439;O15439-2;O15439-4;O15439-3	Multidrug resistance-associated protein 4	ABCC4	12	13.4	-15.2961	-15.1229	-15.204	-15.0991	-15.1991	-14.9621	-14.825	-14.2622	-14.8404	-14.7707	-15.0902	-14.9688	-15.097	-14.9695	-15.0484	-15.1991	-14.825	-15.0484	0.374075	0.150696	0.0180289	0.0107974	NA
O15446;O15446-2	DNA-directed RNA polymerase I subunit RPA34	CD3EAP	7	31.2	-14.5138	-14.6364	-14.5803	-14.7444	-14.4962	-14.6143	-14.5554	-14.8924	-14.6057	-14.692	-14.763	-14.8142	-14.7006	-14.7785	-14.8263	-14.5803	-14.6143	-14.7785	-0.0340826	-0.198246	0.329115	0.011528	NA
O15460-2;O15460	Prolyl 4-hydroxylase subunit alpha-2	P4HA2	7	18.4	-15.5175	-15.5754	-15.5543	-15.3976	-15.4173	-14.8383	-14.6685	-15.1038	-14.7055	-14.6188	-15.3135	-15.2961	-15.3688	-15.3463	-15.3808	-15.5175	-14.7055	-15.3463	0.812068	0.171238	0.000508687	0.0100654	NA
O15498;O15498-2	Synaptobrevin homolog YKT6	YKT6	15	78.8	-11.0794	-11.0714	-11.139	-11.2013	-11.1087	-11.4155	-11.5523	-11.5272	-11.6062	-11.5934	-11.1227	-11.1287	-11.1455	-11.0612	-11.1	-11.1087	-11.5523	-11.1227	-0.443616	-0.0139618	1.72395e-05	0.771636	NA
O15511;B1ALC0;O15511-2	Actin-related protein 2/3 complex subunit 5	ARPC5	12	76.8	-11.3167	-11.2657	-11.3194	-11.3419	-11.3461	-11.7712	-11.9282	-11.7328	-11.8524	-11.9383	-11.4543	-11.5104	-11.3563	-11.4915	-11.4498	-11.3194	-11.8524	-11.4543	-0.533071	-0.134896	7.15376e-05	0.00407063	NA
O15514;E9PHV4;E9PB93	DNA-directed RNA polymerase II subunit RPB4	POLR2D	7	63.4	-13.8956	-13.7279	-13.6683	-13.7121	-13.5723	-14.1802	-14.0716	-14.1819	-14.1888	-14.3225	-13.6472	-13.9695	-13.69	-13.6742	-13.8025	-13.7121	-14.1819	-13.69	-0.469808	0.0220537	0.000133532	0.616027	NA
O15541	RING finger protein 113A	RNF113A	14	52.2	-13.1167	-13.313	-13.2501	-13.312	-13.0848	-13.2166	-13.2105	-13.0626	-13.1645	-13.1861	-13.2404	-13.237	-13.0243	-13.1984	-13.3299	-13.2501	-13.1861	-13.237	0.0640232	0.0131114	0.428117	0.896953	NA
[truncated: 4,256 more rows]
